# Supplementary material for: Transcriptome profiling reveals stress-responsive gene networks in cattle muscles
Source: PeerJ. 2022 Apr 6;10:e13150. doi: 10.7717/peerj.13150 (PMC8994496; doi:10.7717/peerj.13150)
Supplement: Supplemental Information 1 [file peerj-10-13150-s001.xlsx]

## Sheet: Resume
Transcriptome profiling of stress response in cows
Gene Ontology (GO) term enrichment for Biological process (BP) compared to the microarray background -ProteINSIDE
LT muscle				ST muscle				Microarray BG
62 DEG				32 DEG				9851 targets
Symbol	Accession			Symbol	Accession			Symbol	Accession
ABRA	NM_001192234			ABRA	NM_001192234			2810405K02Rik	NM_025582
ACOT11	NM_001103275			ADAMTS9	NM_001206573			AACS	NM_001163929
ADRB2	NM_174231			ATL2	XM_592699			AANAT	NM_177509
ARL6IP2	XM_592699			ATF3	NM_001046193			AANAT	NM_177509
ATF3	NM_001046193			CEBPD	NM_174267			AANAT	NM_177509
ATP1B1	NM_001035334			CYP1A1	XM_588298			AANAT	NM_177509
CDIPT	NM_001034482			ETS2	NM_001080214			AARS	NM_001101075
CEBPB	NM_176788			FOS	NM_182786			AARS	NM_001101075
CEBPD	NM_174267			GADD45A	NM_001034247			AARS	NM_001101075
CXCR6	NM_001014859			GEM	NM_001083732			AARS	NM_001101075
DFFB	NM_001035109			HES6	NM_001075949			AARS	NM_001101075
DLL4	NM_001075779			HEYL	NM_001024565			AARS	NM_001101075
DNAJB4	NM_001046503			HYAL2	NM_174347			AARSD1	NM_001038073
ETS2	NM_001080214			IFRD1	NM_001034729			AB081072.1	Rattus norvegicus Trip15 mRNA for Thyroid receptor interacting protein 15
FOS	NM_182786			LCAT	NM_001046069			AB081072.1	Rattus norvegicus Trip15 mRNA for Thyroid receptor interacting protein 15
GADD45A	NM_001034247			LRP4	NM_001077843			AB081072.1	Rattus norvegicus Trip15 mRNA for Thyroid receptor interacting protein 15
GEM	NM_001083732			MYLK4	XM_596207			ABCB7	NM_001192783
GLUL	NM_001040474			MYOG	NM_001111325			ABCC1	NM_174223
GPAM	NM_001012282			PDK4	NM_001101883			ABCC3	NM_001192756
HES1	NM_001034678			PFKFB3	NM_001077837			ABCD4	NM_001015636
HES6	NM_001075949			PGF	NM_173950			ABCG1	XM_587930
HEYL	NM_001024565			PMP22	NM_001101156			ABCG2	NM_001037478
HSPB1	NM_001025569			PP2BB	XM_878797			ABCG2	NM_001037478
IDS	NM_001192851			RGS2	NM_001075596			ABCG2	NM_001037478
IFRD1	NM_001034729			SDC4	XM_584869			ABCG2	NM_001037478
IL16	NM_001075253			SLC16A6	NM_001192672			ABCG2	NM_001037478
IMP3	XM_001251855			SLC2A8	NM_201528			ABLIM3	NM_001099127
ITGAE	XM_594011			SMAD7	NM_001192865			ABLIM3	NM_001099127
LCAT	NM_001046069			SORBS1	NM_001075169			ABLIM3	NM_001099127
LEAP2	NM_174559			SPOCK2	NM_001101115			ABLIM3	NM_001099127
LRP4	NM_001077843			TUBB6	NM_001046373			ABLIM3	NM_001099127
MED23	NM_001205762			ZNF750	NM_001081533			ABRA	NM_001192234
MUSK	NM_001192352							ACAA1	NM_001034319
MYF6	NM_181811							ACAA2	NM_001035342
MYLC2	XM_867649							ACACA	NM_174224
MYOD1	NM_001040478							ACACA	NM_174224
MYOG	NM_001111325							ACACA	NM_174224
NME6	NM_001192219							ACACA	NM_174224
NOL6	NM_001099185							ACACA	NM_174224
PDK4	NM_001101883							ACACA	NM_174224
PDPR	NM_174781							ACACB	XM_618063
PFKFB3	NM_001077837							ACACB	NM_001205333
PGF	NM_173950							ACACB	NM_001205333
PIGM	NM_001015563							ACACB	NM_001205333
PITPNM2	XM_602313							ACACB	NM_001205333
PLD1	NM_001102001							ACACB	NM_001205333
PMP22	NM_001101156							ACAD11	NM_001075893
RAB3IL1	NM_001046532							ACAD11	NM_001075893
RGS2	NM_001075596							ACAD11	NM_001075893
SDC4	XM_584869							ACAD11	NM_001075893
SERPINE1	NM_174137							ACADL	NM_001076936
SLC16A6	NM_001192672							ACADL	NM_001076936
SLC25A25	NM_001038145							ACADL	NM_001076936
SLC2A3	NM_174603							ACADL	NM_001076936
SMAD7	NM_001192865							ACADL	NM_001076936
SORBS1	NM_001075169							ACADM	NM_001075235
SPOCK2	NM_001101115							ACADM	NM_001075235
THBS1	NM_174196							ACADM	NM_001075235
TREM1	NM_206970							ACADM	NM_001075235
TUBB6	NM_001046373							ACADM	NM_001075235
XYLT2	NM_001008667							ACADS	NM_001034401
YWHAZ	NM_174814							ACADS	NM_001034401
								ACADS	NM_001034401
								ACADS	NM_001034401
								ACADS	NM_001034401
								ACADS	NM_001034401
								ACADSB	NM_001017933
								ACADVL	NM_174494
								ACADVL	NM_174494
								ACADVL	NM_174494
								ACADVL	NM_174494
								ACADVL	NM_174494
								ACADVL	NM_174494
								ACAT1	NM_001046075
								ACAT1	NM_001046075
								ACAT1	NM_001046075
								ACAT1	NM_001046075
								ACAT1	NM_001046075
								ACBD6	NM_001083783
								ACBD6	NM_001083783
								ACBD7	NM_001113297
								ACBD7	NM_001113297
								ACBD7	NM_001113297
								ACBD7	NM_001113297
								ACBD7	NM_001113297
								ACHE	NM_001076220
								ACHE	NM_001076220
								ACHE	NM_001076220
								ACLY	NM_001037457
								ACLY	NM_001037457
								ACLY	NM_001037457
								ACLY	NM_001037457
								ACLY	NM_001037457
								ACLY	NM_001037457
								ACO1	NM_001075591
								ACO1	NM_001075591
								ACO1	NM_001075591
								ACO1	NM_001075591
								ACO1	NM_001075591
								ACO2	NM_173977
								ACO2	NM_173977
								ACO2	NM_173977
								ACO2	NM_173977
								ACO2	NM_173977
								ACO2	NM_173977
								ACOT11	NM_001103275
								ACOT2	NM_001101938
								ACOX1	NM_001035289
								ACPT	NM_001206967
								ACPT	NM_001206967
								ACR	NM_173886
								ACR	NM_173886
								ACSL1	NM_001076085
								ACSL1	NM_001076085
								ACSL1	NM_001076085
								ACSL1	NM_001076085
								ACSL1	NM_001076085
								ACSL5	NM_001075650
								ACSL5	NM_001075650
								ACSL5	NM_001075650
								ACSL5	NM_001075650
								ACSL5	NM_001075650
								ACSL6	NM_001038042
								ACSL6	NM_001038042
								ACSL6	NM_001038042
								ACSL6	NM_001038042
								ACSL6	NM_001038042
								ACSM1	NM_174682
								ACSM3	XM_613318
								ACSS1	NM_174746
								Acta1	NM_009606
								Acta1	NM_009606
								Acta1	NM_009606
								Acta1	NM_009606
								Acta1	NM_009606
								ACTA1	NM_174225
								ACTA1	NM_174225
								ACTA1	NM_174225
								ACTA1	NM_174225
								ACTA1	NM_174225
								ACTA2	NM_001034502
								ACTA2	NM_001034502
								ACTA2	NM_001034502
								ACTA2	NM_001034502
								ACTA2	NM_001034502
								ACTA2	NM_001034502
								ACTB	NM_173979
								ACTB	NM_173979
								ACTB	NM_173979
								ACTB	NM_173979
								ACTB	NM_173979
								ACTB	NM_173979
								ACTC1	NM_001034585
								ACTC1	NM_001034585
								ACTC1	NM_001034585
								ACTC1	NM_001034585
								ACTC1	NM_001034585
								ACTC1	NM_001034585
								ACTG1	NM_001033618
								ACTG1	NM_001033618
								ACTG1	NM_001033618
								ACTG1	NM_001033618
								ACTG1	NM_001033618
								ACTG1	NM_001033618
								ACTG2	NM_001013592
								ACTG2	NM_001013592
								ACTG2	NM_001013592
								ACTG2	NM_001013592
								ACTG2	NM_001013592
								ACTG2	NM_001013592
								ACTN1	NM_001035351
								ACTN1	NM_001035351
								ACTN1	NM_001035351
								ACTN1	NM_001035351
								ACTN1	NM_001035351
								ACTN1	NM_001035351
								ACTN2	NM_001034635
								ACTN2	NM_001034635
								ACTN2	NM_001034635
								ACTN2	NM_001034635
								ACTN2	NM_001034635
								ACTN3	NM_001076157
								ACTN3	NM_001076157
								ACTN3	NM_001076157
								ACTN3	NM_001076157
								ACTN3	NM_001076157
								ACTR1B	NM_001103338
								ACTR1B	NM_001103338
								ACTR1B	NM_001103338
								ACTR1B	NM_001103338
								ACTR1B	NM_001103338
								ACTR1B	NM_001103338
								ACVR1	NM_176663
								ACVR1	NM_176663
								ACVR1	NM_176663
								ACVR1	NM_176663
								ACVR1	NM_176663
								ACVR1	NM_176663
								ACVR2A	NM_174227
								ACVR2A	NM_174227
								ACVR2A	NM_174227
								ACVR2A	NM_174227
								ACVR2A	NM_174227
								ACVR2A	NM_174227
								ACVR2B	NM_174495
								ACVR2B	NM_174495
								ACVR2B	NM_174495
								ACVR2B	NM_174495
								ACVR2B	NM_174495
								ACVRI	NM_176663
								ACVRI	NM_176663
								ACVRI	NM_176663
								ACVRI	NM_176663
								ACVRI	NM_176663
								ACVRL1	NM_001083479
								ADAM10	NM_174496
								ADAM10	NM_174496
								ADAM10	NM_174496
								ADAM10	NM_174496
								ADAM10	NM_174496
								ADAM10	NM_174496
								ADAMTS1	NM_001101080
								ADAMTS1	NM_001101080
								ADAMTS1	NM_001101080
								ADAMTS1	NM_001101080
								ADAMTS1	NM_001101080
								ADAMTS1	NM_001101080
								ADAMTS4	NM_181667
								ADAMTS4	NM_181667
								ADAMTS4	NM_181667
								ADAMTS4	NM_181667
								ADAMTS4	NM_181667
								ADAMTS4	NM_181667
								ADAMTS5	NM_001166515
								ADAMTS5	NM_001166515
								ADAMTS9	NM_001206573
								ADAMTSL4	NM_001101061
								ADAMTSL4	NM_001101061
								ADAMTSL4	NM_001101061
								ADAMTSL4	NM_001101061
								ADAMTSL4	NM_001101061
								ADAT2	NM_001034780
								ADCY3	NM_001206084
								ADCY3	NM_001206084
								ADCY3	NM_001206084
								ADCY3	NM_001206084
								ADFP	NM_173980
								ADFP	NM_173980
								ADFP	NM_173980
								ADFP	NM_173980
								ADFP	NM_173980
								ADFP	NM_173980
								ADHFE1	NM_001101887
								ADIPOQ	NM_174742
								ADIPOQ	NM_174742
								ADIPOQ	NM_174742
								ADIPOQ	NM_174742
								ADIPOQ	NM_174742
								ADIPOQ	NM_174742
								ADIPOR1	NM_001034055
								ADORA2A	XM_870153
								ADORA2A	XM_870153
								ADORA2A	XM_870153
								ADORA3	NM_001104611
								ADORA3	NM_001104611
								ADORA3	NM_001104611
								ADORA3	NM_001104611
								ADPRHL1	NM_001034534
								ADPRHL1	NM_001034534
								ADPRHL1	NM_001034534
								ADPRHL1	NM_001034534
								ADPRHL1	NM_001034534
								ADPRHL1	NM_001034534
								ADPRHL2	NM_001035340
								ADPRHL2	NM_001035340
								ADPRHL2	NM_001035340
								ADPRHL2	NM_001035340
								ADPRHL2	NM_001035340
								ADPRHL2	NM_001035340
								ADRA1A	NM_174498
								ADRA1B	NM_001191139
								ADRA1B	NM_001191139
								ADRA1B	NM_001191139
								ADRA2A	NM_174499
								ADRA2A	NM_174499
								ADRA2A	NM_174499
								ADRA2A	NM_174499
								ADRA2A	NM_174499
								ADRA2B	NM_001206628
								ADRA2B	NM_001206628
								ADRA2B	NM_001206628
								ADRA2B	NM_001206628
								ADRB1	NM_194266
								ADRB1	NM_194266
								ADRB2	NM_174231
								ADRB2	NM_174231
								ADRB2	NM_174231
								ADRB2	NM_174231
								ADRB2	NM_174231
								ADRB2	NM_174231
								ADRB3	NM_174232
								ADRB3	NM_174232
								ADRBK1	NM_174710
								ADRBK2	NM_174500
								ADRBK2	NM_174500
								ADRBK2	NM_174500
								ADSS	NM_001167809
								AEBP2	NM_001083485
								AEBP2	NM_001083485
								AEBP2	NM_001083485
								AEBP2	NM_001083485
								AEBP2	NM_001083485
								AGER	NM_173982
								AGL	NM_001192471
								AGL	NM_001192471
								AGL	NM_001192471
								AGL	NM_001192471
								AGL	NM_001192471
								AGL	NM_001192471
								AGL	NM_001192471
								AGOUTI	NM_206843
								AGOUTI	NM_206843
								AGOUTI	NM_206843
								AGOUTI	NM_206843
								AGOUTI	NM_206843
								AGOUTI	NM_206843
								AGOUTI	NM_206843
								AGPAT1	NM_177518
								AGPAT1	NM_177518
								AGPAT1	NM_177518
								AGPAT1	NM_177518
								AGPAT1	NM_177518
								AGPAT1	NM_177518
								AGPAT4	NM_001015537
								AGRP	NM_173983
								AGTR1	NM_174233
								AHSA1	NM_001034666
								AIFM2	NM_001040556
								AIFM2	NM_001040556
								AIFM2	NM_001040556
								AIP	NM_183082
								AIP	NM_183082
								AIP	NM_183082
								AIP	NM_183082
								AIP	NM_183082
								AK045473.1	Mus musculus adult male corpora quadrigemina cDNA, RIKEN full-length enriched library
								AK1	NM_001013582
								AK1	NM_001013582
								AK1	NM_001013582
								AK1	NM_001013582
								AK1	NM_001013582
								AK1	NM_001013582
								AK3	NM_174237
								AK5	NM_001083757
								AKAP10	NM_001098024
								AKAP10	NM_001098024
								AKAP10	NM_001098024
								AKAP10	NM_001098024
								AKAP10	NM_001098024
								AKAP10	NM_001098024
								AKAP7	NM_001102266
								AKAP7	NM_001102266
								AKAP7	NM_001102266
								AKAP7	NM_001102266
								AKAP7	NM_001102266
								AKAP7	NM_001102266
								AKAP8	NM_001102072
								AKAP8	NM_001102072
								AKAP8	NM_001102072
								AKAP8	NM_001102072
								AKAP8	NM_001102072
								AKAP8	NM_001102072
								AKP13	XM_580384
								AKR1A1	NM_001076513
								AKR1A1	NM_001076513
								AKR1A1	NM_001076513
								AKR1A1	NM_001076513
								AKR1A1	NM_001076513
								AKR1A1	NM_006066
								AKR1A1	NM_006066
								AKR1A1	NM_006066
								AKR1A1	NM_006066
								AKR1A1	NM_153326
								AKR1A1	NM_153326
								AKR1A1	NM_153326
								AKR1A1	NM_153326
								Akr1b1	NM_012498
								AKR1C4	NM_181027
								AKR1C4	NM_181027
								AKR1C4	NM_181027
								AKR1C4	NM_181027
								AKR1C4	NM_181027
								AKR1C4	NM_181027
								AKR7A2	NM_001101949
								AKR7A2	NM_001101949
								AKR7A2	NM_001101949
								AKR7A2	NM_001101949
								AKR7A2	NM_001101949
								AKR7A2	NM_001101949
								AKT1	NM_173986
								AKT1S1	NM_001083434
								ALAS1	NM_001101154
								ALAS1	NM_001101154
								ALAS1	NM_001101154
								ALAS1	NM_001101154
								ALAS1	NM_001101154
								ALAS1	NM_001101154
								ALAS1	NM_001101154
								ALCAM	NM_174238
								ALDH1A1	NM_174239
								ALDH1A1	NM_174239
								ALDH1A1	NM_174239
								ALDH1A1	NM_174239
								ALDH1A1	NM_174239
								ALDH1A1	NM_174239
								ALDH1A2	XM_615062
								ALDH1A3	XM_583647
								ALDH1A3	XM_583647
								ALDH1A3	XM_583647
								ALDH1A3	XM_583647
								ALDH1A3	XM_583647
								ALDH2	NM_001075367
								ALDH2	NM_001075367
								ALDH2	NM_001075367
								ALDH2	NM_001075367
								ALDH2	NM_001075367
								ALDH6A1	NM_175811
								ALDH9A1	NM_001046423
								ALDH9A1	NM_001046423
								ALDH9A1	NM_001046423
								ALDH9A1	NM_001046423
								ALDH9A1	NM_001046423
								ALDOA	NM_001101915
								ALDOA	NM_001101915
								ALDOA	NM_001101915
								ALDOA	NM_001101915
								ALDOA	NM_001101915
								ALDOA	NM_001101915
								ALDOB	NM_001034485
								ALDOB	NM_001034485
								ALDOB	NM_001034485
								ALDOB	NM_001034485
								ALDOB	NM_001034485
								ALDOB	NM_001034485
								ALDOC	NM_001097984
								ALDOC	NM_001097984
								ALDOC	NM_001097984
								ALDOC	NM_001097984
								ALDOC	NM_001097984
								ALDOC	NM_001097984
								ALG13	XM_866286
								ALG2	NM_001083491
								ALG3	NM_001083511
								ALG5	NM_001045943
								ALG5	NM_001045943
								ALG5	NM_001045943
								ALG5	NM_001045943
								ALG5	NM_001045943
								ALG9	XM_580454
								ALPL	NM_176858
								ALS2	XM_615861
								ALS2	XM_615861
								ALS2	XM_615861
								ALS2	XM_615861
								ALS2	XM_615861
								AMD1	NM_173990
								AMD1	NM_173990
								AMD1	NM_173990
								AMD1	NM_173990
								AMD1	NM_173990
								AMD1	NM_173990
								AMH	NM_173890
								AMICA1	NM_001080250
								AMIGO1	NM_001101119
								AMIGO2	NM_001205786
								AMPD1	NM_001100349
								AMPD1	NM_001100349
								AMPD1	NM_001100349
								AMPD1	NM_001100349
								AMPD1	NM_001100349
								AMPD1	NM_001100349
								AMY2A	NM_001035016
								ANGPT1	NM_001076797
								ANK1	NM_001104962
								ANK1	NM_001104962
								ANK1	NM_001104962
								ANK1	NM_001104962
								ANK1	NM_001104962
								ANKRD1	NM_001034378
								ANKRD1	NM_001034378
								ANKRD1	NM_001034378
								ANKRD1	NM_001034378
								ANKRD1	NM_001034378
								ANKRD1	NM_001034378
								ANKRD11	XM_612059
								ANKRD17	XM_001251825
								ANKRD17	XM_001251825
								ANKRD17	XM_001251825
								ANKRD17	XM_001251863
								ANKRD17	XM_001251863
								ANKRD17	XM_001251863
								ANKRD17	XM_001251903
								ANKRD17	XM_001251903
								ANKRD17	XM_001251903
								ANKRD17	NM_001192181
								ANKRD17	NM_001192181
								ANKRD17	NM_001192181
								ANKRD17	NM_001192181
								ANKRD49	NM_001014965
								ANKRD9	NM_001102144
								ANP32B	NM_001035074
								ANP32B	NM_001035074
								ANP32B	NM_001035074
								ANP32B	NM_001035074
								ANP32B	NM_001035074
								ANPEP	NM_001075144
								ANPEP	NM_001075144
								ANPEP	NM_001075144
								ANPEP	NM_001075144
								ANPEP	NM_001075144
								ANXA1	NM_175784
								ANXA1	NM_175784
								ANXA1	NM_175784
								ANXA1	NM_175784
								ANXA1	NM_175784
								ANXA1	NM_175784
								ANXA11	NM_174502
								ANXA2	NM_174716
								ANXA2	NM_174716
								ANXA2	NM_174716
								ANXA2	NM_174716
								ANXA2	NM_174716
								ANXA2	NM_174716
								ANXA3	NM_001035325
								ANXA4	NM_001001440
								ANXA4	NM_001001440
								ANXA4	NM_001001440
								ANXA4	NM_001001440
								ANXA4	NM_001001440
								ANXA5	NM_001040477
								ANXA5	NM_001040477
								ANXA5	NM_001040477
								ANXA5	NM_001040477
								ANXA5	NM_001040477
								ANXA6	NM_001103224
								ANXA6	NM_001103224
								ANXA6	NM_001103224
								ANXA6	NM_001103224
								ANXA6	NM_001103224
								ANXA6	NM_001103224
								ANXA6	NM_001103224
								ANXA7	NM_001156
								ANXA7	NM_001156
								ANXA7	NM_004034
								ANXA7	NM_004034
								ANXA8L1	NM_174241
								AOF1	XM_591393
								AOX1	NM_176668
								AOX1	NM_176668
								AOX1	NM_176668
								AOX1	NM_176668
								AOX1	NM_176668
								AOX1	NM_176668
								AP1S1	NM_001040591
								AP1S1	NM_001040591
								AP1S1	NM_001040591
								AP1S1	NM_001040591
								AP1S1	NM_001040591
								APEX1	NM_176609
								APITD1	NM_001038576
								APN	NM_001075144
								APOA1	NM_174242
								APOA1	NM_174242
								APOA1	NM_174242
								APOA1	NM_174242
								APOA1	NM_174242
								APOA1	NM_174242
								APOA1BP	NM_205796
								APOA2	NM_001045916
								APOA4	NM_001037480
								APOBEC2	NM_001034355
								APOBEC2	NM_001034355
								APOBEC2	NM_001034355
								APOBEC2	NM_001034355
								APOBEC2	NM_001034355
								ApoC3	NM_001001175
								APOE	NM_173991
								APOE	NM_173991
								APOE	NM_173991
								APOE	NM_173991
								APOE	NM_173991
								APOE	NM_173991
								APOL6	XM_869107
								APOM	NM_001034257
								APRIN	XM_005213746
								APRT	NM_001025334
								APRT	NM_001025334
								APRT	NM_001025334
								APRT	NM_001025334
								APRT	NM_001025334
								APTX	NM_182654
								APTX	NM_182654
								APTX	NM_182654
								APTX	NM_182654
								APTX	NM_182654
								APTX	NM_182654
								ARHGAP22	XM_585898
								ARHGAP22	XM_585898
								ARHGAP22	XM_585898
								ARHGAP22	XM_585898
								ARHGAP22	XM_585898
								ARHGAP22	XM_585898
								ARHGAP22	XM_585898
								ARHGDIA	NM_176650
								ARHGDIA	NM_176650
								ARHGDIA	NM_176650
								ARHGDIA	NM_176650
								ARHGDIA	NM_176650
								ARHGDIA	NM_176650
								ARHGDIB	NM_175797
								ARHGDIB	NM_175797
								ARHGDIB	NM_175797
								ARHGDIB	NM_175797
								ARHGDIB	NM_175797
								ARHGDIB	NM_175797
								ARL6IP4	XM_604454
								ARL6IP4	XM_604454
								ARL6IP4	XM_604454
								ARL6IP4	XM_604454
								ARL6IP4	XM_604454
								ARNT	NM_173993
								ARPC5	NM_001035447
								ARPC5	NM_001035447
								ARPC5	NM_001035447
								ARPC5	NM_001035447
								ARPC5	NM_001035447
								ARPC5	NM_001035447
								ARPC5L	NM_001034737
								ARPC5L	NM_001034737
								ARPC5L	NM_001034737
								ARPC5L	NM_001034737
								ARPC5L	NM_001034737
								ARPC5L	NM_001034737
								ARPP-19	NM_174705
								ARS2	NM_001083708
								ARS2	NM_001083708
								ARS2	NM_001083708
								ARS2	NM_001083708
								ARS2	NM_001083708
								ART3	NM_001040496
								ASAM	NM_001098043
								ASAM	NM_001098043
								ASAM	NM_001098043
								ASAM	NM_001098043
								ASAM	NM_001098043
								ASB12	NM_001192225
								ASB12	NM_001192225
								ASB12	NM_001192225
								ASB12	NM_001192225
								ASB12	NM_001192225
								ASB12	NM_001192225
								ASB5	NM_001075744
								ASB5	NM_001075744
								ASB5	NM_001075744
								ASB5	NM_001075744
								ASB5	NM_001075744
								ASB8	NM_001076452
								ASB8	NM_001076452
								ASB8	NM_001076452
								ASB8	NM_001076452
								ASB8	NM_001076452
								ASCL2	NM_001040607
								ASCL2	NM_001040607
								ASL	NM_001034428
								ASNS	NM_001075653
								ASNS	NM_001075653
								ASNS	NM_001075653
								ASNS	NM_001075653
								ASNS	NM_001075653
								ASPH	NM_174757
								ASPHD2	XM_615127
								ASS1	NM_173892
								ASS1	NM_173892
								ASS1	NM_173892
								ASS1	NM_173892
								ASS1	NM_173892
								ASS1	NM_173892
								ATCAY	NM_001082429
								ATE1	XM_879818
								ATE1	XM_879818
								ATE1	XM_879818
								ATE1	XM_879818
								ATE1	XM_879818
								ATF3	NM_001046193
								ATF4	NM_001034342
								ATF4	NM_001034342
								ATF4	NM_001034342
								ATF4	NM_001034342
								ATF4	NM_001034342
								ATF7	NM_001192843
								ATG9A	NM_001034706
								ATG9A	NM_001034706
								ATG9A	NM_001034706
								ATG9A	NM_001034706
								ATG9A	NM_001034706
								ATG9A	NM_001034706
								ATL2	XM_592699
								ATP1A1	NM_001076798
								ATP1A2	NM_001081524
								ATP1A2	NM_001081524
								ATP1A2	NM_001081524
								ATP1A2	NM_001081524
								ATP1A2	NM_001081524
								ATP1A2	NM_001081524
								ATP1A3	XM_867098
								ATP1B1	NM_001035334
								ATP1B3	NM_001035393
								ATP2A1	NM_001075767
								ATP2A1	NM_001075767
								ATP2A1	NM_001075767
								ATP2A1	NM_001075767
								ATP2A1	NM_001075767
								ATP2A2	XM_612129
								ATP2A2	XM_612129
								ATP2A2	XM_612129
								ATP2A2	XM_612129
								ATP2A2	XM_612129
								ATP2A3	NM_001114154
								ATP2A3	NM_001114154
								ATP2A3	NM_001114154
								ATP2A3	NM_001114154
								ATP2A3	NM_001114154
								ATP2B1	NM_174696
								ATP2B4	NM_001172594
								ATP2B4	XM_001251849
								ATP2B4	XM_001251849
								ATP2B4	XM_001251849
								ATP2B4	XM_001251849
								ATP2B4	XM_001251849
								ATP2B4	XM_001251893
								ATP2B4	XM_001251893
								ATP2B4	XM_001251893
								ATP2B4	XM_001251893
								ATP2B4	XM_001251893
								ATP2B4	XM_001251926
								ATP2B4	XM_001251926
								ATP2B4	XM_001251926
								ATP2B4	XM_001251926
								ATP2B4	XM_001251926
								ATP2B4	XM_001251961
								ATP2B4	XM_001251961
								ATP2B4	XM_001251961
								ATP2B4	XM_001251961
								ATP2B4	XM_001251961
								ATP2B4	NM_001172594
								ATP2B4	NM_001172594
								ATP2B4	NM_001172594
								ATP2B4	NM_001172594
								ATP2B4	NM_001172594
								ATP2C1	NM_175785
								ATP5A1	NM_174684
								ATP5A1	NM_174684
								ATP5A1	NM_174684
								ATP5A1	NM_174684
								ATP5A1	NM_174684
								ATP5A1	NM_174684
								ATP5B	NM_175796
								ATP5B	NM_175796
								ATP5B	NM_175796
								ATP5B	NM_175796
								ATP5B	NM_175796
								ATP5B	NM_175796
								ATP5C1	NM_001075136
								ATP5C1	NM_001075136
								ATP5C1	NM_001075136
								ATP5C1	NM_001075136
								ATP5C1	NM_001075136
								ATP5C1	NM_001075136
								ATP5D	NM_176670
								ATP5D	NM_176670
								ATP5D	NM_176670
								ATP5D	NM_176670
								ATP5D	NM_176670
								ATP5D	NM_176670
								ATP5E	XM_868567
								ATP5F1	NM_001038501
								ATP5F1	NM_001038501
								ATP5F1	NM_001038501
								ATP5F1	NM_001038501
								ATP5F1	NM_001038501
								ATP5F1	NM_001038501
								ATP5G1	NM_176649
								ATP5G1	NM_176649
								ATP5G1	NM_176649
								ATP5G1	NM_176649
								ATP5G1	NM_176649
								ATP5G1	NM_176649
								ATP5G2	NM_176613
								ATP5G2	NM_176613
								ATP5G2	NM_176613
								ATP5G2	NM_176613
								ATP5G2	NM_176613
								ATP5G2	NM_176613
								ATP5G3	NM_001034692
								ATP5G3	NM_001034692
								ATP5G3	NM_001034692
								ATP5G3	NM_001034692
								ATP5G3	NM_001034692
								ATP5G3	NM_001034692
								ATP5H	NM_174724
								ATP5H	NM_174724
								ATP5H	NM_174724
								ATP5H	NM_174724
								ATP5H	NM_174724
								ATP5H	NM_174724
								ATP5I	NM_176639
								ATP5I	NM_176639
								ATP5I	NM_176639
								ATP5I	NM_176639
								ATP5J	NM_174717
								ATP5J	NM_174717
								ATP5J	NM_174717
								ATP5J	NM_174717
								ATP5J	NM_174717
								ATP5J	NM_174717
								ATP5J2	NM_001113719
								ATP5J2	NM_001113719
								ATP5J2	NM_001113719
								ATP5J2	NM_001113719
								ATP5J2	NM_001113719
								ATP5J2	XM_582944
								ATP5L	NM_001024550
								ATP5L	NM_001024550
								ATP5L	NM_001024550
								ATP5L	NM_001024550
								ATP5L	NM_001024550
								ATP5L	NM_001024550
								ATP5O	NM_174244
								ATP5O	NM_174244
								ATP5O	NM_174244
								ATP5O	NM_174244
								ATP5O	NM_174244
								ATP5O	NM_174244
								ATP5S	NM_001007812
								ATP5S	NM_001007812
								ATP5S	NM_001007812
								ATP5S	NM_001007812
								ATP5S	NM_001007812
								ATP5S	NM_001007812
								ATP6	NC_006853
								ATP6	NC_006853
								ATP6	NC_006853
								ATP6	NC_006853
								ATP6	NC_006853
								ATP6AP1	NM_175806
								ATP6AP1	NM_175806
								ATP6AP1	NM_175806
								ATP6AP1	NM_175806
								ATP6AP1	NM_175806
								ATP6AP1	NM_175806
								ATP6S14	NM_001045869
								ATP6V0A1	NM_174754
								ATP6V0A2	NM_176637
								ATP6V0B	NM_001038038
								ATP6V0C	NM_001017954
								ATP6V0D1	NM_174505
								ATP6V0D1	NM_174505
								ATP6V0D1	NM_174505
								ATP6V0D1	NM_174505
								ATP6V0D1	NM_174505
								ATP6V0D1	NM_174505
								ATP6V0E1	NM_001034050
								ATP6V0E1	NM_001034050
								ATP6V0E1	NM_001034050
								ATP6V0E1	NM_001034050
								ATP6V0E1	NM_001034050
								ATP6V0E1	NM_001034050
								ATP6V1A	NM_174504
								ATP6V1B2	NM_176671
								ATP6V1C1	NM_176676
								ATP6V1D	NM_001075141
								ATP6V1E1	NM_174810
								ATP6V1F	NM_001045869
								ATP6V1F	NM_001045869
								ATP6V1F	NM_001045869
								ATP6V1F	NM_001045869
								ATP6V1F	NM_001045869
								ATP6V1G1	NM_174245
								ATP6V1H	NM_174704
								ATP6V1H	NM_174704
								ATP8	NC_006853
								ATP8A1	NM_174838
								ATPAF1	XM_581717
								ATPAF2	NM_001075623
								ATPAF2	NM_001075623
								ATPAF2	NM_001075623
								ATPAF2	NM_001075623
								ATPAF2	NM_001075623
								ATPIF1	NM_175816
								ATPIF1	NM_175816
								ATPIF1	NM_175816
								ATPIF1	NM_175816
								ATPIF1	NM_175816
								ATPIF1	NM_175816
								AU278471	Unidentified transcripts
								AUP1	NM_001015555
								AUP1	NM_001015555
								AUP1	NM_001015555
								AUP1	NM_001015555
								AUP1	NM_001015555
								AV589053	Unidentified transcripts on BTA14 position 4604763-4603360
								AVP	NM_176854
								AVPR2	NM_174246
								AW481949	AW481949
								AXL	NM_001699
								AXL	NM_001699
								AXL	XM_594754
								AXL	XM_594754
								AXL	XM_594754
								AXL	XM_594754
								AXL	XM_594754
								AY137204.1	Ovis aries peroxisome proliferator activated receptor gamma 1 protein (PPAR gamma) mRNA
								AY137204.1	Ovis aries peroxisome proliferator activated receptor gamma 1 protein (PPAR gamma) mRNA
								AY137204.1	Ovis aries peroxisome proliferator activated receptor gamma 1 protein (PPAR gamma) mRNA
								AY137204.1	Ovis aries peroxisome proliferator activated receptor gamma 1 protein (PPAR gamma) mRNA
								AY137204.1	Ovis aries peroxisome proliferator activated receptor gamma 1 protein (PPAR gamma) mRNA
								AZIN1	NM_001082611
								AZIN1	NM_001082611
								AZIN1	NM_001082611
								AZIN1	NM_001082611
								AZIN1	NM_001082611
								B2M	NM_173893
								B2M	NM_173893
								B2M	NM_173893
								B2M	NM_173893
								B2M	NM_173893
								B2M	NM_173893
								B3GALNT1	NM_001076963
								B3GALNT1	NM_001076963
								B3GALNT1	NM_001076963
								B3GALNT1	NM_001076963
								B3GALNT1	NM_001076963
								B3GALT6	XM_600686
								B3GALTL	XM_586487
								B3GAT1	NM_001014393
								B3GAT3	NM_205805
								B3GAT3	NM_205805
								B3GAT3	NM_205805
								B3GAT3	NM_205805
								B3GAT3	NM_205805
								B3GAT3	NM_205805
								B3GNT1	NM_001034808
								B3GNT6	NM_001103307
								B3GNT6	NM_001103307
								B3GNT6	XM_613419
								B4GALT1	NM_177512
								B4GALT3	NM_001015609
								B4GALT4	NM_001038078
								B4GALT7	NM_001075321
								B4GALT7	NM_001075321
								B4GALT7	NM_001075321
								B4GALT7	NM_001075321
								B4GALT7	NM_001075321
								BAK1	NM_001077918
								BAK1	NM_001077918
								BAK1	NM_001077918
								BAK1	NM_001077918
								BAK1	NM_001077918
								BAK1	XM_001253779
								BAK1	XM_001253779
								BAK1	XM_001253779
								BAK1	XM_001253779
								BAK1	XM_001253779
								BAMBI	NM_001046309
								BAMBI	NM_001046309
								BAMBI	NM_001046309
								BAMBI	NM_001046309
								BAP1	NM_001102549
								BAP1	NM_001102549
								BAP1	NM_001102549
								BAP1	NM_001102549
								BAP1	NM_001102549
								BAP1	NM_001102549
								BASP1	NM_174780
								BAX	NM_173894
								BCAP29	NM_001038075
								BCAP29	NM_001038075
								BCAP29	NM_001038075
								BCAP29	NM_001038075
								BCAP29	NM_001038075
								BCAP29	NM_001038075
								BCAP31	NM_001014941
								BCAS2	NM_001015540
								BCAS2	NM_001015540
								BCAS2	NM_001015540
								BCAS2	NM_001015540
								BCAS2	NM_001015540
								BCAS2	NM_001015540
								BCAT2	NM_001013593
								BCAT2	NM_001013593
								BCL2A1	NM_001037100
								BCL2A1	NM_001037100
								BCL2A1	NM_001037100
								BDH1	NM_001034600
								BE664551	Unidentified transcripts on BTA3 position 83299919-83298818
								BE753289	BE753289
								BE753289	BE753289
								BE753289	BE753289
								BECN1	XM_614897
								BF604996	Unidentified transcripts
								BF605101	BF605101
								BF605101	BF605101
								BF605101	BF605101
								BF605101	BF605101
								BF605162	BF605162
								BF605162	BF605162
								BF605162	BF605162
								BF605162	BF605162
								BF605162	BF605162
								BGN	NM_178318
								BGN	NM_178318
								BGN	NM_178318
								BGN	NM_178318
								BGN	NM_178318
								BGN	NM_178318
								BI681676	BI681676
								BI681676	BI681676
								BI681676	BI681676
								BI681676	BI681676
								BI681676	BI681676
								BI681747	Unidentified transcripts on BTA11 position 41643184-41643883
								BIRC3	NM_001035293
								BIRC3	NM_001035293
								BIRC3	NM_001035293
								BIRC3	NM_001035293
								BIRC3	NM_001035293
								BIRC3	NM_001035293
								BLVRB	NM_000713
								BLVRB	NM_000713
								BLVRB	NM_000713
								BLVRB	NM_000713
								BLVRB	NM_174251
								BLVRB	NM_174251
								BLVRB	NM_174251
								BLVRB	NM_174251
								BLVRB	NM_174251
								BLVRB	NM_174251
								BM286287	Unidentified transcripts on BTA19 position 16766943-16767625
								BMP4	NM_001045877
								BMP5	XM_584340
								BMP5	XM_584340
								BMP5	XM_584340
								BMP5	XM_584340
								BMP5	XM_584340
								BMP5	XM_584340
								BMPR1B	NM_001105328
								BMPR2	XM_617592
								BMPR-IA	NM_001076800
								BMX	NM_001192707
								BOLA	NM_001038518
								BOLA	NM_001038518
								BOLA	NM_001038518
								BOLA	NM_001038518
								BOLA	NM_001038518
								BOLA	NM_001038518
								BOLA	NM_001040532
								BOLA	NM_001040532
								BOLA	NM_001040532
								BOLA	NM_001040532
								BOLA	NM_001040532
								BOLA1	NM_001034352
								BOLA1	NM_001034352
								BOLA1	NM_001034352
								BOLA1	NM_001034352
								BOLA1	NM_001034352
								BOLA1	NM_001034352
								BOLA-DRA	NM_001012677
								BOLA-DRA	NM_001012677
								BOLA-DRA	NM_001012677
								BOLA-DRA	NM_001012677
								BOLA-DRA	NM_001012677
								BOLA-NC1	NM_001105616
								BOLA-NC1	NM_001105616
								BOLA-NC1	NM_001105616
								BOLA-NC1	NM_001105616
								BOLA-NC1	NM_001105616
								BPGM	NM_001035402
								BRB	NM_173891
								BRCA1	NM_178573
								BRF2	NM_001015582
								Bt.100838	CX950431
								Bt.15999	DV786137
								Bt.15999	DV786137
								Bt.15999	DV786137
								Bt.19225	DV794676
								Bt.19225	DV794676
								Bt.19225	DV794676
								Bt.19225	DV794676
								Bt.30762	DV778484
								Bt.30762	DV778484
								Bt.30762	DV778484
								Bt.34436	DV878805
								Bt.34436	DV878805
								Bt.34436	DV878805
								Bt.34436	DV878805
								Bt.34436	DV878805
								Bt.5519	DV776846
								Bt.5519	DV776846
								Bt.5519	DV776846
								Bt.5519	DV776846
								Bt.76238	AM015925
								Bt.76238	AM015925
								Bt.76238	AM015925
								Bt.76238	AM015925
								Bt.76238	AM015925
								Bt.80399	DV781246
								Bt.80399	DV781246
								Bt.91050	EE359617
								Bt.91050	EE359617
								Bt.91050	EE359617
								Bt.91050	EE359617
								Bt.91050	EE359617
								Bt.91599	EW680583
								Bt.91599	EW680583
								Bt.92939	DN531319
								Bt.92939	DN531319
								Bt.92939	DN531319
								Bt.92939	DN531319
								Bt.92939	DN531319
								Bt.96811	DV783630
								Bt.96811	DV783630
								Bt.96811	DV783630
								Bt.96811	DV783630
								Bt.96817	DV792925
								Bt.96817	DV792925
								Bt.96817	DV792925
								Bt.96817	DV792925
								Bt.97323	BI898732
								Bt.97323	BI898732
								Bt.97323	BI898732
								Bt.97323	BI898732
								Bt.97323	BI898732
								BTBD1	NM_001098060
								BTBD1	NM_001098060
								BTBD1	NM_001098060
								BTBD1	NM_001098060
								BTBD1	NM_001098060
								BTF3	NM_001025314
								BTG1	NM_173999
								C10orf12	NM_015652
								C18H16orf57	NM_001075477
								C18H16orf57	NM_001075477
								C18H16orf57	NM_001075477
								C18H16orf57	NM_001075477
								C1GALT1C1	NM_001034575
								C1orf35	NM_001034272
								C1orf35	NM_001034272
								C1orf35	NM_001034272
								C1orf35	NM_001034272
								C1orf35	NM_001034272
								C1orf35	NM_001034272
								C1QBP	NM_001034527
								C1QC	NM_001206396
								C1QC	NM_001206396
								C1QC	NM_001206396
								C1QC	NM_001206396
								C1QC	NM_001206396
								C1QTNF2	XM_589781
								C1QTNF3	NM_001101138
								C29H11orf75	XM_865363
								C29H11orf75	XM_865363
								C29H11orf75	XM_865363
								C29H11orf75	XM_865363
								C29H11orf75	XM_865363
								C29H11orf75	XM_865363
								C3orf39	NM_001011682
								C6orf108	NM_006443
								C6orf108	NM_199184
								C7	NM_001045966
								C7	NM_001045966
								C7	NM_001045966
								C7	NM_001045966
								C7	NM_001045966
								CA2	NM_178572
								CA3	NM_001034437
								CA3	NM_001034437
								CA3	NM_001034437
								CA3	NM_001034437
								CA3	NM_001034437
								CA3	NM_001034437
								CA7	NM_001192522
								CA7	NM_001192522
								CAB39	NM_001046087
								CAB39	NM_001046087
								CAB39	NM_001046087
								CAB39	NM_001046087
								CAB39	NM_001046087
								CABC1	NM_001046419
								CABC1	NM_001046419
								CABC1	NM_001046419
								CABC1	NM_001046419
								CABC1	NM_001046419
								CABP2	NM_174255
								CACNA1B	NM_174632
								CACNA1C	XM_001255122
								CACNA1C	XM_001255122
								CACNA1C	XM_001255122
								CACNA1D	XM_876930
								CACNA1D	XM_876930
								CACNA1D	XM_876930
								CACNA2D1	NM_001205987
								CACNA2D1	NM_001205987
								CACNA2D1	NM_001205987
								CACNA2D1	NM_001205987
								CACNA2D1	NM_001205987
								CACNA2D1	NM_001205987
								CACNB1	NM_175819
								CACNB2	NM_175789
								CACNB3	NM_174509
								CACNG8	XM_870850
								CACNG8	XM_870850
								CAD	XM_580350
								CALB2	NM_001035288
								CALCRL	NM_001102107
								CALD1	NM_174258
								CALD1	NM_174258
								CALD1	NM_174258
								CALD1	NM_174258
								CALD1	NM_174258
								CALD1	NM_174258
								CALM1	NM_001242572
								CALM1	NM_001242572
								CALM1	NM_001242572
								CALM1	NM_001242572
								CALM1	NM_001242572
								CALM1	NM_001242572
								CALM1	NM_001242572
								CALM2	NM_001166508
								CALM2	NM_001166508
								CALM2	NM_001166508
								CALM2	NM_001166508
								CALM2	NM_001166508
								CALM3	NM_001046249
								CALM3	NM_001046249
								CALM3	NM_001046249
								CALM3	NM_001046249
								CALM3	NM_001046249
								CALR	NM_174000
								CALR	NM_174000
								CALR	NM_174000
								CALR	NM_174000
								CALR	NM_174000
								CALR	NM_174000
								CAMK2A	NM_001075938
								CAMK2A	NM_001075938
								CAMK2A	NM_001075938
								CAMK2A	NM_001075938
								CAMK2A	NM_001075938
								CAMK2G	XM_879509
								canx	XM_594166
								CAPG	NM_178574
								CAPG	NM_178574
								CAPG	NM_178574
								CAPG	NM_178574
								CAPG	NM_178574
								CAPG	NM_178574
								CAPN1	NM_174259
								CAPN1	NM_174259
								CAPN1	NM_174259
								CAPN1	NM_174259
								CAPN1	NM_174259
								CAPN1	NM_174259
								CAPN10	NM_001191254
								CAPN10	NM_001191254
								CAPN10	NM_001191254
								CAPN10	NM_001191254
								CAPN10	NM_001191254
								CAPN2	NM_001103086
								CAPN2	NM_001103086
								CAPN2	NM_001103086
								CAPN2	NM_001103086
								CAPN2	NM_001103086
								CAPN2	NM_001103086
								CAPN3	NM_174260
								CAPN3	NM_174260
								CAPN3	NM_174260
								CAPN3	NM_174260
								CAPN3	NM_174260
								CAPN3	NM_174260
								CAPN6	NM_001192231
								CAPN6	NM_001192231
								CAPN6	NM_001192231
								CAPN6	NM_001192231
								CAPN6	NM_001192231
								CAPN6	NM_001192231
								CAPN7	NM_001193181
								CAPNS1	NM_174261
								CAPNS1	NM_174261
								CAPNS1	NM_174261
								CAPNS1	NM_174261
								CAPNS1	NM_174261
								CAPNS1	NM_174261
								CAPZA1	NM_001083480
								CAPZA1	NM_001083480
								CAPZA1	NM_001083480
								CAPZA1	NM_001083480
								CAPZA1	NM_001083480
								CAPZA2	NM_001012998
								CAPZA2	NM_001012998
								CAPZA2	NM_001012998
								CAPZA2	NM_001012998
								CAPZA2	NM_001012998
								CAPZA2	NM_001012998
								CAPZB	NM_176648
								CAPZB	NM_176648
								CAPZB	NM_176648
								CAPZB	NM_176648
								CAPZB	NM_176648
								CAPZB	NM_176648
								CARD11	NM_001109796
								CARD11	NM_001109796
								CARD11	NM_001109796
								CARD11	NM_001109796
								CARD11	NM_001109796
								CARD11	NM_001109796
								CARD9	NM_001077111
								CARD9	NM_001077111
								CARD9	NM_001077111
								CARHSP1	NM_001045951
								CARHSP1	NM_001045951
								CARHSP1	NM_001045951
								CARHSP1	NM_001045951
								CARHSP1	NM_001045951
								CASP3	NM_001077840
								CASP3	NM_001077840
								CASP3	NM_001077840
								CASP3	NM_001077840
								CASP3	NM_001077840
								CASP3	XM_001256573
								CASP3	XM_001256573
								CASP3	XM_001256573
								CASP3	XM_001256573
								CASP3	XM_001256573
								CASP3	NM_001077840
								CASP4	NM_176638
								CASP4	NM_176638
								CASP4	NM_176638
								CASP4	NM_176638
								CASP4	NM_176638
								CASP6	NM_001035419
								CASP6	NM_001035419
								CASP6	NM_001035419
								CASP6	NM_001035419
								CASP6	NM_001035419
								CASP7	XM_604643
								CASP8	NM_001045970
								CASP8	NM_001045970
								CASP8	NM_001045970
								CASP8	NM_001045970
								CASP8	NM_001045970
								CASP8AP2	XM_581379
								CASQ1	NM_001077877
								CASQ1	NM_001077877
								CASQ1	NM_001077877
								CASQ1	NM_001077877
								CASQ1	NM_001077877
								CAST	NM_001030318
								CAST	NM_001030318
								CAST	NM_001030318
								CAST	NM_001030318
								CAST	NM_001030318
								CAST	NM_001030319
								CAST	NM_001030319
								CAST	NM_001030319
								CAST	NM_001030319
								CAST	NM_001030319
								CAST	NM_001030320
								CAST	NM_001030320
								CAST	NM_001030320
								CAST	NM_001030320
								CAST	NM_001030320
								CAST	NM_174003
								CAST	NM_174003
								CAST	NM_174003
								CAST	NM_174003
								CAST	NM_174003
								CAST	NM_174003
								CAT	NM_001035386
								CAT	NM_001035386
								CAT	NM_001035386
								CAT	NM_001035386
								CAT	NM_001035386
								CAT	NM_001035386
								CAV1	NM_174004
								CAV2	NM_001007808
								CB462065	Unidentified transcripts on BTA9 position 15935920-15936204
								CB603716	CB603716
								CB603716	CB603716
								CB603716	CB603716
								CB603721	CB603721
								CB603721	CB603721
								CB603721	CB603721
								CB603721	CB603721
								CBR4	NM_001083717
								CBX5	XM_001252220
								CBX5	XM_001252220
								CBX5	XM_001252220
								CBX5	XM_001252220
								CBX5	XM_001252220
								CBX5	NM_001193213
								CBX5	NM_001193213
								CBX5	NM_001193213
								CBX5	NM_001193213
								CCBE1	XM_614377
								CCDC47	NM_001035428
								CCDC47	NM_001035428
								CCDC47	NM_001035428
								CCDC47	NM_001035428
								CCDC47	NM_001035428
								CCDC51	NM_001015619
								CCKBR	NM_174262
								CCNG1	NM_001013364
								CCNG1	NM_001013364
								CCNG1	NM_001013364
								CCNG1	NM_001013364
								CCNG1	NM_001013364
								CCNG1	NM_001013364
								CCR1	NM_001077839
								CCR10	NM_001194964
								CCR5	NM_001011672
								CCR5	NM_001011672
								CCR5	NM_001011672
								CCRL1	NM_174265
								CCS	NM_001046187
								CCS	NM_001046187
								CCS	NM_001046187
								CCS	NM_001046187
								CCS	NM_001046187
								CCT2	NM_001034239
								CCT2	NM_001034239
								CCT2	NM_001034239
								CCT2	NM_001034239
								CCT2	NM_001034239
								CCT2	NM_001034239
								CCT4	NM_001038194
								CCT5	NM_001034595
								CCT6A	NM_001034542
								CCT6B	NM_001034642
								CCT8	NM_001033609
								CD151	NM_001035347
								CD200	NM_001034620
								CD34	NM_174009
								CD34	NM_174009
								CD34	NM_174009
								CD34	NM_174009
								CD34	NM_174009
								CD34	NM_174009
								CD36	NM_174010
								CD36	NM_174010
								CD36	NM_174010
								CD36	NM_174010
								CD36	NM_174010
								CD40	NM_001105611
								CD40	NM_001105611
								CD40	NM_001105611
								CD40	NM_001105611
								CD68	NM_001045902
								CD68	NM_001045902
								CDC20	NM_001082436
								CDC20	NM_001082436
								CDC25A	NM_001101100
								CDC37	NM_001035338
								CDC37	NM_001035338
								CDC37	NM_001035338
								CDC37	NM_001035338
								CDC37	NM_001035338
								CDC37	NM_001035338
								CDC42	NM_001046332
								CDC42	NM_001046332
								CDC42	NM_001046332
								CDC42	NM_001046332
								CDC42	NM_001046332
								CDCA3	NM_001035449
								CDH13	NM_001035277
								CDH15	NM_001102066
								CDH15	NM_001102066
								CDH15	NM_001102066
								CDH15	NM_001102066
								CDH15	NM_001102066
								CDH15	NM_001102066
								CDH22	NM_001205776
								CDH3	NM_001244605
								CDH4	XM_604152
								CDH5	NM_001001601
								CDH7	NM_001192904
								CDIPT	NM_001034482
								CDK2	NM_001014934
								CDK2	NM_001014934
								CDK2	NM_001014934
								CDK2	NM_001014934
								CDK2	NM_001014934
								CDK2	NM_001014934
								CDK4	NM_001037594
								CDK5	NM_174017
								CDK5R2	XM_606959
								CDK5R2	XM_606959
								CDK6	NM_001192301
								CDK6	NM_001192301
								CDK6	NM_001192301
								CDKN1A	NM_001098958
								CDKN1A	NM_001098958
								CDKN1A	NM_001098958
								CDKN1A	NM_001098958
								CDKN1A	NM_001098958
								CDKN1A	NM_001098958
								CDKN1C	NM_001077903
								CDKN1C	NM_001077903
								CDKN1C	NM_001077903
								CDKN1C	NM_001077903
								CDKN1C	NM_001077903
								CDKN1C	XM_001252310
								CDKN1C	XM_001252310
								CDKN1C	XM_001252310
								CDKN1C	XM_001252310
								CDKN1C	XM_001252310
								CEACAM6	XM_583733
								CEACAM8	NM_205788
								CEBPA	NM_176784
								CEBPA	NM_176784
								CEBPA	NM_176784
								CEBPA	NM_176784
								CEBPA	NM_176784
								CEBPA	NM_176784
								CEBPB	NM_176788
								CEBPB	NM_176788
								CEBPB	NM_176788
								CEBPB	NM_176788
								CEBPB	NM_176788
								CEBPB	NM_176788
								CEBPD	NM_174267
								CEBPD	NM_174267
								CEBPD	NM_174267
								CEBPD	NM_174267
								CEBPD	NM_174267
								CEBPD	NM_174267
								CEBPD	NM_174267
								CEBPZ	NM_001083386
								CEPT1	XM_882119
								CERCAM	NM_001102035
								CES2	NM_001034260
								CF613499	CF613499
								CF613499	CF613499
								CF613499	CF613499
								CF613499	CF613499
								CF613499	CF613499
								CF614054	CF614054
								CF614054	CF614054
								CFI	NM_001038096
								CFI	NM_001038096
								CFI	NM_001038096
								CFI	NM_001038096
								CFI	NM_001038096
								CFL1	NM_001015655
								CFL1	NM_001015655
								CFL1	NM_001015655
								CFL1	NM_001015655
								CFL1	NM_001015655
								CFL1	NM_001015655
								CFL2	NM_001076154
								CFL2	NM_001076154
								CFL2	NM_001076154
								CFL2	NM_001076154
								CFL2	NM_001076154
								CFLAR	NM_001012281
								CFLAR	NM_001012281
								CFLAR	NM_001012281
								CGREF1	NM_001045977
								CGREF1	NM_001045977
								CGREF1	NM_001045977
								CGREF1	NM_001045977
								CGREF1	NM_001045977
								CHAD	NM_174019
								CHAD	NM_174019
								CHAD	NM_174019
								CHCHD8	NM_001207050
								CHCHD8	XM_001252118
								CHCHD8	XM_001252118
								CHCHD8	XM_001252118
								CHCHD8	XM_001252118
								CHCHD8	XM_001252118
								CHGA	NM_181005
								CHGN	NM_001102116
								CHI3L1	NM_001080219
								CHID1	NM_001015515
								CHKB	NM_001206094
								CHKB	NM_001206094
								CHKB	NM_001206094
								CHKB	NM_001206094
								CHKB	NM_001206094
								CHKB	XM_882553
								CHKB	XM_882553
								CHKB	XM_882553
								CHKB	XM_882553
								CHKB	XM_882553
								CHMP1A	NM_001037584
								CHODL	NM_001101228
								CHRNA1	NM_176664
								CHRNA1	NM_176664
								CHRNA1	NM_176664
								CHRNA1	NM_176664
								CHRNA3	NM_174719
								CHRNA3	NM_174719
								CHRNA3	NM_174719
								CHRNA3	NM_174719
								CHRNA3	NM_174719
								CHRNA3	NM_174719
								CHRNA3	NM_174719
								CHRNA5	NM_174514
								CHRNA5	NM_174514
								CHRNA5	NM_174514
								CHRNA7	NM_174515
								CHRNA7	NM_174515
								CHRNB1	NM_174516
								CHRNB1	NM_174516
								CHRNB1	NM_174516
								CHRNB1	NM_174516
								CHRNB1	NM_174516
								CHRNB1	NM_174516
								CHRNB2	NM_001192474
								CHRND	NM_174271
								CHRND	NM_174271
								CHRND	NM_174271
								CHRND	NM_174271
								CHRND	NM_174271
								CHRND	NM_174271
								CHRNE	NM_174272
								CHRNE	NM_174272
								CHRNE	NM_174272
								CHRNE	NM_174272
								CHRNE	NM_174272
								CHRNE	NM_174272
								CHRNG	NM_174273
								CHRNG	NM_174273
								CHRNG	NM_174273
								CHRNG	NM_174273
								CHRNG	NM_174273
								CHRNG	NM_174273
								CHST1	NM_001083648
								CHST10	NM_001098011
								CHST14	NM_001098012
								CHST2	NM_001113769
								CHSY3	NM_001192652
								CIDEA	NM_001083449
								CIDEB	NM_001034567
								CIDEB	NM_001034567
								CIDEB	NM_001034567
								CIDEB	NM_001034567
								CILP	XM_581880
								CILP	XM_581880
								CILP	XM_581880
								CILP	XM_581880
								CILP	XM_581880
								CILP	XM_581880
								CKB	NM_001015613
								CKB	NM_001015613
								CKB	NM_001015613
								ckb	NM_001124715
								ckb	NM_001124715
								ckb	NM_001124715
								CKM	NM_001824
								CKM	NM_001824
								CKM	NM_001824
								CKM	NM_001824
								CKM	NM_174773
								CKM	NM_174773
								CKM	NM_174773
								CKM	NM_174773
								CKM	NM_174773
								CKM	NM_174773
								CKMT1	NM_174275
								CKMT1	NM_174275
								CKMT2	NM_001034656
								CKMT2	NM_001034656
								CKMT2	NM_001034656
								CKMT2	NM_001034656
								CKMT2	NM_001034656
								CKMT2	NM_001034656
								CKMT2	NM_001034656
								CKS2	NM_001113319
								CKS2	NM_001113319
								CKS2	NM_001113319
								CKS2	NM_001113319
								CLCN1	NM_001143871
								CLCN1	NM_001143871
								CLCN1	NM_001143871
								CLCN1	NM_001143871
								CLCN1	NM_001143871
								CLCN1	NM_001143871
								CLCN2	NM_001102487
								CLCN2	NM_001102487
								CLCN2	NM_001102487
								CLCN4	NM_001031757
								CLCN7	NM_001025331
								CLCN7	NM_001025331
								CLCN7	NM_001025331
								CLCN7	NM_001025331
								CLCN7	NM_001025331
								CLCN7	NM_001025331
								CLEC11A	NM_001098054
								Clec2h	XM_580408
								CLIC1	NM_001015608
								CLIC1	NM_001015608
								CLIC1	NM_001015608
								CLIC1	NM_001015608
								CLIC1	NM_001015608
								CLIC1	NM_001015608
								CLIC4	NM_001080218
								CLIC4	NM_001080218
								CLIC4	NM_001080218
								CLIC4	NM_001080218
								CLIC4	NM_001080218
								CLIC4	NM_001080218
								CLIC5	NM_174276
								CLIC5	NM_174276
								CLIC5	NM_174276
								CLIC5	NM_174276
								CLIC5	NM_174276
								CLNS1A	NM_001076300
								CLNS1A	NM_001076300
								CLNS1A	NM_001076300
								CLNS1A	NM_001076300
								CLNS1A	NM_001076300
								CLTLB	NM_174277
								CLTLB	NM_174277
								CLTLB	NM_174277
								CLTLB	NM_174277
								CLTLB	NM_174277
								CLTLB	NM_174277
								CLU	NM_173902
								CLU	NM_173902
								CLU	NM_173902
								CLU	NM_173902
								CLU	NM_173902
								CLU	NM_173902
								CLYBL	NM_001080296
								CMAS	NM_001035398
								CNKSR1	NM_001193165
								CNKSR1	NM_001193165
								CNKSR1	NM_001193165
								CNKSR1	NM_001193165
								CNKSR1	NM_001193165
								CNN1	NM_001046379
								CNN1	NM_001046379
								CNN1	NM_001046379
								CNN1	NM_001046379
								CNN1	NM_001046379
								CNN3	NM_001038179
								CNN3	NM_001038179
								CNN3	NM_001038179
								CNN3	NM_001038179
								CNN3	NM_001038179
								CNN3	NM_001038179
								CNOT6	NM_001101161
								CNOT6	NM_001101161
								CNOT6	NM_001101161
								CNOT6	NM_001101161
								CNOT6	NM_001101161
								CNTF	XM_607445
								CNTF	XM_607445
								COL12A1	NM_001206497
								COL12A1	NM_001206497
								COL12A1	NM_001206497
								COL12A1	NM_001206497
								COL12A1	NM_001206497
								COL12A1	NM_001206497
								COL13A1	NM_001105433
								COL18A1	NM_001083388
								COL18A1	NM_001083388
								COL18A1	NM_001083388
								COL18A1	NM_001083388
								COL18A1	NM_001083388
								COL1A1	NM_001034039
								COL1A1	NM_001034039
								COL1A1	NM_001034039
								COL1A1	NM_001034039
								COL1A1	NM_001034039
								COL1A1	NM_001034039
								Col1a2	NM_007743
								COL1A2	NM_174520
								COL1A2	NM_174520
								COL1A2	NM_174520
								COL1A2	NM_174520
								COL1A2	NM_174520
								COL1A2	NM_174520
								COL2A1	NM_001001135
								COL2A1	NM_001113224
								COL3A1	NM_001076831
								COL3A1	NM_001076831
								COL3A1	NM_001076831
								COL3A1	NM_001076831
								COL3A1	NM_001076831
								COL4A1	NM_001166511
								COL4A1	NM_001166511
								COL4A1	NM_001166511
								COL4A1	NM_001166511
								COL4A1	NM_001166511
								COL4A2	XM_585435
								COL4A2	XM_585435
								COL4A2	XM_585435
								COL4A2	XM_585435
								COL4A2	XM_585435
								COL4A3	NM_001166529
								COL4A3BP	NM_174765
								COL4A3BP	NM_174765
								COL4A3BP	NM_174765
								COL4A3BP	NM_174765
								COL4A3BP	NM_174765
								COL4A3BP	NM_174765
								COL4A4	XM_581319
								COL4A5	XM_588970
								COL4A5	XM_588970
								COL4A5	XM_588970
								COL4A5	XM_588970
								COL4A5	XM_588970
								COL4A5	XM_588970
								COL4A6	XM_005227897
								COL4A6	XM_601826
								COL4A6	XM_601826
								COL4A6	XM_601826
								COL4A6	XM_601826
								COL5A3	NM_001205624
								COL5A3	NM_001205624
								COL5A3	NM_001205624
								COL5A3	NM_001205624
								COL5A3	NM_001205624
								COL5A3	NM_001205624
								COL6A1	NM_001143865
								COL6A1	NM_001143865
								COL6A1	NM_001143865
								COL6A1	NM_001143865
								COL6A1	NM_001143865
								COL6A1	NM_001143865
								COL6A2	NM_001075126
								COL6A2	NM_001075126
								COL6A2	NM_001075126
								COL6A2	NM_001075126
								COL6A2	NM_001075126
								COL6A2	NM_001075126
								COL6A3	XM_609132
								COL6A3	XM_609132
								COL6A3	XM_609132
								COL6A3	XM_609132
								COL6A3	XM_609132
								COL6A3	XM_609132
								Col7a1	NM_007738
								COL8A1	NM_001101176
								COL8A1	NM_001101176
								COL8A1	NM_001101176
								COL8A1	NM_001101176
								COL8A1	NM_001101176
								COL8A2	NM_001205665
								COL9A2	XM_582312
								COL9A3	XM_001256237
								COL9A3	XM_001256237
								COLEC12	NM_001101843
								COMMD5	NM_001014850
								COMMD9	NM_001038520
								COMMD9	NM_001038520
								COMMD9	NM_001038520
								COMMD9	NM_001038520
								COMMD9	NM_001038520
								COMP	NM_001166517
								COMP	NM_001166517
								COMP	NM_001166517
								COMP	NM_001166517
								COPS2	NM_001076279
								COPS2	NM_001076279
								COPS2	NM_001076279
								COPS2	NM_001076279
								COPS2	NM_001076279
								COPS2	NM_001076279
								COPS2	NM_001076279
								COPS2	NM_001076279
								COPS2	NM_001076279
								COPS2	NM_001076279
								COPS2	NM_001076279
								COPS2	NM_001076279
								COPS2	NM_001076279
								COPS4	NM_001034694
								COPS4	NM_001034694
								COPS4	NM_001034694
								COPS4	NM_001034694
								COPS4	NM_001034694
								COPS4	NM_001034694
								COPS7A	NM_001105331
								COPS7A	NM_001105331
								COPS7A	NM_001105331
								COPS7A	NM_001105331
								COPS7A	NM_001105331
								COPZ1	NM_174282
								COPZ1	NM_174282
								COPZ1	NM_174282
								COPZ1	NM_174282
								COPZ1	NM_174282
								COPZ1	NM_174282
								COQ3	NM_001076210
								COQ3	NM_001076210
								COQ3	NM_001076210
								COQ3	NM_001076210
								COQ3	NM_001076210
								COQ7	NM_001014849
								COQ7	NM_001014849
								COQ7	NM_001014849
								COQ7	NM_001014849
								COQ7	NM_001014849
								COQ7	NM_001014849
								COQ7	NM_001113241
								COQ7	NM_001113241
								COQ7	NM_001113241
								COQ7	NM_001113241
								COQ7	NM_001113241
								COX1	NC_006853
								COX2	NC_006853
								COX3	NC_006853
								COX4	NM_001001439
								COX4	NM_001001439
								COX4	NM_001001439
								COX4	NM_001001439
								COX4	NM_001001439
								COX4NB	NM_001038074
								COX5A	NM_001002891
								COX5A	NM_001002891
								COX5A	NM_001002891
								COX5A	NM_001002891
								COX5A	NM_001002891
								COX5A	NM_001002891
								COX5B	NM_001034046
								COX5B	NM_001034046
								COX5B	NM_001034046
								COX5B	NM_001034046
								COX5B	NM_001034046
								COX5B	NM_001034046
								COX6A1	NM_001077831
								COX6A1	NM_001077831
								COX6A1	NM_001077831
								COX6A1	NM_001077831
								COX6A1	NM_001077831
								COX6A1	XM_001250892
								COX6A1	XM_001250892
								COX6A1	XM_001250892
								COX6A1	XM_001250892
								COX6A1	XM_001250892
								COX6A2	NM_174522
								COX6B	NM_176675
								COX6B	NM_176675
								COX6B	NM_176675
								COX6B	NM_176675
								COX6B	NM_176675
								COX6B	NM_176675
								COX6B2	NM_001012684
								COX7A1	NM_176674
								COX7A1	NM_176674
								COX7A1	NM_176674
								COX7A1	NM_176674
								COX7A1	NM_176674
								COX7A2	NM_175807
								COX7A2L	NM_001034695
								COX7B	NM_175795
								COX7C	NM_175831
								COX8	NM_174024
								COX8A	NM_001114517
								COX8A	NM_001114517
								COX8A	NM_001114517
								COX8A	NM_001114517
								COX8A	XM_867647
								CPA1	NM_174750
								CPA5	NM_001077905
								CPE	NM_173903
								CPE	NM_173903
								CPE	NM_173903
								CPT1B	NM_001034349
								CPT1B	NM_001034349
								CPT1B	NM_001034349
								CPT1B	NM_001034349
								CPT1B	NM_001034349
								CPT1B	NM_001034349
								CPT2	NM_001045889
								CPT2	NM_001045889
								CPT2	NM_001045889
								CPT2	NM_001045889
								CPT2	NM_001045889
								CPT2	NM_001045889
								CPXM	NM_001015642
								CR542063.1	Homo sapiens full open reading frame cDNA clone RZPDo834F0336D
								CR542063.1	Homo sapiens full open reading frame cDNA clone RZPDo834F0336D
[truncated: 7,856 more rows]

## Sheet: LT
LT muscle
Correction BH FDR = 0.05 :
NA
Correction BH FDR = 0.08 : 9 GO BP + 1 wikipathway
GO_BP	Name	Function	Ensembl	Gene Name	Uniprot	Query	Term frequency within the dataset (%)	Term frequency within the genome (%)	P-value (fdr)
GO:2000112	regulation of cellular macromolecule biosynthetic process	Any process that modulates the frequency, rate or extent of cellular macromolecule biosynthetic process.	ENSBTAG00000018352 ENSBTAG00000002144 ENSBTAG00000008545 ENSBTAG00000051972 ENSBTAG00000046307 ENSBTAG00000010361 ENSBTAG00000009214 ENSBTAG00000004322 ENSBTAG00000013860 ENSBTAG00000000569 ENSBTAG00000054800 ENSBTAG00000008688 ENSBTAG00000010549 ENSBTAG00000012418 ENSBTAG00000014003 ENSBTAG00000002216 ENSBTAG00000006030 ENSBTAG00000017490 ENSBTAG00000012441 ENSBTAG00000002006 ENSBTAG00000020620	ABRA ADRB2 ATF3 CEBPB CEBPD DLL4 ETS2 FOS GADD45A HES1 HES6 HEYL IFRD1 MED23 MYF6 MYOD1 MYOG PLD1 SMAD7 THBS1	E1BCX2 Q28044 Q2KII1 A0A452DID2 A0A3Q1NLC4 O02755 O02756 A0A3Q1LZM7 Q0V7L8 A0A3Q1MNA3 A1A4L6 O77628 Q3ZBN6 Q3ZBG4 Q17QX8 A0A3Q1LSS2 Q2NL18 Q3T117 F1MN39 E1BKW3 Q7YS80 A0A3Q1MBU6 Q7YS82 Q0VBX9 Q7YS81 A5JPT7 A0A3Q1LL74 A0A3Q1MFP5 A0A3Q1LM46 A6QR57 A0A3Q1MDT0 A0A3Q1M0Z8 E1B8T7 F1N3A1 A0A3Q1MQV3 Q28178	NM_001192234 NM_174231 NM_001046193 NM_176788 NM_174267 NM_001075779 NM_001080214 NM_182786 NM_001034247 NM_001034678 NM_001075949 NM_001024565 NM_001034729 NM_001205762 NM_181811 NM_001040478 NM_001111325 NM_001102001 NM_001192865 NM_174196	41.18 21/51	5.32 21/395	0.0796917
GO:0006366	transcription by RNA polymerase II	The synthesis of RNA from a DNA template by RNA polymerase II (RNAP II), originating at an RNA polymerase II promoter. Includes transcription of messenger RNA (mRNA) and certain small nuclear RNAs (snRNAs).	ENSBTAG00000018352 ENSBTAG00000002144 ENSBTAG00000008545 ENSBTAG00000051972 ENSBTAG00000010361 ENSBTAG00000009214 ENSBTAG00000004322 ENSBTAG00000013860 ENSBTAG00000000569 ENSBTAG00000054800 ENSBTAG00000008688 ENSBTAG00000010549 ENSBTAG00000012418 ENSBTAG00000002216 ENSBTAG00000006030 ENSBTAG00000012441	ABRA ADRB2 ATF3 CEBPB DLL4 ETS2 FOS GADD45A HES1 HES6 HEYL IFRD1 MED23 MYOD1 MYOG SMAD7	E1BCX2 Q28044 Q2KII1 A0A452DID2 A0A3Q1NLC4 O02755 A0A3Q1LZM7 Q0V7L8 A0A3Q1MNA3 A1A4L6 O77628 Q3ZBN6 Q3ZBG4 Q17QX8 A0A3Q1LSS2 Q2NL18 Q3T117 F1MN39 E1BKW3 Q7YS82 Q0VBX9 Q7YS81 A5JPT7 A0A3Q1MDT0 A0A3Q1M0Z8 E1B8T7	NM_001192234 NM_174231 NM_001046193 NM_176788 NM_001075779 NM_001080214 NM_182786 NM_001034247 NM_001034678 NM_001075949 NM_001024565 NM_001034729 NM_001205762 NM_001040478 NM_001111325 NM_001192865	31.37 16/51	6.43 16/249	0.0796917
GO:0006357	regulation of transcription by RNA polymerase II	Any process that modulates the frequency, rate or extent of transcription mediated by RNA polymerase II.	ENSBTAG00000018352 ENSBTAG00000002144 ENSBTAG00000008545 ENSBTAG00000051972 ENSBTAG00000010361 ENSBTAG00000009214 ENSBTAG00000004322 ENSBTAG00000013860 ENSBTAG00000000569 ENSBTAG00000054800 ENSBTAG00000008688 ENSBTAG00000010549 ENSBTAG00000012418 ENSBTAG00000002216 ENSBTAG00000006030 ENSBTAG00000012441	ABRA ADRB2 ATF3 CEBPB DLL4 ETS2 FOS GADD45A HES1 HES6 HEYL IFRD1 MED23 MYOD1 MYOG SMAD7	E1BCX2 Q28044 Q2KII1 A0A452DID2 A0A3Q1NLC4 O02755 A0A3Q1LZM7 Q0V7L8 A0A3Q1MNA3 A1A4L6 O77628 Q3ZBN6 Q3ZBG4 Q17QX8 A0A3Q1LSS2 Q2NL18 Q3T117 F1MN39 E1BKW3 Q7YS82 Q0VBX9 Q7YS81 A5JPT7 A0A3Q1MDT0 A0A3Q1M0Z8 E1B8T7	NM_001192234 NM_174231 NM_001046193 NM_176788 NM_001075779 NM_001080214 NM_182786 NM_001034247 NM_001034678 NM_001075949 NM_001024565 NM_001034729 NM_001205762 NM_001040478 NM_001111325 NM_001192865	31.37 16/51	6.53 16/245	0.0796917
GO:0010468	regulation of gene expression	Any process that modulates the frequency, rate or extent of gene expression. Gene expression is the process in which a gene's coding sequence is converted into a mature gene product or products (proteins or RNA). This includes the production of an RNA transcript as well as any processing to produce a mature RNA product or an mRNA or circRNA (for protein-coding genes) and the translation of that m…	ENSBTAG00000018352 ENSBTAG00000002144 ENSBTAG00000008545 ENSBTAG00000002688 ENSBTAG00000051972 ENSBTAG00000046307 ENSBTAG00000010361 ENSBTAG00000009214 ENSBTAG00000004322 ENSBTAG00000013860 ENSBTAG00000011917 ENSBTAG00000000569 ENSBTAG00000054800 ENSBTAG00000008688 ENSBTAG00000011969 ENSBTAG00000010549 ENSBTAG00000012418 ENSBTAG00000014003 ENSBTAG00000002216 ENSBTAG00000006030 ENSBTAG00000017490 …	ABRA ADRB2 ATF3 ATP1B1 CEBPB CEBPD DLL4 ETS2 FOS GADD45A GPAM HES1 HES6 HEYL HSPB1 IFRD1 MED23 MYF6 MYOD1 MYOG PLD1 SMAD7 THBS1	E1BCX2 Q28044 Q2KII1 A0A452DID2 Q3ZCH8 G3MWR4 A0A3Q1MAQ1 F6QVN4 A0A3Q1NLC4 O02755 O02756 A0A3Q1LZM7 Q0V7L8 A0A3Q1MNA3 A1A4L6 O77628 Q3ZBN6 A0A3Q1MDH7 Q5GJ77 F1MDT6 Q3ZBG4 Q17QX8 A0A3Q1LSS2 Q2NL18 E9RHW1 Q58DP7 A0A1C9EIX6 A0A1C9EIX3 Q3T149 Q3T117 F1MN39 E1BKW3 Q7YS80 A0A3Q1MBU6 Q7YS82 Q0VBX9 Q7YS81 A5JPT7 A0A3Q1LL74 A0A3Q1MFP5 A0A3Q1LM46 A6QR57 A0A3Q1MDT0 A0A3Q1M0Z8 E1B8T7 F1N3A1 A0A3Q1MQV3 Q28178	NM_001192234 NM_174231 NM_001046193 NM_001035334 NM_176788 NM_174267 NM_001075779 NM_001080214 NM_182786 NM_001034247 NM_001012282 NM_001034678 NM_001075949 NM_001024565 NM_001025569 NM_001034729 NM_001205762 NM_181811 NM_001040478 NM_001111325 NM_001102001 NM_001192865 NM_174196	47.06 24/51	4.89 24/491	0.0796917
GO:0010556	regulation of macromolecule biosynthetic process	Any process that modulates the rate, frequency or extent of the chemical reactions and pathways resulting in the formation of a macromolecule, any molecule of high relative molecular mass, the structure of which essentially comprises the multiple repetition of units derived, actually or conceptually, from molecules of low relative molecular mass.	ENSBTAG00000018352 ENSBTAG00000002144 ENSBTAG00000008545 ENSBTAG00000051972 ENSBTAG00000046307 ENSBTAG00000010361 ENSBTAG00000009214 ENSBTAG00000004322 ENSBTAG00000013860 ENSBTAG00000000569 ENSBTAG00000054800 ENSBTAG00000008688 ENSBTAG00000010549 ENSBTAG00000012418 ENSBTAG00000014003 ENSBTAG00000002216 ENSBTAG00000006030 ENSBTAG00000017490 ENSBTAG00000012441 ENSBTAG00000002006 ENSBTAG00000020620	ABRA ADRB2 ATF3 CEBPB CEBPD DLL4 ETS2 FOS GADD45A HES1 HES6 HEYL IFRD1 MED23 MYF6 MYOD1 MYOG PLD1 SMAD7 THBS1	E1BCX2 Q28044 Q2KII1 A0A452DID2 A0A3Q1NLC4 O02755 O02756 A0A3Q1LZM7 Q0V7L8 A0A3Q1MNA3 A1A4L6 O77628 Q3ZBN6 Q3ZBG4 Q17QX8 A0A3Q1LSS2 Q2NL18 Q3T117 F1MN39 E1BKW3 Q7YS80 A0A3Q1MBU6 Q7YS82 Q0VBX9 Q7YS81 A5JPT7 A0A3Q1LL74 A0A3Q1MFP5 A0A3Q1LM46 A6QR57 A0A3Q1MDT0 A0A3Q1M0Z8 E1B8T7 F1N3A1 A0A3Q1MQV3 Q28178	NM_001192234 NM_174231 NM_001046193 NM_176788 NM_174267 NM_001075779 NM_001080214 NM_182786 NM_001034247 NM_001034678 NM_001075949 NM_001024565 NM_001034729 NM_001205762 NM_181811 NM_001040478 NM_001111325 NM_001102001 NM_001192865 NM_174196	41.18 21/51	5.25 21/400	0.0796917
GO:0035914	skeletal muscle cell differentiation	The process in which a relatively unspecialized cell acquires specialized features of a skeletal muscle cell, a somatic cell located in skeletal muscle.	ENSBTAG00000008545 ENSBTAG00000004322 ENSBTAG00000008688 ENSBTAG00000002216	ATF3 FOS HEYL MYOD1	Q2KII1 A0A452DID2 O77628 Q2NL18 Q7YS82 Q0VBX9	NM_001046193 NM_182786 NM_001024565 NM_001040478	7.84 4/51	30.77 4/13	0.0796917
GO:0009889	regulation of biosynthetic process	Any process that modulates the frequency, rate or extent of the chemical reactions and pathways resulting in the formation of substances.	ENSBTAG00000018352 ENSBTAG00000002144 ENSBTAG00000008545 ENSBTAG00000051972 ENSBTAG00000046307 ENSBTAG00000010361 ENSBTAG00000009214 ENSBTAG00000004322 ENSBTAG00000013860 ENSBTAG00000000569 ENSBTAG00000054800 ENSBTAG00000008688 ENSBTAG00000010549 ENSBTAG00000012418 ENSBTAG00000014003 ENSBTAG00000002216 ENSBTAG00000006030 ENSBTAG00000014069 ENSBTAG00000017490 ENSBTAG00000012441 ENSBTAG00000002006 …	ABRA ADRB2 ATF3 CEBPB CEBPD DLL4 ETS2 FOS GADD45A HES1 HES6 HEYL IFRD1 MED23 MYF6 MYOD1 MYOG PDK4 PLD1 SMAD7 THBS1	E1BCX2 Q28044 Q2KII1 A0A452DID2 A0A3Q1NLC4 O02755 O02756 A0A3Q1LZM7 Q0V7L8 A0A3Q1MNA3 A1A4L6 O77628 Q3ZBN6 Q3ZBG4 Q17QX8 A0A3Q1LSS2 Q2NL18 Q3T117 F1MN39 E1BKW3 Q7YS80 A0A3Q1MBU6 Q7YS82 Q0VBX9 Q7YS81 A5JPT7 A6QR49 A0A3Q1LL74 A0A3Q1MFP5 A0A3Q1LM46 A6QR57 A0A3Q1MDT0 A0A3Q1M0Z8 E1B8T7 F1N3A1 A0A3Q1MQV3 Q28178	NM_001192234 NM_174231 NM_001046193 NM_176788 NM_174267 NM_001075779 NM_001080214 NM_182786 NM_001034247 NM_001034678 NM_001075949 NM_001024565 NM_001034729 NM_001205762 NM_181811 NM_001040478 NM_001111325 NM_001101883 NM_001102001 NM_001192865 NM_174196	43.14 22/51	5.12 22/430	0.0796917
GO:0007517	muscle organ development	The process whose specific outcome is the progression of the muscle over time, from its formation to the mature structure. The muscle is an organ consisting of a tissue made up of various elongated cells that are specialized to contract and thus to produce movement and mechanical work.	ENSBTAG00000008545 ENSBTAG00000010361 ENSBTAG00000004322 ENSBTAG00000008688 ENSBTAG00000014003 ENSBTAG00000002216 ENSBTAG00000006030 ENSBTAG00000012441	ATF3 DLL4 FOS HEYL MYF6 MYOD1 MYOG SMAD7	Q2KII1 A0A452DID2 A0A3Q1LZM7 Q0V7L8 A0A3Q1MNA3 O77628 Q2NL18 Q7YS80 A0A3Q1MBU6 Q7YS82 Q0VBX9 Q7YS81 A5JPT7 A0A3Q1MDT0 A0A3Q1M0Z8 E1B8T7	NM_001046193 NM_001075779 NM_182786 NM_001024565 NM_181811 NM_001040478 NM_001111325 NM_001192865	15.69 8/51	13.11 8/61	0.0796917
GO:0031326	regulation of cellular biosynthetic process	Any process that modulates the frequency, rate or extent of the chemical reactions and pathways resulting in the formation of substances, carried out by individual cells.	ENSBTAG00000018352 ENSBTAG00000002144 ENSBTAG00000008545 ENSBTAG00000051972 ENSBTAG00000046307 ENSBTAG00000010361 ENSBTAG00000009214 ENSBTAG00000004322 ENSBTAG00000013860 ENSBTAG00000000569 ENSBTAG00000054800 ENSBTAG00000008688 ENSBTAG00000010549 ENSBTAG00000012418 ENSBTAG00000014003 ENSBTAG00000002216 ENSBTAG00000006030 ENSBTAG00000014069 ENSBTAG00000017490 ENSBTAG00000012441 ENSBTAG00000002006 …	ABRA ADRB2 ATF3 CEBPB CEBPD DLL4 ETS2 FOS GADD45A HES1 HES6 HEYL IFRD1 MED23 MYF6 MYOD1 MYOG PDK4 PLD1 SMAD7 THBS1	E1BCX2 Q28044 Q2KII1 A0A452DID2 A0A3Q1NLC4 O02755 O02756 A0A3Q1LZM7 Q0V7L8 A0A3Q1MNA3 A1A4L6 O77628 Q3ZBN6 Q3ZBG4 Q17QX8 A0A3Q1LSS2 Q2NL18 Q3T117 F1MN39 E1BKW3 Q7YS80 A0A3Q1MBU6 Q7YS82 Q0VBX9 Q7YS81 A5JPT7 A6QR49 A0A3Q1LL74 A0A3Q1MFP5 A0A3Q1LM46 A6QR57 A0A3Q1MDT0 A0A3Q1M0Z8 E1B8T7 F1N3A1 A0A3Q1MQV3 Q28178	NM_001192234 NM_174231 NM_001046193 NM_176788 NM_174267 NM_001075779 NM_001080214 NM_182786 NM_001034247 NM_001034678 NM_001075949 NM_001024565 NM_001034729 NM_001205762 NM_181811 NM_001040478 NM_001111325 NM_001101883 NM_001102001 NM_001192865 NM_174196	43.14 22/51	5.15 22/427	0.0796917
WikiPathway :
WP	Name	Function	Ensembl	Gene Name	Uniprot	Query	Term frequency within the dataset (%)	Term frequency within the genome (%)	P-value (fdr)
WP:WP982	Hypertrophy Model	Hypertrophy Model	ENSBTAG00000008545 ENSBTAG00000010549 ENSBTAG00000006030	ATF3 IFRD1 MYOG	Q2KII1 A0A452DID2 Q3T117 F1MN39 Q7YS81 A5JPT7	NM_001046193 NM_001034729 NM_001111325	9.09 3/33	42.86 3/7	0.0774386
																										Results obtained with ProteINSIDE and enrichments are expressed as –log10 (p-value) to visually plot them on graphs. In brackets is the total number of proteins annotated by GO terms. The gene names of the proteins are listed.
											GOTree (ProteINSIDE)

## Sheet: ST
ST muscle
Correction BH FDR = 0.05 : 22 GO BP + 1 wikipathway
GO_BP	Name	Function	Ensembl	Gene Name	Uniprot	Query	Term frequency within the dataset (%)	Term frequency within the genome (%)	P-value (fdr)
GO:0006357	regulation of transcription by RNA polymerase II	Any process that modulates the frequency, rate or extent of transcription mediated by RNA polymerase II.	ENSBTAG00000018352 ENSBTAG00000008545 ENSBTAG00000009214 ENSBTAG00000004322 ENSBTAG00000013860 ENSBTAG00000054800 ENSBTAG00000008688 ENSBTAG00000000484 ENSBTAG00000010549 ENSBTAG00000006030 ENSBTAG00000012441 ENSBTAG00000015406	ABRA ATF3 ETS2 FOS GADD45A HES6 HEYL HYAL2 IFRD1 MYOG SMAD7 ZNF750	E1BCX2 A0A452DID2 Q2KII1 A1A4L6 O77628 Q3ZBN6 A0A3Q1LSS2 Q17QX8 Q2NL18 Q58D43 Q8SQG8 F1MN39 Q3T117 Q7YS81 A5JPT7 A0A3Q1M0Z8 A0A3Q1MDT0 E1B8T7 A2VDR9	NM_001192234 NM_001046193 NM_001080214 NM_182786 NM_001034247 NM_001075949 NM_001024565 NM_174347 NM_001034729 NM_001111325 NM_001192865 NM_001081533	46.15 12/26	4.90 12/245	0.0116409
GO:0006366	transcription by RNA polymerase II	The synthesis of RNA from a DNA template by RNA polymerase II (RNAP II), originating at an RNA polymerase II promoter. Includes transcription of messenger RNA (mRNA) and certain small nuclear RNAs (snRNAs).	ENSBTAG00000018352 ENSBTAG00000008545 ENSBTAG00000009214 ENSBTAG00000004322 ENSBTAG00000013860 ENSBTAG00000054800 ENSBTAG00000008688 ENSBTAG00000000484 ENSBTAG00000010549 ENSBTAG00000006030 ENSBTAG00000012441 ENSBTAG00000015406	ABRA ATF3 ETS2 FOS GADD45A HES6 HEYL HYAL2 IFRD1 MYOG SMAD7 ZNF750	E1BCX2 A0A452DID2 Q2KII1 A1A4L6 O77628 Q3ZBN6 A0A3Q1LSS2 Q17QX8 Q2NL18 Q58D43 Q8SQG8 F1MN39 Q3T117 Q7YS81 A5JPT7 A0A3Q1M0Z8 A0A3Q1MDT0 E1B8T7 A2VDR9	NM_001192234 NM_001046193 NM_001080214 NM_182786 NM_001034247 NM_001075949 NM_001024565 NM_174347 NM_001034729 NM_001111325 NM_001192865 NM_001081533	46.15 12/26	4.82 12/249	0.0116409
GO:0097659	nucleic acid-templated transcription	The cellular synthesis of RNA on a template of nucleic acid (DNA or RNA).	ENSBTAG00000018352 ENSBTAG00000008545 ENSBTAG00000046307 ENSBTAG00000009214 ENSBTAG00000004322 ENSBTAG00000013860 ENSBTAG00000054800 ENSBTAG00000008688 ENSBTAG00000000484 ENSBTAG00000010549 ENSBTAG00000006030 ENSBTAG00000012441 ENSBTAG00000015406	ABRA ATF3 CEBPD ETS2 FOS GADD45A HES6 HEYL HYAL2 IFRD1 MYOG SMAD7 ZNF750	E1BCX2 A0A452DID2 Q2KII1 O02756 A1A4L6 O77628 Q3ZBN6 A0A3Q1LSS2 Q17QX8 Q2NL18 Q58D43 Q8SQG8 F1MN39 Q3T117 Q7YS81 A5JPT7 A0A3Q1M0Z8 A0A3Q1MDT0 E1B8T7 A2VDR9	NM_001192234 NM_001046193 NM_174267 NM_001080214 NM_182786 NM_001034247 NM_001075949 NM_001024565 NM_174347 NM_001034729 NM_001111325 NM_001192865 NM_001081533	50.00 13/26	3.71 13/350	0.0120329
GO:0019219	regulation of nucleobase-containing compound metabolic process	Any cellular process that modulates the frequency, rate or extent of the chemical reactions and pathways involving nucleobases, nucleosides, nucleotides and nucleic acids.	ENSBTAG00000018352 ENSBTAG00000008545 ENSBTAG00000046307 ENSBTAG00000009214 ENSBTAG00000004322 ENSBTAG00000013860 ENSBTAG00000054800 ENSBTAG00000008688 ENSBTAG00000000484 ENSBTAG00000010549 ENSBTAG00000006030 ENSBTAG00000014069 ENSBTAG00000012441 ENSBTAG00000015406	ABRA ATF3 CEBPD ETS2 FOS GADD45A HES6 HEYL HYAL2 IFRD1 MYOG PDK4 SMAD7 ZNF750	E1BCX2 A0A452DID2 Q2KII1 O02756 A1A4L6 O77628 Q3ZBN6 A0A3Q1LSS2 Q17QX8 Q2NL18 Q58D43 Q8SQG8 F1MN39 Q3T117 Q7YS81 A5JPT7 A6QR49 A0A3Q1M0Z8 A0A3Q1MDT0 E1B8T7 A2VDR9	NM_001192234 NM_001046193 NM_174267 NM_001080214 NM_182786 NM_001034247 NM_001075949 NM_001024565 NM_174347 NM_001034729 NM_001111325 NM_001101883 NM_001192865 NM_001081533	53.85 14/26	3.61 14/388	0.0120329
GO:0031326	regulation of cellular biosynthetic process	Any process that modulates the frequency, rate or extent of the chemical reactions and pathways resulting in the formation of substances, carried out by individual cells.	ENSBTAG00000018352 ENSBTAG00000008545 ENSBTAG00000046307 ENSBTAG00000009214 ENSBTAG00000004322 ENSBTAG00000013860 ENSBTAG00000054800 ENSBTAG00000008688 ENSBTAG00000000484 ENSBTAG00000010549 ENSBTAG00000006030 ENSBTAG00000014069 ENSBTAG00000012441 ENSBTAG00000015406 ENSBTAG00000020620	ABRA ATF3 CEBPD ETS2 FOS GADD45A HES6 HEYL HYAL2 IFRD1 MYOG PDK4 SMAD7 ZNF750	E1BCX2 A0A452DID2 Q2KII1 O02756 A1A4L6 O77628 Q3ZBN6 A0A3Q1LSS2 Q17QX8 Q2NL18 Q58D43 Q8SQG8 F1MN39 Q3T117 Q7YS81 A5JPT7 A6QR49 A0A3Q1M0Z8 A0A3Q1MDT0 E1B8T7 A2VDR9	NM_001192234 NM_001046193 NM_174267 NM_001080214 NM_182786 NM_001034247 NM_001075949 NM_001024565 NM_174347 NM_001034729 NM_001111325 NM_001101883 NM_001192865 NM_001081533	57.69 15/26	3.51 15/427	0.0120329
GO:2001141	regulation of RNA biosynthetic process	Any process that modulates the frequency, rate or extent of RNA biosynthetic process.	ENSBTAG00000018352 ENSBTAG00000008545 ENSBTAG00000046307 ENSBTAG00000009214 ENSBTAG00000004322 ENSBTAG00000013860 ENSBTAG00000054800 ENSBTAG00000008688 ENSBTAG00000000484 ENSBTAG00000010549 ENSBTAG00000006030 ENSBTAG00000012441 ENSBTAG00000015406	ABRA ATF3 CEBPD ETS2 FOS GADD45A HES6 HEYL HYAL2 IFRD1 MYOG SMAD7 ZNF750	E1BCX2 A0A452DID2 Q2KII1 O02756 A1A4L6 O77628 Q3ZBN6 A0A3Q1LSS2 Q17QX8 Q2NL18 Q58D43 Q8SQG8 F1MN39 Q3T117 Q7YS81 A5JPT7 A0A3Q1M0Z8 A0A3Q1MDT0 E1B8T7 A2VDR9	NM_001192234 NM_001046193 NM_174267 NM_001080214 NM_182786 NM_001034247 NM_001075949 NM_001024565 NM_174347 NM_001034729 NM_001111325 NM_001192865 NM_001081533	50.00 13/26	3.80 13/342	0.0120329
GO:0006351	transcription, DNA-templated	The cellular synthesis of RNA on a template of DNA.	ENSBTAG00000018352 ENSBTAG00000008545 ENSBTAG00000046307 ENSBTAG00000009214 ENSBTAG00000004322 ENSBTAG00000013860 ENSBTAG00000054800 ENSBTAG00000008688 ENSBTAG00000000484 ENSBTAG00000010549 ENSBTAG00000006030 ENSBTAG00000012441 ENSBTAG00000015406	ABRA ATF3 CEBPD ETS2 FOS GADD45A HES6 HEYL HYAL2 IFRD1 MYOG SMAD7 ZNF750	E1BCX2 A0A452DID2 Q2KII1 O02756 A1A4L6 O77628 Q3ZBN6 A0A3Q1LSS2 Q17QX8 Q2NL18 Q58D43 Q8SQG8 F1MN39 Q3T117 Q7YS81 A5JPT7 A0A3Q1M0Z8 A0A3Q1MDT0 E1B8T7 A2VDR9	NM_001192234 NM_001046193 NM_174267 NM_001080214 NM_182786 NM_001034247 NM_001075949 NM_001024565 NM_174347 NM_001034729 NM_001111325 NM_001192865 NM_001081533	50.00 13/26	3.71 13/350	0.0120329
GO:0032774	RNA biosynthetic process	The chemical reactions and pathways resulting in the formation of RNA, ribonucleic acid, one of the two main type of nucleic acid, consisting of a long, unbranched macromolecule formed from ribonucleotides joined in 3',5'-phosphodiester linkage. Includes polymerization of ribonucleotide monomers. Refers not only to transcription but also to e.g. viral RNA replication.	ENSBTAG00000018352 ENSBTAG00000008545 ENSBTAG00000046307 ENSBTAG00000009214 ENSBTAG00000004322 ENSBTAG00000013860 ENSBTAG00000054800 ENSBTAG00000008688 ENSBTAG00000000484 ENSBTAG00000010549 ENSBTAG00000006030 ENSBTAG00000012441 ENSBTAG00000015406	ABRA ATF3 CEBPD ETS2 FOS GADD45A HES6 HEYL HYAL2 IFRD1 MYOG SMAD7 ZNF750	E1BCX2 A0A452DID2 Q2KII1 O02756 A1A4L6 O77628 Q3ZBN6 A0A3Q1LSS2 Q17QX8 Q2NL18 Q58D43 Q8SQG8 F1MN39 Q3T117 Q7YS81 A5JPT7 A0A3Q1M0Z8 A0A3Q1MDT0 E1B8T7 A2VDR9	NM_001192234 NM_001046193 NM_174267 NM_001080214 NM_182786 NM_001034247 NM_001075949 NM_001024565 NM_174347 NM_001034729 NM_001111325 NM_001192865 NM_001081533	50.00 13/26	3.70 13/351	0.0120329
GO:0006355	regulation of transcription, DNA-templated	Any process that modulates the frequency, rate or extent of cellular DNA-templated transcription.	ENSBTAG00000018352 ENSBTAG00000008545 ENSBTAG00000046307 ENSBTAG00000009214 ENSBTAG00000004322 ENSBTAG00000013860 ENSBTAG00000054800 ENSBTAG00000008688 ENSBTAG00000000484 ENSBTAG00000010549 ENSBTAG00000006030 ENSBTAG00000012441 ENSBTAG00000015406	ABRA ATF3 CEBPD ETS2 FOS GADD45A HES6 HEYL HYAL2 IFRD1 MYOG SMAD7 ZNF750	E1BCX2 A0A452DID2 Q2KII1 O02756 A1A4L6 O77628 Q3ZBN6 A0A3Q1LSS2 Q17QX8 Q2NL18 Q58D43 Q8SQG8 F1MN39 Q3T117 Q7YS81 A5JPT7 A0A3Q1M0Z8 A0A3Q1MDT0 E1B8T7 A2VDR9	NM_001192234 NM_001046193 NM_174267 NM_001080214 NM_182786 NM_001034247 NM_001075949 NM_001024565 NM_174347 NM_001034729 NM_001111325 NM_001192865 NM_001081533	50.00 13/26	3.81 13/341	0.0120329
GO:1903506	regulation of nucleic acid-templated transcription	Any process that modulates the frequency, rate or extent of nucleic acid-templated transcription.	ENSBTAG00000018352 ENSBTAG00000008545 ENSBTAG00000046307 ENSBTAG00000009214 ENSBTAG00000004322 ENSBTAG00000013860 ENSBTAG00000054800 ENSBTAG00000008688 ENSBTAG00000000484 ENSBTAG00000010549 ENSBTAG00000006030 ENSBTAG00000012441 ENSBTAG00000015406	ABRA ATF3 CEBPD ETS2 FOS GADD45A HES6 HEYL HYAL2 IFRD1 MYOG SMAD7 ZNF750	E1BCX2 A0A452DID2 Q2KII1 O02756 A1A4L6 O77628 Q3ZBN6 A0A3Q1LSS2 Q17QX8 Q2NL18 Q58D43 Q8SQG8 F1MN39 Q3T117 Q7YS81 A5JPT7 A0A3Q1M0Z8 A0A3Q1MDT0 E1B8T7 A2VDR9	NM_001192234 NM_001046193 NM_174267 NM_001080214 NM_182786 NM_001034247 NM_001075949 NM_001024565 NM_174347 NM_001034729 NM_001111325 NM_001192865 NM_001081533	50.00 13/26	3.81 13/341	0.0120329
GO:0010556	regulation of macromolecule biosynthetic process	Any process that modulates the rate, frequency or extent of the chemical reactions and pathways resulting in the formation of a macromolecule, any molecule of high relative molecular mass, the structure of which essentially comprises the multiple repetition of units derived, actually or conceptually, from molecules of low relative molecular mass.	ENSBTAG00000018352 ENSBTAG00000008545 ENSBTAG00000046307 ENSBTAG00000009214 ENSBTAG00000004322 ENSBTAG00000013860 ENSBTAG00000054800 ENSBTAG00000008688 ENSBTAG00000000484 ENSBTAG00000010549 ENSBTAG00000006030 ENSBTAG00000012441 ENSBTAG00000015406 ENSBTAG00000020620	ABRA ATF3 CEBPD ETS2 FOS GADD45A HES6 HEYL HYAL2 IFRD1 MYOG SMAD7 ZNF750	E1BCX2 A0A452DID2 Q2KII1 O02756 A1A4L6 O77628 Q3ZBN6 A0A3Q1LSS2 Q17QX8 Q2NL18 Q58D43 Q8SQG8 F1MN39 Q3T117 Q7YS81 A5JPT7 A0A3Q1M0Z8 A0A3Q1MDT0 E1B8T7 A2VDR9	NM_001192234 NM_001046193 NM_174267 NM_001080214 NM_182786 NM_001034247 NM_001075949 NM_001024565 NM_174347 NM_001034729 NM_001111325 NM_001192865 NM_001081533	53.85 14/26	3.50 14/400	0.0120329
GO:0009889	regulation of biosynthetic process	Any process that modulates the frequency, rate or extent of the chemical reactions and pathways resulting in the formation of substances.	ENSBTAG00000018352 ENSBTAG00000008545 ENSBTAG00000046307 ENSBTAG00000009214 ENSBTAG00000004322 ENSBTAG00000013860 ENSBTAG00000054800 ENSBTAG00000008688 ENSBTAG00000000484 ENSBTAG00000010549 ENSBTAG00000006030 ENSBTAG00000014069 ENSBTAG00000012441 ENSBTAG00000015406 ENSBTAG00000020620	ABRA ATF3 CEBPD ETS2 FOS GADD45A HES6 HEYL HYAL2 IFRD1 MYOG PDK4 SMAD7 ZNF750	E1BCX2 A0A452DID2 Q2KII1 O02756 A1A4L6 O77628 Q3ZBN6 A0A3Q1LSS2 Q17QX8 Q2NL18 Q58D43 Q8SQG8 F1MN39 Q3T117 Q7YS81 A5JPT7 A6QR49 A0A3Q1M0Z8 A0A3Q1MDT0 E1B8T7 A2VDR9	NM_001192234 NM_001046193 NM_174267 NM_001080214 NM_182786 NM_001034247 NM_001075949 NM_001024565 NM_174347 NM_001034729 NM_001111325 NM_001101883 NM_001192865 NM_001081533	57.69 15/26	3.49 15/430	0.0120329
GO:2000112	regulation of cellular macromolecule biosynthetic process	Any process that modulates the frequency, rate or extent of cellular macromolecule biosynthetic process.	ENSBTAG00000018352 ENSBTAG00000008545 ENSBTAG00000046307 ENSBTAG00000009214 ENSBTAG00000004322 ENSBTAG00000013860 ENSBTAG00000054800 ENSBTAG00000008688 ENSBTAG00000000484 ENSBTAG00000010549 ENSBTAG00000006030 ENSBTAG00000012441 ENSBTAG00000015406 ENSBTAG00000020620	ABRA ATF3 CEBPD ETS2 FOS GADD45A HES6 HEYL HYAL2 IFRD1 MYOG SMAD7 ZNF750	E1BCX2 A0A452DID2 Q2KII1 O02756 A1A4L6 O77628 Q3ZBN6 A0A3Q1LSS2 Q17QX8 Q2NL18 Q58D43 Q8SQG8 F1MN39 Q3T117 Q7YS81 A5JPT7 A0A3Q1M0Z8 A0A3Q1MDT0 E1B8T7 A2VDR9	NM_001192234 NM_001046193 NM_174267 NM_001080214 NM_182786 NM_001034247 NM_001075949 NM_001024565 NM_174347 NM_001034729 NM_001111325 NM_001192865 NM_001081533	53.85 14/26	3.54 14/395	0.0120329
GO:0051252	regulation of RNA metabolic process	Any process that modulates the frequency, rate or extent of the chemical reactions and pathways involving RNA.	ENSBTAG00000018352 ENSBTAG00000008545 ENSBTAG00000046307 ENSBTAG00000009214 ENSBTAG00000004322 ENSBTAG00000013860 ENSBTAG00000054800 ENSBTAG00000008688 ENSBTAG00000000484 ENSBTAG00000010549 ENSBTAG00000006030 ENSBTAG00000012441 ENSBTAG00000015406	ABRA ATF3 CEBPD ETS2 FOS GADD45A HES6 HEYL HYAL2 IFRD1 MYOG SMAD7 ZNF750	E1BCX2 A0A452DID2 Q2KII1 O02756 A1A4L6 O77628 Q3ZBN6 A0A3Q1LSS2 Q17QX8 Q2NL18 Q58D43 Q8SQG8 F1MN39 Q3T117 Q7YS81 A5JPT7 A0A3Q1M0Z8 A0A3Q1MDT0 E1B8T7 A2VDR9	NM_001192234 NM_001046193 NM_174267 NM_001080214 NM_182786 NM_001034247 NM_001075949 NM_001024565 NM_174347 NM_001034729 NM_001111325 NM_001192865 NM_001081533	50.00 13/26	3.61 13/360	0.0146503
GO:0034654	nucleobase-containing compound biosynthetic process	The chemical reactions and pathways resulting in the formation of nucleobases, nucleosides, nucleotides and nucleic acids.	ENSBTAG00000018352 ENSBTAG00000008545 ENSBTAG00000046307 ENSBTAG00000009214 ENSBTAG00000004322 ENSBTAG00000013860 ENSBTAG00000054800 ENSBTAG00000008688 ENSBTAG00000000484 ENSBTAG00000010549 ENSBTAG00000006030 ENSBTAG00000014069 ENSBTAG00000012441 ENSBTAG00000015406	ABRA ATF3 CEBPD ETS2 FOS GADD45A HES6 HEYL HYAL2 IFRD1 MYOG PDK4 SMAD7 ZNF750	E1BCX2 A0A452DID2 Q2KII1 O02756 A1A4L6 O77628 Q3ZBN6 A0A3Q1LSS2 Q17QX8 Q2NL18 Q58D43 Q8SQG8 F1MN39 Q3T117 Q7YS81 A5JPT7 A6QR49 A0A3Q1M0Z8 A0A3Q1MDT0 E1B8T7 A2VDR9	NM_001192234 NM_001046193 NM_174267 NM_001080214 NM_182786 NM_001034247 NM_001075949 NM_001024565 NM_174347 NM_001034729 NM_001111325 NM_001101883 NM_001192865 NM_001081533	53.85 14/26	3.27 14/428	0.0193428
GO:0018130	heterocycle biosynthetic process	The chemical reactions and pathways resulting in the formation of heterocyclic compounds, those with a cyclic molecular structure and at least two different atoms in the ring (or rings).	ENSBTAG00000018352 ENSBTAG00000008545 ENSBTAG00000046307 ENSBTAG00000009214 ENSBTAG00000004322 ENSBTAG00000013860 ENSBTAG00000054800 ENSBTAG00000008688 ENSBTAG00000000484 ENSBTAG00000010549 ENSBTAG00000006030 ENSBTAG00000014069 ENSBTAG00000012441 ENSBTAG00000015406	ABRA ATF3 CEBPD ETS2 FOS GADD45A HES6 HEYL HYAL2 IFRD1 MYOG PDK4 SMAD7 ZNF750	E1BCX2 A0A452DID2 Q2KII1 O02756 A1A4L6 O77628 Q3ZBN6 A0A3Q1LSS2 Q17QX8 Q2NL18 Q58D43 Q8SQG8 F1MN39 Q3T117 Q7YS81 A5JPT7 A6QR49 A0A3Q1M0Z8 A0A3Q1MDT0 E1B8T7 A2VDR9	NM_001192234 NM_001046193 NM_174267 NM_001080214 NM_182786 NM_001034247 NM_001075949 NM_001024565 NM_174347 NM_001034729 NM_001111325 NM_001101883 NM_001192865 NM_001081533	53.85 14/26	3.21 14/436	0.0210183
GO:0019438	aromatic compound biosynthetic process	The chemical reactions and pathways resulting in the formation of aromatic compounds, any substance containing an aromatic carbon ring.	ENSBTAG00000018352 ENSBTAG00000008545 ENSBTAG00000046307 ENSBTAG00000009214 ENSBTAG00000004322 ENSBTAG00000013860 ENSBTAG00000054800 ENSBTAG00000008688 ENSBTAG00000000484 ENSBTAG00000010549 ENSBTAG00000006030 ENSBTAG00000014069 ENSBTAG00000012441 ENSBTAG00000015406	ABRA ATF3 CEBPD ETS2 FOS GADD45A HES6 HEYL HYAL2 IFRD1 MYOG PDK4 SMAD7 ZNF750	E1BCX2 A0A452DID2 Q2KII1 O02756 A1A4L6 O77628 Q3ZBN6 A0A3Q1LSS2 Q17QX8 Q2NL18 Q58D43 Q8SQG8 F1MN39 Q3T117 Q7YS81 A5JPT7 A6QR49 A0A3Q1M0Z8 A0A3Q1MDT0 E1B8T7 A2VDR9	NM_001192234 NM_001046193 NM_174267 NM_001080214 NM_182786 NM_001034247 NM_001075949 NM_001024565 NM_174347 NM_001034729 NM_001111325 NM_001101883 NM_001192865 NM_001081533	53.85 14/26	3.22 14/435	0.0210183
GO:0000122	negative regulation of transcription by RNA polymerase II	Any process that stops, prevents, or reduces the frequency, rate or extent of transcription mediated by RNA polymerase II.	ENSBTAG00000008545 ENSBTAG00000009214 ENSBTAG00000013860 ENSBTAG00000054800 ENSBTAG00000008688 ENSBTAG00000012441 ENSBTAG00000015406	ATF3 ETS2 GADD45A HES6 HEYL SMAD7 ZNF750	A0A452DID2 Q2KII1 A1A4L6 Q3ZBN6 A0A3Q1LSS2 Q17QX8 Q2NL18 A0A3Q1M0Z8 A0A3Q1MDT0 E1B8T7 A2VDR9	NM_001046193 NM_001080214 NM_001034247 NM_001075949 NM_001024565 NM_001192865 NM_001081533	26.92 7/26	6.31 7/111	0.0233501
GO:1901362	organic cyclic compound biosynthetic process	The chemical reactions and pathways resulting in the formation of organic cyclic compound.	ENSBTAG00000018352 ENSBTAG00000008545 ENSBTAG00000046307 ENSBTAG00000009214 ENSBTAG00000004322 ENSBTAG00000013860 ENSBTAG00000054800 ENSBTAG00000008688 ENSBTAG00000000484 ENSBTAG00000010549 ENSBTAG00000006030 ENSBTAG00000014069 ENSBTAG00000012441 ENSBTAG00000015406	ABRA ATF3 CEBPD ETS2 FOS GADD45A HES6 HEYL HYAL2 IFRD1 MYOG PDK4 SMAD7 ZNF750	E1BCX2 A0A452DID2 Q2KII1 O02756 A1A4L6 O77628 Q3ZBN6 A0A3Q1LSS2 Q17QX8 Q2NL18 Q58D43 Q8SQG8 F1MN39 Q3T117 Q7YS81 A5JPT7 A6QR49 A0A3Q1M0Z8 A0A3Q1MDT0 E1B8T7 A2VDR9	NM_001192234 NM_001046193 NM_174267 NM_001080214 NM_182786 NM_001034247 NM_001075949 NM_001024565 NM_174347 NM_001034729 NM_001111325 NM_001101883 NM_001192865 NM_001081533	53.85 14/26	3.07 14/456	0.0298067
GO:0035914	skeletal muscle cell differentiation	The process in which a relatively unspecialized cell acquires specialized features of a skeletal muscle cell, a somatic cell located in skeletal muscle.	ENSBTAG00000008545 ENSBTAG00000004322 ENSBTAG00000008688	ATF3 FOS HEYL	A0A452DID2 Q2KII1 O77628 Q2NL18	NM_001046193 NM_182786 NM_001024565	11.54 3/26	23.08 3/13	0.0298067
GO:0051171	regulation of nitrogen compound metabolic process	Any process that modulates the frequency, rate or extent of the chemical reactions and pathways involving nitrogen or nitrogenous compounds.	ENSBTAG00000018352 ENSBTAG00000008545 ENSBTAG00000046307 ENSBTAG00000009214 ENSBTAG00000004322 ENSBTAG00000013860 ENSBTAG00000054800 ENSBTAG00000008688 ENSBTAG00000000484 ENSBTAG00000010549 ENSBTAG00000008429 ENSBTAG00000006030 ENSBTAG00000014069 ENSBTAG00000012441 ENSBTAG00000015406 ENSBTAG00000020620	ABRA ATF3 CEBPD ETS2 FOS GADD45A HES6 HEYL HYAL2 IFRD1 LRP4 MYOG PDK4 SMAD7 ZNF750	E1BCX2 A0A452DID2 Q2KII1 O02756 A1A4L6 O77628 Q3ZBN6 A0A3Q1LSS2 Q17QX8 Q2NL18 Q58D43 Q8SQG8 F1MN39 Q3T117 B1GXJ2 Q00KA9 A0A3Q1M8Z9 Q7YS81 A5JPT7 A6QR49 A0A3Q1M0Z8 A0A3Q1MDT0 E1B8T7 A2VDR9	NM_001192234 NM_001046193 NM_174267 NM_001080214 NM_182786 NM_001034247 NM_001075949 NM_001024565 NM_174347 NM_001034729 NM_001077843 NM_001111325 NM_001101883 NM_001192865 NM_001081533	61.54 16/26	2.68 16/598	0.0399931
GO:0007517	muscle organ development	The process whose specific outcome is the progression of the muscle over time, from its formation to the mature structure. The muscle is an organ consisting of a tissue made up of various elongated cells that are specialized to contract and thus to produce movement and mechanical work.	ENSBTAG00000008545 ENSBTAG00000004322 ENSBTAG00000008688 ENSBTAG00000006030 ENSBTAG00000012441	ATF3 FOS HEYL MYOG SMAD7	A0A452DID2 Q2KII1 O77628 Q2NL18 Q7YS81 A5JPT7 A0A3Q1M0Z8 A0A3Q1MDT0 E1B8T7	NM_001046193 NM_182786 NM_001024565 NM_001111325 NM_001192865	19.23 5/26	8.20 5/61	0.0471599
WikiPathway :
WP	Name	Function	Ensembl	Gene Name	Uniprot	Query	Term frequency within the dataset (%)	Term frequency within the genome (%)	P-value (fdr)
WP:WP982	Hypertrophy Model	Hypertrophy Model	ENSBTAG00000008545 ENSBTAG00000010549 ENSBTAG00000006030	ATF3 IFRD1 MYOG	A0A452DID2 Q2KII1 F1MN39 Q3T117 Q7YS81 A5JPT7	NM_001046193 NM_001034729 NM_001111325	18.75 3/16	42.86 3/7	0.00522468
												GOTree (ProteINSIDE)
Correction BH FDR = 0.08 : 26 GO BP + 1 wikipathway
GO_BP	Name	Function	Ensembl	Gene Name	Uniprot	Query	Term frequency within the dataset (%)	Term frequency within the genome (%)	P-value (fdr)
GO:0006357	regulation of transcription by RNA polymerase II	Any process that modulates the frequency, rate or extent of transcription mediated by RNA polymerase II.	ENSBTAG00000018352 ENSBTAG00000008545 ENSBTAG00000009214 ENSBTAG00000004322 ENSBTAG00000013860 ENSBTAG00000054800 ENSBTAG00000008688 ENSBTAG00000000484 ENSBTAG00000010549 ENSBTAG00000006030 ENSBTAG00000012441 ENSBTAG00000015406	ABRA ATF3 ETS2 FOS GADD45A HES6 HEYL HYAL2 IFRD1 MYOG SMAD7 ZNF750	E1BCX2 A0A452DID2 Q2KII1 A1A4L6 O77628 Q3ZBN6 A0A3Q1LSS2 Q17QX8 Q2NL18 Q58D43 Q8SQG8 F1MN39 Q3T117 Q7YS81 A5JPT7 A0A3Q1M0Z8 A0A3Q1MDT0 E1B8T7 A2VDR9	NM_001192234 NM_001046193 NM_001080214 NM_182786 NM_001034247 NM_001075949 NM_001024565 NM_174347 NM_001034729 NM_001111325 NM_001192865 NM_001081533	46.15 12/26	4.90 12/245	0.0116409
GO:0006366	transcription by RNA polymerase II	The synthesis of RNA from a DNA template by RNA polymerase II (RNAP II), originating at an RNA polymerase II promoter. Includes transcription of messenger RNA (mRNA) and certain small nuclear RNAs (snRNAs).	ENSBTAG00000018352 ENSBTAG00000008545 ENSBTAG00000009214 ENSBTAG00000004322 ENSBTAG00000013860 ENSBTAG00000054800 ENSBTAG00000008688 ENSBTAG00000000484 ENSBTAG00000010549 ENSBTAG00000006030 ENSBTAG00000012441 ENSBTAG00000015406	ABRA ATF3 ETS2 FOS GADD45A HES6 HEYL HYAL2 IFRD1 MYOG SMAD7 ZNF750	E1BCX2 A0A452DID2 Q2KII1 A1A4L6 O77628 Q3ZBN6 A0A3Q1LSS2 Q17QX8 Q2NL18 Q58D43 Q8SQG8 F1MN39 Q3T117 Q7YS81 A5JPT7 A0A3Q1M0Z8 A0A3Q1MDT0 E1B8T7 A2VDR9	NM_001192234 NM_001046193 NM_001080214 NM_182786 NM_001034247 NM_001075949 NM_001024565 NM_174347 NM_001034729 NM_001111325 NM_001192865 NM_001081533	46.15 12/26	4.82 12/249	0.0116409
GO:0097659	nucleic acid-templated transcription	The cellular synthesis of RNA on a template of nucleic acid (DNA or RNA).	ENSBTAG00000018352 ENSBTAG00000008545 ENSBTAG00000046307 ENSBTAG00000009214 ENSBTAG00000004322 ENSBTAG00000013860 ENSBTAG00000054800 ENSBTAG00000008688 ENSBTAG00000000484 ENSBTAG00000010549 ENSBTAG00000006030 ENSBTAG00000012441 ENSBTAG00000015406	ABRA ATF3 CEBPD ETS2 FOS GADD45A HES6 HEYL HYAL2 IFRD1 MYOG SMAD7 ZNF750	E1BCX2 A0A452DID2 Q2KII1 O02756 A1A4L6 O77628 Q3ZBN6 A0A3Q1LSS2 Q17QX8 Q2NL18 Q58D43 Q8SQG8 F1MN39 Q3T117 Q7YS81 A5JPT7 A0A3Q1M0Z8 A0A3Q1MDT0 E1B8T7 A2VDR9	NM_001192234 NM_001046193 NM_174267 NM_001080214 NM_182786 NM_001034247 NM_001075949 NM_001024565 NM_174347 NM_001034729 NM_001111325 NM_001192865 NM_001081533	50.00 13/26	3.71 13/350	0.0120329
GO:0019219	regulation of nucleobase-containing compound metabolic process	Any cellular process that modulates the frequency, rate or extent of the chemical reactions and pathways involving nucleobases, nucleosides, nucleotides and nucleic acids.	ENSBTAG00000018352 ENSBTAG00000008545 ENSBTAG00000046307 ENSBTAG00000009214 ENSBTAG00000004322 ENSBTAG00000013860 ENSBTAG00000054800 ENSBTAG00000008688 ENSBTAG00000000484 ENSBTAG00000010549 ENSBTAG00000006030 ENSBTAG00000014069 ENSBTAG00000012441 ENSBTAG00000015406	ABRA ATF3 CEBPD ETS2 FOS GADD45A HES6 HEYL HYAL2 IFRD1 MYOG PDK4 SMAD7 ZNF750	E1BCX2 A0A452DID2 Q2KII1 O02756 A1A4L6 O77628 Q3ZBN6 A0A3Q1LSS2 Q17QX8 Q2NL18 Q58D43 Q8SQG8 F1MN39 Q3T117 Q7YS81 A5JPT7 A6QR49 A0A3Q1M0Z8 A0A3Q1MDT0 E1B8T7 A2VDR9	NM_001192234 NM_001046193 NM_174267 NM_001080214 NM_182786 NM_001034247 NM_001075949 NM_001024565 NM_174347 NM_001034729 NM_001111325 NM_001101883 NM_001192865 NM_001081533	53.85 14/26	3.61 14/388	0.0120329
GO:0031326	regulation of cellular biosynthetic process	Any process that modulates the frequency, rate or extent of the chemical reactions and pathways resulting in the formation of substances, carried out by individual cells.	ENSBTAG00000018352 ENSBTAG00000008545 ENSBTAG00000046307 ENSBTAG00000009214 ENSBTAG00000004322 ENSBTAG00000013860 ENSBTAG00000054800 ENSBTAG00000008688 ENSBTAG00000000484 ENSBTAG00000010549 ENSBTAG00000006030 ENSBTAG00000014069 ENSBTAG00000012441 ENSBTAG00000015406 ENSBTAG00000020620	ABRA ATF3 CEBPD ETS2 FOS GADD45A HES6 HEYL HYAL2 IFRD1 MYOG PDK4 SMAD7 ZNF750	E1BCX2 A0A452DID2 Q2KII1 O02756 A1A4L6 O77628 Q3ZBN6 A0A3Q1LSS2 Q17QX8 Q2NL18 Q58D43 Q8SQG8 F1MN39 Q3T117 Q7YS81 A5JPT7 A6QR49 A0A3Q1M0Z8 A0A3Q1MDT0 E1B8T7 A2VDR9	NM_001192234 NM_001046193 NM_174267 NM_001080214 NM_182786 NM_001034247 NM_001075949 NM_001024565 NM_174347 NM_001034729 NM_001111325 NM_001101883 NM_001192865 NM_001081533	57.69 15/26	3.51 15/427	0.0120329
GO:2001141	regulation of RNA biosynthetic process	Any process that modulates the frequency, rate or extent of RNA biosynthetic process.	ENSBTAG00000018352 ENSBTAG00000008545 ENSBTAG00000046307 ENSBTAG00000009214 ENSBTAG00000004322 ENSBTAG00000013860 ENSBTAG00000054800 ENSBTAG00000008688 ENSBTAG00000000484 ENSBTAG00000010549 ENSBTAG00000006030 ENSBTAG00000012441 ENSBTAG00000015406	ABRA ATF3 CEBPD ETS2 FOS GADD45A HES6 HEYL HYAL2 IFRD1 MYOG SMAD7 ZNF750	E1BCX2 A0A452DID2 Q2KII1 O02756 A1A4L6 O77628 Q3ZBN6 A0A3Q1LSS2 Q17QX8 Q2NL18 Q58D43 Q8SQG8 F1MN39 Q3T117 Q7YS81 A5JPT7 A0A3Q1M0Z8 A0A3Q1MDT0 E1B8T7 A2VDR9	NM_001192234 NM_001046193 NM_174267 NM_001080214 NM_182786 NM_001034247 NM_001075949 NM_001024565 NM_174347 NM_001034729 NM_001111325 NM_001192865 NM_001081533	50.00 13/26	3.80 13/342	0.0120329
GO:0006351	transcription, DNA-templated	The cellular synthesis of RNA on a template of DNA.	ENSBTAG00000018352 ENSBTAG00000008545 ENSBTAG00000046307 ENSBTAG00000009214 ENSBTAG00000004322 ENSBTAG00000013860 ENSBTAG00000054800 ENSBTAG00000008688 ENSBTAG00000000484 ENSBTAG00000010549 ENSBTAG00000006030 ENSBTAG00000012441 ENSBTAG00000015406	ABRA ATF3 CEBPD ETS2 FOS GADD45A HES6 HEYL HYAL2 IFRD1 MYOG SMAD7 ZNF750	E1BCX2 A0A452DID2 Q2KII1 O02756 A1A4L6 O77628 Q3ZBN6 A0A3Q1LSS2 Q17QX8 Q2NL18 Q58D43 Q8SQG8 F1MN39 Q3T117 Q7YS81 A5JPT7 A0A3Q1M0Z8 A0A3Q1MDT0 E1B8T7 A2VDR9	NM_001192234 NM_001046193 NM_174267 NM_001080214 NM_182786 NM_001034247 NM_001075949 NM_001024565 NM_174347 NM_001034729 NM_001111325 NM_001192865 NM_001081533	50.00 13/26	3.71 13/350	0.0120329
GO:0032774	RNA biosynthetic process	The chemical reactions and pathways resulting in the formation of RNA, ribonucleic acid, one of the two main type of nucleic acid, consisting of a long, unbranched macromolecule formed from ribonucleotides joined in 3',5'-phosphodiester linkage. Includes polymerization of ribonucleotide monomers. Refers not only to transcription but also to e.g. viral RNA replication.	ENSBTAG00000018352 ENSBTAG00000008545 ENSBTAG00000046307 ENSBTAG00000009214 ENSBTAG00000004322 ENSBTAG00000013860 ENSBTAG00000054800 ENSBTAG00000008688 ENSBTAG00000000484 ENSBTAG00000010549 ENSBTAG00000006030 ENSBTAG00000012441 ENSBTAG00000015406	ABRA ATF3 CEBPD ETS2 FOS GADD45A HES6 HEYL HYAL2 IFRD1 MYOG SMAD7 ZNF750	E1BCX2 A0A452DID2 Q2KII1 O02756 A1A4L6 O77628 Q3ZBN6 A0A3Q1LSS2 Q17QX8 Q2NL18 Q58D43 Q8SQG8 F1MN39 Q3T117 Q7YS81 A5JPT7 A0A3Q1M0Z8 A0A3Q1MDT0 E1B8T7 A2VDR9	NM_001192234 NM_001046193 NM_174267 NM_001080214 NM_182786 NM_001034247 NM_001075949 NM_001024565 NM_174347 NM_001034729 NM_001111325 NM_001192865 NM_001081533	50.00 13/26	3.70 13/351	0.0120329
GO:0006355	regulation of transcription, DNA-templated	Any process that modulates the frequency, rate or extent of cellular DNA-templated transcription.	ENSBTAG00000018352 ENSBTAG00000008545 ENSBTAG00000046307 ENSBTAG00000009214 ENSBTAG00000004322 ENSBTAG00000013860 ENSBTAG00000054800 ENSBTAG00000008688 ENSBTAG00000000484 ENSBTAG00000010549 ENSBTAG00000006030 ENSBTAG00000012441 ENSBTAG00000015406	ABRA ATF3 CEBPD ETS2 FOS GADD45A HES6 HEYL HYAL2 IFRD1 MYOG SMAD7 ZNF750	E1BCX2 A0A452DID2 Q2KII1 O02756 A1A4L6 O77628 Q3ZBN6 A0A3Q1LSS2 Q17QX8 Q2NL18 Q58D43 Q8SQG8 F1MN39 Q3T117 Q7YS81 A5JPT7 A0A3Q1M0Z8 A0A3Q1MDT0 E1B8T7 A2VDR9	NM_001192234 NM_001046193 NM_174267 NM_001080214 NM_182786 NM_001034247 NM_001075949 NM_001024565 NM_174347 NM_001034729 NM_001111325 NM_001192865 NM_001081533	50.00 13/26	3.81 13/341	0.0120329
GO:1903506	regulation of nucleic acid-templated transcription	Any process that modulates the frequency, rate or extent of nucleic acid-templated transcription.	ENSBTAG00000018352 ENSBTAG00000008545 ENSBTAG00000046307 ENSBTAG00000009214 ENSBTAG00000004322 ENSBTAG00000013860 ENSBTAG00000054800 ENSBTAG00000008688 ENSBTAG00000000484 ENSBTAG00000010549 ENSBTAG00000006030 ENSBTAG00000012441 ENSBTAG00000015406	ABRA ATF3 CEBPD ETS2 FOS GADD45A HES6 HEYL HYAL2 IFRD1 MYOG SMAD7 ZNF750	E1BCX2 A0A452DID2 Q2KII1 O02756 A1A4L6 O77628 Q3ZBN6 A0A3Q1LSS2 Q17QX8 Q2NL18 Q58D43 Q8SQG8 F1MN39 Q3T117 Q7YS81 A5JPT7 A0A3Q1M0Z8 A0A3Q1MDT0 E1B8T7 A2VDR9	NM_001192234 NM_001046193 NM_174267 NM_001080214 NM_182786 NM_001034247 NM_001075949 NM_001024565 NM_174347 NM_001034729 NM_001111325 NM_001192865 NM_001081533	50.00 13/26	3.81 13/341	0.0120329
GO:0010556	regulation of macromolecule biosynthetic process	Any process that modulates the rate, frequency or extent of the chemical reactions and pathways resulting in the formation of a macromolecule, any molecule of high relative molecular mass, the structure of which essentially comprises the multiple repetition of units derived, actually or conceptually, from molecules of low relative molecular mass.	ENSBTAG00000018352 ENSBTAG00000008545 ENSBTAG00000046307 ENSBTAG00000009214 ENSBTAG00000004322 ENSBTAG00000013860 ENSBTAG00000054800 ENSBTAG00000008688 ENSBTAG00000000484 ENSBTAG00000010549 ENSBTAG00000006030 ENSBTAG00000012441 ENSBTAG00000015406 ENSBTAG00000020620	ABRA ATF3 CEBPD ETS2 FOS GADD45A HES6 HEYL HYAL2 IFRD1 MYOG SMAD7 ZNF750	E1BCX2 A0A452DID2 Q2KII1 O02756 A1A4L6 O77628 Q3ZBN6 A0A3Q1LSS2 Q17QX8 Q2NL18 Q58D43 Q8SQG8 F1MN39 Q3T117 Q7YS81 A5JPT7 A0A3Q1M0Z8 A0A3Q1MDT0 E1B8T7 A2VDR9	NM_001192234 NM_001046193 NM_174267 NM_001080214 NM_182786 NM_001034247 NM_001075949 NM_001024565 NM_174347 NM_001034729 NM_001111325 NM_001192865 NM_001081533	53.85 14/26	3.50 14/400	0.0120329
GO:0009889	regulation of biosynthetic process	Any process that modulates the frequency, rate or extent of the chemical reactions and pathways resulting in the formation of substances.	ENSBTAG00000018352 ENSBTAG00000008545 ENSBTAG00000046307 ENSBTAG00000009214 ENSBTAG00000004322 ENSBTAG00000013860 ENSBTAG00000054800 ENSBTAG00000008688 ENSBTAG00000000484 ENSBTAG00000010549 ENSBTAG00000006030 ENSBTAG00000014069 ENSBTAG00000012441 ENSBTAG00000015406 ENSBTAG00000020620	ABRA ATF3 CEBPD ETS2 FOS GADD45A HES6 HEYL HYAL2 IFRD1 MYOG PDK4 SMAD7 ZNF750	E1BCX2 A0A452DID2 Q2KII1 O02756 A1A4L6 O77628 Q3ZBN6 A0A3Q1LSS2 Q17QX8 Q2NL18 Q58D43 Q8SQG8 F1MN39 Q3T117 Q7YS81 A5JPT7 A6QR49 A0A3Q1M0Z8 A0A3Q1MDT0 E1B8T7 A2VDR9	NM_001192234 NM_001046193 NM_174267 NM_001080214 NM_182786 NM_001034247 NM_001075949 NM_001024565 NM_174347 NM_001034729 NM_001111325 NM_001101883 NM_001192865 NM_001081533	57.69 15/26	3.49 15/430	0.0120329
GO:2000112	regulation of cellular macromolecule biosynthetic process	Any process that modulates the frequency, rate or extent of cellular macromolecule biosynthetic process.	ENSBTAG00000018352 ENSBTAG00000008545 ENSBTAG00000046307 ENSBTAG00000009214 ENSBTAG00000004322 ENSBTAG00000013860 ENSBTAG00000054800 ENSBTAG00000008688 ENSBTAG00000000484 ENSBTAG00000010549 ENSBTAG00000006030 ENSBTAG00000012441 ENSBTAG00000015406 ENSBTAG00000020620	ABRA ATF3 CEBPD ETS2 FOS GADD45A HES6 HEYL HYAL2 IFRD1 MYOG SMAD7 ZNF750	E1BCX2 A0A452DID2 Q2KII1 O02756 A1A4L6 O77628 Q3ZBN6 A0A3Q1LSS2 Q17QX8 Q2NL18 Q58D43 Q8SQG8 F1MN39 Q3T117 Q7YS81 A5JPT7 A0A3Q1M0Z8 A0A3Q1MDT0 E1B8T7 A2VDR9	NM_001192234 NM_001046193 NM_174267 NM_001080214 NM_182786 NM_001034247 NM_001075949 NM_001024565 NM_174347 NM_001034729 NM_001111325 NM_001192865 NM_001081533	53.85 14/26	3.54 14/395	0.0120329
GO:0051252	regulation of RNA metabolic process	Any process that modulates the frequency, rate or extent of the chemical reactions and pathways involving RNA.	ENSBTAG00000018352 ENSBTAG00000008545 ENSBTAG00000046307 ENSBTAG00000009214 ENSBTAG00000004322 ENSBTAG00000013860 ENSBTAG00000054800 ENSBTAG00000008688 ENSBTAG00000000484 ENSBTAG00000010549 ENSBTAG00000006030 ENSBTAG00000012441 ENSBTAG00000015406	ABRA ATF3 CEBPD ETS2 FOS GADD45A HES6 HEYL HYAL2 IFRD1 MYOG SMAD7 ZNF750	E1BCX2 A0A452DID2 Q2KII1 O02756 A1A4L6 O77628 Q3ZBN6 A0A3Q1LSS2 Q17QX8 Q2NL18 Q58D43 Q8SQG8 F1MN39 Q3T117 Q7YS81 A5JPT7 A0A3Q1M0Z8 A0A3Q1MDT0 E1B8T7 A2VDR9	NM_001192234 NM_001046193 NM_174267 NM_001080214 NM_182786 NM_001034247 NM_001075949 NM_001024565 NM_174347 NM_001034729 NM_001111325 NM_001192865 NM_001081533	50.00 13/26	3.61 13/360	0.0146503
GO:0034654	nucleobase-containing compound biosynthetic process	The chemical reactions and pathways resulting in the formation of nucleobases, nucleosides, nucleotides and nucleic acids.	ENSBTAG00000018352 ENSBTAG00000008545 ENSBTAG00000046307 ENSBTAG00000009214 ENSBTAG00000004322 ENSBTAG00000013860 ENSBTAG00000054800 ENSBTAG00000008688 ENSBTAG00000000484 ENSBTAG00000010549 ENSBTAG00000006030 ENSBTAG00000014069 ENSBTAG00000012441 ENSBTAG00000015406	ABRA ATF3 CEBPD ETS2 FOS GADD45A HES6 HEYL HYAL2 IFRD1 MYOG PDK4 SMAD7 ZNF750	E1BCX2 A0A452DID2 Q2KII1 O02756 A1A4L6 O77628 Q3ZBN6 A0A3Q1LSS2 Q17QX8 Q2NL18 Q58D43 Q8SQG8 F1MN39 Q3T117 Q7YS81 A5JPT7 A6QR49 A0A3Q1M0Z8 A0A3Q1MDT0 E1B8T7 A2VDR9	NM_001192234 NM_001046193 NM_174267 NM_001080214 NM_182786 NM_001034247 NM_001075949 NM_001024565 NM_174347 NM_001034729 NM_001111325 NM_001101883 NM_001192865 NM_001081533	53.85 14/26	3.27 14/428	0.0193428
GO:0018130	heterocycle biosynthetic process	The chemical reactions and pathways resulting in the formation of heterocyclic compounds, those with a cyclic molecular structure and at least two different atoms in the ring (or rings).	ENSBTAG00000018352 ENSBTAG00000008545 ENSBTAG00000046307 ENSBTAG00000009214 ENSBTAG00000004322 ENSBTAG00000013860 ENSBTAG00000054800 ENSBTAG00000008688 ENSBTAG00000000484 ENSBTAG00000010549 ENSBTAG00000006030 ENSBTAG00000014069 ENSBTAG00000012441 ENSBTAG00000015406	ABRA ATF3 CEBPD ETS2 FOS GADD45A HES6 HEYL HYAL2 IFRD1 MYOG PDK4 SMAD7 ZNF750	E1BCX2 A0A452DID2 Q2KII1 O02756 A1A4L6 O77628 Q3ZBN6 A0A3Q1LSS2 Q17QX8 Q2NL18 Q58D43 Q8SQG8 F1MN39 Q3T117 Q7YS81 A5JPT7 A6QR49 A0A3Q1M0Z8 A0A3Q1MDT0 E1B8T7 A2VDR9	NM_001192234 NM_001046193 NM_174267 NM_001080214 NM_182786 NM_001034247 NM_001075949 NM_001024565 NM_174347 NM_001034729 NM_001111325 NM_001101883 NM_001192865 NM_001081533	53.85 14/26	3.21 14/436	0.0210183
GO:0019438	aromatic compound biosynthetic process	The chemical reactions and pathways resulting in the formation of aromatic compounds, any substance containing an aromatic carbon ring.	ENSBTAG00000018352 ENSBTAG00000008545 ENSBTAG00000046307 ENSBTAG00000009214 ENSBTAG00000004322 ENSBTAG00000013860 ENSBTAG00000054800 ENSBTAG00000008688 ENSBTAG00000000484 ENSBTAG00000010549 ENSBTAG00000006030 ENSBTAG00000014069 ENSBTAG00000012441 ENSBTAG00000015406	ABRA ATF3 CEBPD ETS2 FOS GADD45A HES6 HEYL HYAL2 IFRD1 MYOG PDK4 SMAD7 ZNF750	E1BCX2 A0A452DID2 Q2KII1 O02756 A1A4L6 O77628 Q3ZBN6 A0A3Q1LSS2 Q17QX8 Q2NL18 Q58D43 Q8SQG8 F1MN39 Q3T117 Q7YS81 A5JPT7 A6QR49 A0A3Q1M0Z8 A0A3Q1MDT0 E1B8T7 A2VDR9	NM_001192234 NM_001046193 NM_174267 NM_001080214 NM_182786 NM_001034247 NM_001075949 NM_001024565 NM_174347 NM_001034729 NM_001111325 NM_001101883 NM_001192865 NM_001081533	53.85 14/26	3.22 14/435	0.0210183
GO:0000122	negative regulation of transcription by RNA polymerase II	Any process that stops, prevents, or reduces the frequency, rate or extent of transcription mediated by RNA polymerase II.	ENSBTAG00000008545 ENSBTAG00000009214 ENSBTAG00000013860 ENSBTAG00000054800 ENSBTAG00000008688 ENSBTAG00000012441 ENSBTAG00000015406	ATF3 ETS2 GADD45A HES6 HEYL SMAD7 ZNF750	A0A452DID2 Q2KII1 A1A4L6 Q3ZBN6 A0A3Q1LSS2 Q17QX8 Q2NL18 A0A3Q1M0Z8 A0A3Q1MDT0 E1B8T7 A2VDR9	NM_001046193 NM_001080214 NM_001034247 NM_001075949 NM_001024565 NM_001192865 NM_001081533	26.92 7/26	6.31 7/111	0.0233501
GO:1901362	organic cyclic compound biosynthetic process	The chemical reactions and pathways resulting in the formation of organic cyclic compound.	ENSBTAG00000018352 ENSBTAG00000008545 ENSBTAG00000046307 ENSBTAG00000009214 ENSBTAG00000004322 ENSBTAG00000013860 ENSBTAG00000054800 ENSBTAG00000008688 ENSBTAG00000000484 ENSBTAG00000010549 ENSBTAG00000006030 ENSBTAG00000014069 ENSBTAG00000012441 ENSBTAG00000015406	ABRA ATF3 CEBPD ETS2 FOS GADD45A HES6 HEYL HYAL2 IFRD1 MYOG PDK4 SMAD7 ZNF750	E1BCX2 A0A452DID2 Q2KII1 O02756 A1A4L6 O77628 Q3ZBN6 A0A3Q1LSS2 Q17QX8 Q2NL18 Q58D43 Q8SQG8 F1MN39 Q3T117 Q7YS81 A5JPT7 A6QR49 A0A3Q1M0Z8 A0A3Q1MDT0 E1B8T7 A2VDR9	NM_001192234 NM_001046193 NM_174267 NM_001080214 NM_182786 NM_001034247 NM_001075949 NM_001024565 NM_174347 NM_001034729 NM_001111325 NM_001101883 NM_001192865 NM_001081533	53.85 14/26	3.07 14/456	0.0298067
GO:0035914	skeletal muscle cell differentiation	The process in which a relatively unspecialized cell acquires specialized features of a skeletal muscle cell, a somatic cell located in skeletal muscle.	ENSBTAG00000008545 ENSBTAG00000004322 ENSBTAG00000008688	ATF3 FOS HEYL	A0A452DID2 Q2KII1 O77628 Q2NL18	NM_001046193 NM_182786 NM_001024565	11.54 3/26	23.08 3/13	0.0298067
GO:0051171	regulation of nitrogen compound metabolic process	Any process that modulates the frequency, rate or extent of the chemical reactions and pathways involving nitrogen or nitrogenous compounds.	ENSBTAG00000018352 ENSBTAG00000008545 ENSBTAG00000046307 ENSBTAG00000009214 ENSBTAG00000004322 ENSBTAG00000013860 ENSBTAG00000054800 ENSBTAG00000008688 ENSBTAG00000000484 ENSBTAG00000010549 ENSBTAG00000008429 ENSBTAG00000006030 ENSBTAG00000014069 ENSBTAG00000012441 ENSBTAG00000015406 ENSBTAG00000020620	ABRA ATF3 CEBPD ETS2 FOS GADD45A HES6 HEYL HYAL2 IFRD1 LRP4 MYOG PDK4 SMAD7 ZNF750	E1BCX2 A0A452DID2 Q2KII1 O02756 A1A4L6 O77628 Q3ZBN6 A0A3Q1LSS2 Q17QX8 Q2NL18 Q58D43 Q8SQG8 F1MN39 Q3T117 B1GXJ2 Q00KA9 A0A3Q1M8Z9 Q7YS81 A5JPT7 A6QR49 A0A3Q1M0Z8 A0A3Q1MDT0 E1B8T7 A2VDR9	NM_001192234 NM_001046193 NM_174267 NM_001080214 NM_182786 NM_001034247 NM_001075949 NM_001024565 NM_174347 NM_001034729 NM_001077843 NM_001111325 NM_001101883 NM_001192865 NM_001081533	61.54 16/26	2.68 16/598	0.0399931
GO:0007517	muscle organ development	The process whose specific outcome is the progression of the muscle over time, from its formation to the mature structure. The muscle is an organ consisting of a tissue made up of various elongated cells that are specialized to contract and thus to produce movement and mechanical work.	ENSBTAG00000008545 ENSBTAG00000004322 ENSBTAG00000008688 ENSBTAG00000006030 ENSBTAG00000012441	ATF3 FOS HEYL MYOG SMAD7	A0A452DID2 Q2KII1 O77628 Q2NL18 Q7YS81 A5JPT7 A0A3Q1M0Z8 A0A3Q1MDT0 E1B8T7	NM_001046193 NM_182786 NM_001024565 NM_001111325 NM_001192865	19.23 5/26	8.20 5/61	0.0471599
GO:0016070	RNA metabolic process	The cellular chemical reactions and pathways involving RNA, ribonucleic acid, one of the two main type of nucleic acid, consisting of a long, unbranched macromolecule formed from ribonucleotides joined in 3',5'-phosphodiester linkage.	ENSBTAG00000018352 ENSBTAG00000008545 ENSBTAG00000046307 ENSBTAG00000009214 ENSBTAG00000004322 ENSBTAG00000013860 ENSBTAG00000054800 ENSBTAG00000008688 ENSBTAG00000000484 ENSBTAG00000010549 ENSBTAG00000006030 ENSBTAG00000012441 ENSBTAG00000015406	ABRA ATF3 CEBPD ETS2 FOS GADD45A HES6 HEYL HYAL2 IFRD1 MYOG SMAD7 ZNF750	E1BCX2 A0A452DID2 Q2KII1 O02756 A1A4L6 O77628 Q3ZBN6 A0A3Q1LSS2 Q17QX8 Q2NL18 Q58D43 Q8SQG8 F1MN39 Q3T117 Q7YS81 A5JPT7 A0A3Q1M0Z8 A0A3Q1MDT0 E1B8T7 A2VDR9	NM_001192234 NM_001046193 NM_174267 NM_001080214 NM_182786 NM_001034247 NM_001075949 NM_001024565 NM_174347 NM_001034729 NM_001111325 NM_001192865 NM_001081533	50.00 13/26	3.01 13/432	0.0544392
GO:0010468	regulation of gene expression	Any process that modulates the frequency, rate or extent of gene expression. Gene expression is the process in which a gene's coding sequence is converted into a mature gene product or products (proteins or RNA). This includes the production of an RNA transcript as well as any processing to produce a mature RNA product or an mRNA or circRNA (for protein-coding genes) and the translation of that m…	ENSBTAG00000018352 ENSBTAG00000008545 ENSBTAG00000046307 ENSBTAG00000009214 ENSBTAG00000004322 ENSBTAG00000013860 ENSBTAG00000054800 ENSBTAG00000008688 ENSBTAG00000000484 ENSBTAG00000010549 ENSBTAG00000006030 ENSBTAG00000012441 ENSBTAG00000015406 ENSBTAG00000020620	ABRA ATF3 CEBPD ETS2 FOS GADD45A HES6 HEYL HYAL2 IFRD1 MYOG SMAD7 ZNF750	E1BCX2 A0A452DID2 Q2KII1 O02756 A1A4L6 O77628 Q3ZBN6 A0A3Q1LSS2 Q17QX8 Q2NL18 Q58D43 Q8SQG8 F1MN39 Q3T117 Q7YS81 A5JPT7 A0A3Q1M0Z8 A0A3Q1MDT0 E1B8T7 A2VDR9	NM_001192234 NM_001046193 NM_174267 NM_001080214 NM_182786 NM_001034247 NM_001075949 NM_001024565 NM_174347 NM_001034729 NM_001111325 NM_001192865 NM_001081533	53.85 14/26	2.85 14/491	0.0544392
GO:0080090	regulation of primary metabolic process	Any process that modulates the frequency, rate or extent of the chemical reactions and pathways within a cell or an organism involving those compounds formed as a part of the normal anabolic and catabolic processes. These processes take place in most, if not all, cells of the organism.	ENSBTAG00000018352 ENSBTAG00000008545 ENSBTAG00000046307 ENSBTAG00000009214 ENSBTAG00000004322 ENSBTAG00000013860 ENSBTAG00000054800 ENSBTAG00000008688 ENSBTAG00000000484 ENSBTAG00000010549 ENSBTAG00000008429 ENSBTAG00000006030 ENSBTAG00000014069 ENSBTAG00000012441 ENSBTAG00000015406 ENSBTAG00000020620	ABRA ATF3 CEBPD ETS2 FOS GADD45A HES6 HEYL HYAL2 IFRD1 LRP4 MYOG PDK4 SMAD7 ZNF750	E1BCX2 A0A452DID2 Q2KII1 O02756 A1A4L6 O77628 Q3ZBN6 A0A3Q1LSS2 Q17QX8 Q2NL18 Q58D43 Q8SQG8 F1MN39 Q3T117 B1GXJ2 Q00KA9 A0A3Q1M8Z9 Q7YS81 A5JPT7 A6QR49 A0A3Q1M0Z8 A0A3Q1MDT0 E1B8T7 A2VDR9	NM_001192234 NM_001046193 NM_174267 NM_001080214 NM_182786 NM_001034247 NM_001075949 NM_001024565 NM_174347 NM_001034729 NM_001077843 NM_001111325 NM_001101883 NM_001192865 NM_001081533	61.54 16/26	2.57 16/622	0.0544392
GO:0031323	regulation of cellular metabolic process	Any process that modulates the frequency, rate or extent of the chemical reactions and pathways by which individual cells transform chemical substances.	ENSBTAG00000018352 ENSBTAG00000008545 ENSBTAG00000046307 ENSBTAG00000009214 ENSBTAG00000004322 ENSBTAG00000013860 ENSBTAG00000054800 ENSBTAG00000008688 ENSBTAG00000000484 ENSBTAG00000010549 ENSBTAG00000008429 ENSBTAG00000006030 ENSBTAG00000014069 ENSBTAG00000012441 ENSBTAG00000015406 ENSBTAG00000020620	ABRA ATF3 CEBPD ETS2 FOS GADD45A HES6 HEYL HYAL2 IFRD1 LRP4 MYOG PDK4 SMAD7 ZNF750	E1BCX2 A0A452DID2 Q2KII1 O02756 A1A4L6 O77628 Q3ZBN6 A0A3Q1LSS2 Q17QX8 Q2NL18 Q58D43 Q8SQG8 F1MN39 Q3T117 B1GXJ2 Q00KA9 A0A3Q1M8Z9 Q7YS81 A5JPT7 A6QR49 A0A3Q1M0Z8 A0A3Q1MDT0 E1B8T7 A2VDR9	NM_001192234 NM_001046193 NM_174267 NM_001080214 NM_182786 NM_001034247 NM_001075949 NM_001024565 NM_174347 NM_001034729 NM_001077843 NM_001111325 NM_001101883 NM_001192865 NM_001081533	61.54 16/26	2.49 16/643	0.0781268
WikiPathway :
WP	Name	Function	Ensembl	Gene Name	Uniprot	Query	Term frequency within the dataset (%)	Term frequency within the genome (%)	P-value (fdr)
WP:WP982	Hypertrophy Model	Hypertrophy Model	ENSBTAG00000008545 ENSBTAG00000010549 ENSBTAG00000006030	ATF3 IFRD1 MYOG	A0A452DID2 Q2KII1 F1MN39 Q3T117 Q7YS81 A5JPT7	NM_001046193 NM_001034729 NM_001111325	18.75 3/16	42.86 3/7	0.00522468
											GOTree (ProteINSIDE)
