# Supplementary material for: Transcriptome profiling reveals stress-responsive gene networks in cattle muscles
Source: PeerJ. 2022 Apr 6;10:e13150. doi: 10.7717/peerj.13150 (PMC8994496; doi:10.7717/peerj.13150)
Supplement: Supplemental Information 2 [file peerj-10-13150-s002.xlsx]

## Sheet: 1-Main regulators_DEG_LT
Main common regulators of the DEG targeted by the key over-represented cis-modules in the LT
Network analysis was performed by Pathway Studio software version 12.0.1.9 (Ariadne Genomics, Rockville, Md., USA).
Gene expression regulation network was built with the 31 DEG targeted by the 6 most represented cis-modules in the LT (targeting at least 5 DEG).
Pathway Studio was then used to identify the common expression regulators of the DEG. Filters were applied to identify the key expression regulators (minimum 3 references, and 6 known relations ).
15 common regulators identified at cut-off of 6 relationships minimum
These regulators have many relationships with the DEG and are not present in the core dataset.
GN	Number of relationships
TGFB1	12
TNF	12
IL1B	11
INS	10
AKT1	10
MAPK14	9
MAPK1	8
IFNG	7
MAPK8	7
APP	6
EGF	6
NOTCH1	6
SIRT1	6
VEGFA	6
HIF1A	6

## Sheet: 2-Main Targets_DEG_LT
Main common targets of the DEG targeted by the key over-represented cis-modules in the LT
Network analysis was performed by Pathway Studio software version 12.0.1.9 (Ariadne Genomics, Rockville, Md., USA).
Gene expression regulation network was built with the 31 DEG targeted by the 6 most represented cis-modules in the LT (targeting at least 5 DEG).
Pathway Studio was then used to identify the common expression targets of the DEG. Filters were applied to identify the key expression targets (minimum 3 references, and 2 known relations ).
44 targets were identified
APP
BCL2
BCL2L1
BGLAP
CCL2
CCND1
CDH1
CDKN1A
CEBPB
COL3A1
CTGF
CXCL8
ERBB2
FN1
HIF1A
ICAM1
IL10
IL13
IL1B
IL6
MIR206
MMP13
MMP2
MMP3
MMP9
NFKBIA
PDX1
PLAU
PLAUR
PPARG
PTEN
PTGS2
SELE
SLC2A4
SOD2
SPP1
TIMP1
TLR4
TNF
TP53
TWIST1
VCAM1
VEGFA
VEGFC

## Sheet: 3-Main regulators_DEG_ST
Main common regulators of the DEG targeted by the key over-represented cis-modules in the ST
Network analysis was performed by Pathway Studio software version 12.0.1.9 (Ariadne Genomics, Rockville, Md., USA).
Gene expression regulation network was built with the 24 DEG targeted by the 7 most represented cis-modules in the ST (targeting at least 4 DEG).
Pathway Studio was then used to identify the common expression regulators of the DEG. Filters were applied to identify the key expression regulators (minimum 3 references, and 6 known relations ).
11 common regulators identified at cut-off of 6 relationships minimum
These regulators have many relationships with the DEG and are not present in the core dataset.
GN	Number of relationships
TNF	15
TGFB1	11
IL1B	10
AKT1	9
MAPK14	8
INS	8
MAPK1	7
IL6	7
HIF1A	6
EGF	6
IFNG	6

## Sheet: 4-Main Targets_DEG_ST
Main common targets of the DEG targeted by the key over-represented cis-modules in the ST
Network analysis was performed by Pathway Studio software version 12.0.1.9 (Ariadne Genomics, Rockville, Md., USA).
Gene expression regulation network was built with the 24 DEG targeted by the 7 most represented cis-modules in the LT (targeting at least 4 DEG).
Pathway Studio was then used to identify the common expression targets of the DEG. Filters were applied to identify the key expression targets (minimum 3 references, and 2 known relations ).
41 common targets were identified
ACAN
ACTA2
BAX
BBC3
BCL2
BGLAP
CCND1
CCNE1
CDKN1A
COL3A1
CTNNB1
CXCL8
ERBB2
FLT1
FN1
HIF1A
ICAM1
IL1B
IL6
MMP2
MMP9
MPZ
MYC
MYD88
MYOG
NFE2L2
NOS2
PCNA
PENK
PPARG
PTGS2
RUNX2
SELE
SERPINE1
SLC2A4
TF
TGFB1
TLR4
TP53
VCAM1
VEGFA

## Sheet: 5Main Regulators_DEG_9commonmod
Main common regulators of DEG targeted by the 9 cis-modules common to LT and ST
Network analysis was performed by Pathway Studio software version 12.0.1.9 (Ariadne Genomics, Rockville, Md., USA).
Gene expression regulation network was built with the 24 DEG targeted by the 9 cis-modules common to LT and ST.
Pathway Studio was then used to identify the common expression regulators of the DEG. Filters were applied to identify the key expression regulators (minimum 3 references, and 5 known relations ).
15 common regulators identified at at cut-off of 5 relationships minimum
These regulators have many relationships with the DEG and are not present in the core dataset.
GN	Number of relationships
TNF	11
TGFB1	10
IL1B	9
INS	9
AKT1	8
MAPK14	8
MAPK1	6
APP	5
VEGFA	5
EGF	5
HIF1A	5
MAPK8	5
IL6	5
NOTCH1	5
IFNG	5

## Sheet: 6-Main Targets_DEG_9commonmod
Main common targets of DEG targeted by the 9 cis-modules common to LT and ST
Network analysis was performed by Pathway Studio software version 12.0.1.9 (Ariadne Genomics, Rockville, Md., USA).
Gene expression regulation network was built with the 24 DEG targeted by the 9 cis-modules common to LT and ST.
Pathway Studio was then used to identify the common expression targets of the DEG. Filters were applied to identify the key expression regulators (minimum 3 references, and 2 known relations ).
28 common targets were identified
ACAN
BAX
BCL2
BGLAP
CCNE1
CDKN1A
CEBPB
COL3A1
ERBB2
FN1
ICAM1
IL6
MMP2
MMP3
MPZ
MYOG
NFE2L2
PCNA
PENK
PLAU
PLAUR
PPARG
SELE
SERPINE1
SLC2A4
TF
TLR4
VEGFA

## Sheet: 7-intersection _main regulators
Intersections of lists of main common regulators of the DEG of the 3 datasets
				Names	total	elements
				regulators_LT regulators_ST regulators_common	10	AKT1 EGF MAPK14 HIF1A IL1B TGFB1 INS IFNG MAPK1 TNF
				regulators_LT regulators_common	4	VEGFA NOTCH1 APP MAPK8
				regulators_ST regulators_common	1	IL6
				regulators_LT	1	SIRT1
				The intersection of the 3 lists was computed at http://bioinformatics.psb.ugent.be/webtools/Venn/
				The 10 targets were used to create a network that is presented in Figure 3
				The list was submitted to GO annotation with ProteiINSIDE (see below).
GO BP from the intersection list of main common regulators of the DEG of the 3 datasets (n=10)
GO_BP	Name	Function	Ensembl	Protein Name	Gene Name	Uniprot	Query	Term frequency within the dataset (%)	Term frequency within the genome (%)	P-value (fdr)
GO:0032770	positive regulation of monooxygenase activity	Any process that activates or increases the activity of a monooxygenase.	ENSG00000142208 ENSG00000100644 ENSG00000111537 ENSG00000125538 ENSG00000254647 ENSG00000232810	'RAC-alpha serine/threonine-protein kinase'; 'Hypoxia-inducible factor 1-alpha'; 'Interferon gamma'; 'Interleukin-1 beta'; 'Insulin'; 'Tumor necrosis factor'	AKT1 HIF1A IFNG IL1B INS TNF	P31749 Q16665 P01579 P01584 P01308 P01375	AKT1 HIF1A IFNG IL1B INS TNF	60.00 6/10	18.18 6/33	1.2457603396035649e-11
GO:0030335	positive regulation of cell migration	Any process that activates or increases the frequency, rate or extent of cell migration.	ENSG00000142208 ENSG00000138798 ENSG00000100644 ENSG00000111537 ENSG00000125538 ENSG00000254647 ENSG00000100030 ENSG00000105329 ENSG00000232810	'RAC-alpha serine/threonine-protein kinase'; 'Pro-epidermal growth factor'; 'Hypoxia-inducible factor 1-alpha'; 'Interferon gamma'; 'Interleukin-1 beta'; 'Insulin'; 'Mitogen-activated protein kinase 1'; 'Transforming growth factor beta-1 proprotein'; 'Tumor necrosis factor'	AKT1 EGF HIF1A IFNG IL1B INS MAPK1 TGFB1 TNF	P31749 P01133 Q16665 P01579 P01584 P01308 P28482 P01137 P01375	AKT1 EGF HIF1A IFNG IL1B INS MAPK1 TGFB1 TNF	90.00 9/10	1.58 9/568	5.969650534004122e-11
GO:0042327	positive regulation of phosphorylation	Any process that activates or increases the frequency, rate or extent of addition of phosphate groups to a molecule.	ENSG00000142208 ENSG00000138798 ENSG00000100644 ENSG00000111537 ENSG00000125538 ENSG00000254647 ENSG00000100030 ENSG00000112062 ENSG00000105329 ENSG00000232810	'RAC-alpha serine/threonine-protein kinase'; 'Pro-epidermal growth factor'; 'Hypoxia-inducible factor 1-alpha'; 'Interferon gamma'; 'Interleukin-1 beta'; 'Insulin'; 'Mitogen-activated protein kinase 1'; 'Mitogen-activated protein kinase 14'; 'Transforming growth factor beta-1 proprotein'; 'Tumor necrosis factor'	AKT1 EGF HIF1A IFNG IL1B INS MAPK1 MAPK14 TGFB1 TNF	P31749 P01133 Q16665 P01579 P01584 P01308 P28482 Q16539 P01137 P01375	AKT1 EGF HIF1A IFNG IL1B INS MAPK1 MAPK14 TGFB1 TNF	100.00 10/10	1.08 10/928	5.969650534004122e-11
GO:0060341	regulation of cellular localization	Any process that modulates the frequency, rate or extent of a process in which a cell, a substance, or a cellular entity is transported to, or maintained in a specific location within or in the membrane of a cell.	ENSG00000142208 ENSG00000138798 ENSG00000100644 ENSG00000111537 ENSG00000125538 ENSG00000254647 ENSG00000100030 ENSG00000112062 ENSG00000105329 ENSG00000232810	'RAC-alpha serine/threonine-protein kinase'; 'Pro-epidermal growth factor'; 'Hypoxia-inducible factor 1-alpha'; 'Interferon gamma'; 'Interleukin-1 beta'; 'Insulin'; 'Mitogen-activated protein kinase 1'; 'Mitogen-activated protein kinase 14'; 'Transforming growth factor beta-1 proprotein'; 'Tumor necrosis factor'	AKT1 EGF HIF1A IFNG IL1B INS MAPK1 MAPK14 TGFB1 TNF	P31749 P01133 Q16665 P01579 P01584 P01308 P28482 Q16539 P01137 P01375	AKT1 EGF HIF1A IFNG IL1B INS MAPK1 MAPK14 TGFB1 TNF	100.00 10/10	1.18 10/851	5.969650534004122e-11
GO:0051353	positive regulation of oxidoreductase activity	Any process that activates or increases the frequency, rate or extent of oxidoreductase activity, the catalysis of an oxidation-reduction (redox) reaction, a reversible chemical reaction in which the oxidation state of an atom or atoms within a molecule is altered.	ENSG00000142208 ENSG00000100644 ENSG00000111537 ENSG00000125538 ENSG00000254647 ENSG00000232810	'RAC-alpha serine/threonine-protein kinase'; 'Hypoxia-inducible factor 1-alpha'; 'Interferon gamma'; 'Interleukin-1 beta'; 'Insulin'; 'Tumor necrosis factor'	AKT1 HIF1A IFNG IL1B INS TNF	P31749 Q16665 P01579 P01584 P01308 P01375	AKT1 HIF1A IFNG IL1B INS TNF	60.00 6/10	10.34 6/58	5.969650534004122e-11
GO:0010562	positive regulation of phosphorus metabolic process	Any process that increases the frequency, rate or extent of the chemical reactions and pathways involving phosphorus or compounds containing phosphorus.	ENSG00000142208 ENSG00000138798 ENSG00000100644 ENSG00000111537 ENSG00000125538 ENSG00000254647 ENSG00000100030 ENSG00000112062 ENSG00000105329 ENSG00000232810	'RAC-alpha serine/threonine-protein kinase'; 'Pro-epidermal growth factor'; 'Hypoxia-inducible factor 1-alpha'; 'Interferon gamma'; 'Interleukin-1 beta'; 'Insulin'; 'Mitogen-activated protein kinase 1'; 'Mitogen-activated protein kinase 14'; 'Transforming growth factor beta-1 proprotein'; 'Tumor necrosis factor'	AKT1 EGF HIF1A IFNG IL1B INS MAPK1 MAPK14 TGFB1 TNF	P31749 P01133 Q16665 P01579 P01584 P01308 P28482 Q16539 P01137 P01375	AKT1 EGF HIF1A IFNG IL1B INS MAPK1 MAPK14 TGFB1 TNF	100.00 10/10	1.00 10/1003	5.969650534004122e-11
GO:0032880	regulation of protein localization	Any process that modulates the frequency, rate or extent of any process in which a protein is transported to, or maintained in, a specific location.	ENSG00000142208 ENSG00000138798 ENSG00000100644 ENSG00000111537 ENSG00000125538 ENSG00000254647 ENSG00000100030 ENSG00000112062 ENSG00000105329 ENSG00000232810	'RAC-alpha serine/threonine-protein kinase'; 'Pro-epidermal growth factor'; 'Hypoxia-inducible factor 1-alpha'; 'Interferon gamma'; 'Interleukin-1 beta'; 'Insulin'; 'Mitogen-activated protein kinase 1'; 'Mitogen-activated protein kinase 14'; 'Transforming growth factor beta-1 proprotein'; 'Tumor necrosis factor'	AKT1 EGF HIF1A IFNG IL1B INS MAPK1 MAPK14 TGFB1 TNF	P31749 P01133 Q16665 P01579 P01584 P01308 P28482 Q16539 P01137 P01375	AKT1 EGF HIF1A IFNG IL1B INS MAPK1 MAPK14 TGFB1 TNF	100.00 10/10	1.10 10/912	5.969650534004122e-11
GO:0045860	positive regulation of protein kinase activity	Any process that activates or increases the frequency, rate or extent of protein kinase activity.	ENSG00000142208 ENSG00000138798 ENSG00000111537 ENSG00000125538 ENSG00000254647 ENSG00000100030 ENSG00000112062 ENSG00000105329 ENSG00000232810	'RAC-alpha serine/threonine-protein kinase'; 'Pro-epidermal growth factor'; 'Interferon gamma'; 'Interleukin-1 beta'; 'Insulin'; 'Mitogen-activated protein kinase 1'; 'Mitogen-activated protein kinase 14'; 'Transforming growth factor beta-1 proprotein'; 'Tumor necrosis factor'	AKT1 EGF IFNG IL1B INS MAPK1 MAPK14 TGFB1 TNF	P31749 P01133 P01579 P01584 P01308 P28482 Q16539 P01137 P01375	AKT1 EGF IFNG IL1B INS MAPK1 MAPK14 TGFB1 TNF	90.00 9/10	1.68 9/537	5.969650534004122e-11
GO:1903827	regulation of cellular protein localization	Any process that modulates the frequency, rate or extent of cellular protein localization. Cellular protein localization is any process in which a protein is transported to, and/or maintained in, a specific location and encompasses movement within the cell, from within the cell to the cell surface, or from one location to another at the surface of a cell.	ENSG00000142208 ENSG00000138798 ENSG00000111537 ENSG00000125538 ENSG00000254647 ENSG00000100030 ENSG00000112062 ENSG00000105329 ENSG00000232810	'RAC-alpha serine/threonine-protein kinase'; 'Pro-epidermal growth factor'; 'Interferon gamma'; 'Interleukin-1 beta'; 'Insulin'; 'Mitogen-activated protein kinase 1'; 'Mitogen-activated protein kinase 14'; 'Transforming growth factor beta-1 proprotein'; 'Tumor necrosis factor'	AKT1 EGF IFNG IL1B INS MAPK1 MAPK14 TGFB1 TNF	P31749 P01133 P01579 P01584 P01308 P28482 Q16539 P01137 P01375	AKT1 EGF IFNG IL1B INS MAPK1 MAPK14 TGFB1 TNF	90.00 9/10	1.60 9/563	5.969650534004122e-11
GO:0045937	positive regulation of phosphate metabolic process	Any process that activates or increases the frequency, rate or extent of the chemical reactions and pathways involving phosphates.	ENSG00000142208 ENSG00000138798 ENSG00000100644 ENSG00000111537 ENSG00000125538 ENSG00000254647 ENSG00000100030 ENSG00000112062 ENSG00000105329 ENSG00000232810	'RAC-alpha serine/threonine-protein kinase'; 'Pro-epidermal growth factor'; 'Hypoxia-inducible factor 1-alpha'; 'Interferon gamma'; 'Interleukin-1 beta'; 'Insulin'; 'Mitogen-activated protein kinase 1'; 'Mitogen-activated protein kinase 14'; 'Transforming growth factor beta-1 proprotein'; 'Tumor necrosis factor'	AKT1 EGF HIF1A IFNG IL1B INS MAPK1 MAPK14 TGFB1 TNF	P31749 P01133 Q16665 P01579 P01584 P01308 P28482 Q16539 P01137 P01375	AKT1 EGF HIF1A IFNG IL1B INS MAPK1 MAPK14 TGFB1 TNF	100.00 10/10	1.00 10/1003	5.969650534004122e-11
GO:1903829	positive regulation of cellular protein localization	Any process that activates or increases the frequency, rate or extent of cellular protein localization. Cellular protein localization is any process in which a protein is transported to, and/or maintained in, a specific location and encompasses movement within the cell, from within the cell to the cell surface, or from one location to another at the surface of a cell.	ENSG00000142208 ENSG00000138798 ENSG00000111537 ENSG00000254647 ENSG00000100030 ENSG00000112062 ENSG00000105329 ENSG00000232810	'RAC-alpha serine/threonine-protein kinase'; 'Pro-epidermal growth factor'; 'Interferon gamma'; 'Insulin'; 'Mitogen-activated protein kinase 1'; 'Mitogen-activated protein kinase 14'; 'Transforming growth factor beta-1 proprotein'; 'Tumor necrosis factor'	AKT1 EGF IFNG INS MAPK1 MAPK14 TGFB1 TNF	P31749 P01133 P01579 P01308 P28482 Q16539 P01137 P01375	AKT1 EGF IFNG INS MAPK1 MAPK14 TGFB1 TNF	80.00 8/10	2.61 8/307	5.969650534004122e-11
GO:0008284	positive regulation of cell population proliferation	Any process that activates or increases the rate or extent of cell proliferation.	ENSG00000142208 ENSG00000138798 ENSG00000100644 ENSG00000111537 ENSG00000125538 ENSG00000254647 ENSG00000100030 ENSG00000112062 ENSG00000105329 ENSG00000232810	'RAC-alpha serine/threonine-protein kinase'; 'Pro-epidermal growth factor'; 'Hypoxia-inducible factor 1-alpha'; 'Interferon gamma'; 'Interleukin-1 beta'; 'Insulin'; 'Mitogen-activated protein kinase 1'; 'Mitogen-activated protein kinase 14'; 'Transforming growth factor beta-1 proprotein'; 'Tumor necrosis factor'	AKT1 EGF HIF1A IFNG IL1B INS MAPK1 MAPK14 TGFB1 TNF	P31749 P01133 Q16665 P01579 P01584 P01308 P28482 Q16539 P01137 P01375	AKT1 EGF HIF1A IFNG IL1B INS MAPK1 MAPK14 TGFB1 TNF	100.00 10/10	1.02 10/985	5.969650534004122e-11
GO:0071902	positive regulation of protein serine/threonine kinase activity	Any process that increases the rate, frequency, or extent of protein serine/threonine kinase activity.	ENSG00000142208 ENSG00000138798 ENSG00000111537 ENSG00000125538 ENSG00000100030 ENSG00000112062 ENSG00000105329 ENSG00000232810	'RAC-alpha serine/threonine-protein kinase'; 'Pro-epidermal growth factor'; 'Interferon gamma'; 'Interleukin-1 beta'; 'Mitogen-activated protein kinase 1'; 'Mitogen-activated protein kinase 14'; 'Transforming growth factor beta-1 proprotein'; 'Tumor necrosis factor'	AKT1 EGF IFNG IL1B MAPK1 MAPK14 TGFB1 TNF	P31749 P01133 P01579 P01584 P28482 Q16539 P01137 P01375	AKT1 EGF IFNG IL1B MAPK1 MAPK14 TGFB1 TNF	80.00 8/10	2.52 8/317	7.134954774352685e-11
GO:2000147	positive regulation of cell motility	Any process that activates or increases the frequency, rate or extent of cell motility.	ENSG00000142208 ENSG00000138798 ENSG00000100644 ENSG00000111537 ENSG00000125538 ENSG00000254647 ENSG00000100030 ENSG00000105329 ENSG00000232810	'RAC-alpha serine/threonine-protein kinase'; 'Pro-epidermal growth factor'; 'Hypoxia-inducible factor 1-alpha'; 'Interferon gamma'; 'Interleukin-1 beta'; 'Insulin'; 'Mitogen-activated protein kinase 1'; 'Transforming growth factor beta-1 proprotein'; 'Tumor necrosis factor'	AKT1 EGF HIF1A IFNG IL1B INS MAPK1 TGFB1 TNF	P31749 P01133 Q16665 P01579 P01584 P01308 P28482 P01137 P01375	AKT1 EGF HIF1A IFNG IL1B INS MAPK1 TGFB1 TNF	90.00 9/10	1.52 9/592	7.328420210528913e-11
GO:0040017	positive regulation of locomotion	Any process that activates or increases the frequency, rate or extent of locomotion of a cell or organism.	ENSG00000142208 ENSG00000138798 ENSG00000100644 ENSG00000111537 ENSG00000125538 ENSG00000254647 ENSG00000100030 ENSG00000105329 ENSG00000232810	'RAC-alpha serine/threonine-protein kinase'; 'Pro-epidermal growth factor'; 'Hypoxia-inducible factor 1-alpha'; 'Interferon gamma'; 'Interleukin-1 beta'; 'Insulin'; 'Mitogen-activated protein kinase 1'; 'Transforming growth factor beta-1 proprotein'; 'Tumor necrosis factor'	AKT1 EGF HIF1A IFNG IL1B INS MAPK1 TGFB1 TNF	P31749 P01133 Q16665 P01579 P01584 P01308 P28482 P01137 P01375	AKT1 EGF HIF1A IFNG IL1B INS MAPK1 TGFB1 TNF	90.00 9/10	1.48 9/607	7.470086087284488e-11
GO:0032768	regulation of monooxygenase activity	Any process that modulates the activity of a monooxygenase.	ENSG00000142208 ENSG00000100644 ENSG00000111537 ENSG00000125538 ENSG00000254647 ENSG00000232810	'RAC-alpha serine/threonine-protein kinase'; 'Hypoxia-inducible factor 1-alpha'; 'Interferon gamma'; 'Interleukin-1 beta'; 'Insulin'; 'Tumor necrosis factor'	AKT1 HIF1A IFNG IL1B INS TNF	P31749 Q16665 P01579 P01584 P01308 P01375	AKT1 HIF1A IFNG IL1B INS TNF	60.00 6/10	8.82 6/68	7.470086087284488e-11
GO:0033674	positive regulation of kinase activity	Any process that activates or increases the frequency, rate or extent of kinase activity, the catalysis of the transfer of a phosphate group, usually from ATP, to a substrate molecule.	ENSG00000142208 ENSG00000138798 ENSG00000111537 ENSG00000125538 ENSG00000254647 ENSG00000100030 ENSG00000112062 ENSG00000105329 ENSG00000232810	'RAC-alpha serine/threonine-protein kinase'; 'Pro-epidermal growth factor'; 'Interferon gamma'; 'Interleukin-1 beta'; 'Insulin'; 'Mitogen-activated protein kinase 1'; 'Mitogen-activated protein kinase 14'; 'Transforming growth factor beta-1 proprotein'; 'Tumor necrosis factor'	AKT1 EGF IFNG IL1B INS MAPK1 MAPK14 TGFB1 TNF	P31749 P01133 P01579 P01584 P01308 P28482 Q16539 P01137 P01375	AKT1 EGF IFNG IL1B INS MAPK1 MAPK14 TGFB1 TNF	90.00 9/10	1.48 9/610	7.470086087284488e-11
GO:0051272	positive regulation of cellular component movement	Any process that activates or increases the frequency, rate or extent of the movement of a cellular component.	ENSG00000142208 ENSG00000138798 ENSG00000100644 ENSG00000111537 ENSG00000125538 ENSG00000254647 ENSG00000100030 ENSG00000105329 ENSG00000232810	'RAC-alpha serine/threonine-protein kinase'; 'Pro-epidermal growth factor'; 'Hypoxia-inducible factor 1-alpha'; 'Interferon gamma'; 'Interleukin-1 beta'; 'Insulin'; 'Mitogen-activated protein kinase 1'; 'Transforming growth factor beta-1 proprotein'; 'Tumor necrosis factor'	AKT1 EGF HIF1A IFNG IL1B INS MAPK1 TGFB1 TNF	P31749 P01133 Q16665 P01579 P01584 P01308 P28482 P01137 P01375	AKT1 EGF HIF1A IFNG IL1B INS MAPK1 TGFB1 TNF	90.00 9/10	1.49 9/605	7.470086087284488e-11
GO:0051347	positive regulation of transferase activity	Any process that activates or increases the frequency, rate or extent of transferase activity, the catalysis of the transfer of a group, e.g. a methyl group, glycosyl group, acyl group, phosphorus-containing, or other groups, from a donor compound to an acceptor.	ENSG00000142208 ENSG00000138798 ENSG00000111537 ENSG00000125538 ENSG00000254647 ENSG00000100030 ENSG00000112062 ENSG00000105329 ENSG00000232810	'RAC-alpha serine/threonine-protein kinase'; 'Pro-epidermal growth factor'; 'Interferon gamma'; 'Interleukin-1 beta'; 'Insulin'; 'Mitogen-activated protein kinase 1'; 'Mitogen-activated protein kinase 14'; 'Transforming growth factor beta-1 proprotein'; 'Tumor necrosis factor'	AKT1 EGF IFNG IL1B INS MAPK1 MAPK14 TGFB1 TNF	P31749 P01133 P01579 P01584 P01308 P28482 Q16539 P01137 P01375	AKT1 EGF IFNG IL1B INS MAPK1 MAPK14 TGFB1 TNF	90.00 9/10	1.30 9/690	2.1514571126066174e-10
GO:0010628	positive regulation of gene expression	Any process that increases the frequency, rate or extent of gene expression. Gene expression is the process in which a gene's coding sequence is converted into a mature gene product or products (proteins or RNA). This includes the production of an RNA transcript as well as any processing to produce a mature RNA product or an mRNA or circRNA (for protein-coding genes) and the translation of that m…	ENSG00000142208 ENSG00000138798 ENSG00000100644 ENSG00000111537 ENSG00000125538 ENSG00000254647 ENSG00000100030 ENSG00000112062 ENSG00000105329 ENSG00000232810	'RAC-alpha serine/threonine-protein kinase'; 'Pro-epidermal growth factor'; 'Hypoxia-inducible factor 1-alpha'; 'Interferon gamma'; 'Interleukin-1 beta'; 'Insulin'; 'Mitogen-activated protein kinase 1'; 'Mitogen-activated protein kinase 14'; 'Transforming growth factor beta-1 proprotein'; 'Tumor necrosis factor'	AKT1 EGF HIF1A IFNG IL1B INS MAPK1 MAPK14 TGFB1 TNF	P31749 P01133 Q16665 P01579 P01584 P01308 P28482 Q16539 P01137 P01375	AKT1 EGF HIF1A IFNG IL1B INS MAPK1 MAPK14 TGFB1 TNF	100.00 10/10	0.83 10/1206	2.1763409741595192e-10
GO:1900182	positive regulation of protein localization to nucleus	Any process that activates or increases the frequency, rate or extent of protein localization to nucleus.	ENSG00000142208 ENSG00000111537 ENSG00000254647 ENSG00000100030 ENSG00000112062 ENSG00000105329	'RAC-alpha serine/threonine-protein kinase'; 'Interferon gamma'; 'Insulin'; 'Mitogen-activated protein kinase 1'; 'Mitogen-activated protein kinase 14'; 'Transforming growth factor beta-1 proprotein'	AKT1 IFNG INS MAPK1 MAPK14 TGFB1	P31749 P01579 P01308 P28482 Q16539 P01137	AKT1 IFNG INS MAPK1 MAPK14 TGFB1	60.00 6/10	6.59 6/91	3.531079071154593e-10
GO:0051094	positive regulation of developmental process	Any process that activates or increases the rate or extent of development, the biological process whose specific outcome is the progression of an organism over time from an initial condition (e.g. a zygote, or a young adult) to a later condition (e.g. a multicellular animal or an aged adult).	ENSG00000142208 ENSG00000138798 ENSG00000100644 ENSG00000111537 ENSG00000125538 ENSG00000254647 ENSG00000100030 ENSG00000112062 ENSG00000105329 ENSG00000232810	'RAC-alpha serine/threonine-protein kinase'; 'Pro-epidermal growth factor'; 'Hypoxia-inducible factor 1-alpha'; 'Interferon gamma'; 'Interleukin-1 beta'; 'Insulin'; 'Mitogen-activated protein kinase 1'; 'Mitogen-activated protein kinase 14'; 'Transforming growth factor beta-1 proprotein'; 'Tumor necrosis factor'	AKT1 EGF HIF1A IFNG IL1B INS MAPK1 MAPK14 TGFB1 TNF	P31749 P01133 Q16665 P01579 P01584 P01308 P28482 Q16539 P01137 P01375	AKT1 EGF HIF1A IFNG IL1B INS MAPK1 MAPK14 TGFB1 TNF	100.00 10/10	0.74 10/1354	6.321613848265827e-10
GO:0043085	positive regulation of catalytic activity	Any process that activates or increases the activity of an enzyme.	ENSG00000142208 ENSG00000138798 ENSG00000100644 ENSG00000111537 ENSG00000125538 ENSG00000254647 ENSG00000100030 ENSG00000112062 ENSG00000105329 ENSG00000232810	'RAC-alpha serine/threonine-protein kinase'; 'Pro-epidermal growth factor'; 'Hypoxia-inducible factor 1-alpha'; 'Interferon gamma'; 'Interleukin-1 beta'; 'Insulin'; 'Mitogen-activated protein kinase 1'; 'Mitogen-activated protein kinase 14'; 'Transforming growth factor beta-1 proprotein'; 'Tumor necrosis factor'	AKT1 EGF HIF1A IFNG IL1B INS MAPK1 MAPK14 TGFB1 TNF	P31749 P01133 Q16665 P01579 P01584 P01308 P28482 Q16539 P01137 P01375	AKT1 EGF HIF1A IFNG IL1B INS MAPK1 MAPK14 TGFB1 TNF	100.00 10/10	0.72 10/1383	7.167680326458219e-10
GO:0045859	regulation of protein kinase activity	Any process that modulates the frequency, rate or extent of protein kinase activity.	ENSG00000142208 ENSG00000138798 ENSG00000111537 ENSG00000125538 ENSG00000254647 ENSG00000100030 ENSG00000112062 ENSG00000105329 ENSG00000232810	'RAC-alpha serine/threonine-protein kinase'; 'Pro-epidermal growth factor'; 'Interferon gamma'; 'Interleukin-1 beta'; 'Insulin'; 'Mitogen-activated protein kinase 1'; 'Mitogen-activated protein kinase 14'; 'Transforming growth factor beta-1 proprotein'; 'Tumor necrosis factor'	AKT1 EGF IFNG IL1B INS MAPK1 MAPK14 TGFB1 TNF	P31749 P01133 P01579 P01584 P01308 P28482 Q16539 P01137 P01375	AKT1 EGF IFNG IL1B INS MAPK1 MAPK14 TGFB1 TNF	90.00 9/10	1.11 9/809	7.167680326458219e-10
GO:0042325	regulation of phosphorylation	Any process that modulates the frequency, rate or extent of addition of phosphate groups into a molecule.	ENSG00000142208 ENSG00000138798 ENSG00000100644 ENSG00000111537 ENSG00000125538 ENSG00000254647 ENSG00000100030 ENSG00000112062 ENSG00000105329 ENSG00000232810	'RAC-alpha serine/threonine-protein kinase'; 'Pro-epidermal growth factor'; 'Hypoxia-inducible factor 1-alpha'; 'Interferon gamma'; 'Interleukin-1 beta'; 'Insulin'; 'Mitogen-activated protein kinase 1'; 'Mitogen-activated protein kinase 14'; 'Transforming growth factor beta-1 proprotein'; 'Tumor necrosis factor'	AKT1 EGF HIF1A IFNG IL1B INS MAPK1 MAPK14 TGFB1 TNF	P31749 P01133 Q16665 P01579 P01584 P01308 P28482 Q16539 P01137 P01375	AKT1 EGF HIF1A IFNG IL1B INS MAPK1 MAPK14 TGFB1 TNF	100.00 10/10	0.70 10/1419	8.904553512456843e-10
GO:0001934	positive regulation of protein phosphorylation	Any process that activates or increases the frequency, rate or extent of addition of phosphate groups to amino acids within a protein.	ENSG00000142208 ENSG00000138798 ENSG00000111537 ENSG00000125538 ENSG00000254647 ENSG00000100030 ENSG00000112062 ENSG00000105329 ENSG00000232810	'RAC-alpha serine/threonine-protein kinase'; 'Pro-epidermal growth factor'; 'Interferon gamma'; 'Interleukin-1 beta'; 'Insulin'; 'Mitogen-activated protein kinase 1'; 'Mitogen-activated protein kinase 14'; 'Transforming growth factor beta-1 proprotein'; 'Tumor necrosis factor'	AKT1 EGF IFNG IL1B INS MAPK1 MAPK14 TGFB1 TNF	P31749 P01133 P01579 P01584 P01308 P28482 Q16539 P01137 P01375	AKT1 EGF IFNG IL1B INS MAPK1 MAPK14 TGFB1 TNF	90.00 9/10	1.06 9/846	9.860885660943974e-10
GO:0051341	regulation of oxidoreductase activity	Any process that modulates the frequency, rate or extent of oxidoreductase activity, the catalysis of an oxidation-reduction (redox) reaction, a reversible chemical reaction in which the oxidation state of an atom or atoms within a molecule is altered. One substrate acts as a hydrogen or electron donor and becomes oxidized, while the other acts as hydrogen or electron acceptor and becomes reduced.	ENSG00000142208 ENSG00000100644 ENSG00000111537 ENSG00000125538 ENSG00000254647 ENSG00000232810	'RAC-alpha serine/threonine-protein kinase'; 'Hypoxia-inducible factor 1-alpha'; 'Interferon gamma'; 'Interleukin-1 beta'; 'Insulin'; 'Tumor necrosis factor'	AKT1 HIF1A IFNG IL1B INS TNF	P31749 Q16665 P01579 P01584 P01308 P01375	AKT1 HIF1A IFNG IL1B INS TNF	60.00 6/10	5.17 6/116	1.2167602977699663e-09
GO:0071900	regulation of protein serine/threonine kinase activity	Any process that modulates the rate, frequency, or extent of protein serine/threonine kinase activity.	ENSG00000142208 ENSG00000138798 ENSG00000111537 ENSG00000125538 ENSG00000100030 ENSG00000112062 ENSG00000105329 ENSG00000232810	'RAC-alpha serine/threonine-protein kinase'; 'Pro-epidermal growth factor'; 'Interferon gamma'; 'Interleukin-1 beta'; 'Mitogen-activated protein kinase 1'; 'Mitogen-activated protein kinase 14'; 'Transforming growth factor beta-1 proprotein'; 'Tumor necrosis factor'	AKT1 EGF IFNG IL1B MAPK1 MAPK14 TGFB1 TNF	P31749 P01133 P01579 P01584 P28482 Q16539 P01137 P01375	AKT1 EGF IFNG IL1B MAPK1 MAPK14 TGFB1 TNF	80.00 8/10	1.60 8/500	1.2874542242762755e-09
GO:0051240	positive regulation of multicellular organismal process	Any process that activates or increases the frequency, rate or extent of an organismal process, any of the processes pertinent to the function of an organism above the cellular level; includes the integrated processes of tissues and organs.	ENSG00000142208 ENSG00000138798 ENSG00000100644 ENSG00000111537 ENSG00000125538 ENSG00000254647 ENSG00000100030 ENSG00000112062 ENSG00000105329 ENSG00000232810	'RAC-alpha serine/threonine-protein kinase'; 'Pro-epidermal growth factor'; 'Hypoxia-inducible factor 1-alpha'; 'Interferon gamma'; 'Interleukin-1 beta'; 'Insulin'; 'Mitogen-activated protein kinase 1'; 'Mitogen-activated protein kinase 14'; 'Transforming growth factor beta-1 proprotein'; 'Tumor necrosis factor'	AKT1 EGF HIF1A IFNG IL1B INS MAPK1 MAPK14 TGFB1 TNF	P31749 P01133 Q16665 P01579 P01584 P01308 P28482 Q16539 P01137 P01375	AKT1 EGF HIF1A IFNG IL1B INS MAPK1 MAPK14 TGFB1 TNF	100.00 10/10	0.67 10/1497	1.3130127715378145e-09
GO:0043549	regulation of kinase activity	Any process that modulates the frequency, rate or extent of kinase activity, the catalysis of the transfer of a phosphate group, usually from ATP, to a substrate molecule.	ENSG00000142208 ENSG00000138798 ENSG00000111537 ENSG00000125538 ENSG00000254647 ENSG00000100030 ENSG00000112062 ENSG00000105329 ENSG00000232810	'RAC-alpha serine/threonine-protein kinase'; 'Pro-epidermal growth factor'; 'Interferon gamma'; 'Interleukin-1 beta'; 'Insulin'; 'Mitogen-activated protein kinase 1'; 'Mitogen-activated protein kinase 14'; 'Transforming growth factor beta-1 proprotein'; 'Tumor necrosis factor'	AKT1 EGF IFNG IL1B INS MAPK1 MAPK14 TGFB1 TNF	P31749 P01133 P01579 P01584 P01308 P28482 Q16539 P01137 P01375	AKT1 EGF IFNG IL1B INS MAPK1 MAPK14 TGFB1 TNF	90.00 9/10	0.98 9/920	1.8169879148399596e-09
GO:0051050	positive regulation of transport	Any process that activates or increases the frequency, rate or extent of the directed movement of substances (such as macromolecules, small molecules, ions) into, out of or within a cell, or between cells, by means of some agent such as a transporter or pore.	ENSG00000142208 ENSG00000138798 ENSG00000100644 ENSG00000111537 ENSG00000125538 ENSG00000254647 ENSG00000100030 ENSG00000112062 ENSG00000232810	'RAC-alpha serine/threonine-protein kinase'; 'Pro-epidermal growth factor'; 'Hypoxia-inducible factor 1-alpha'; 'Interferon gamma'; 'Interleukin-1 beta'; 'Insulin'; 'Mitogen-activated protein kinase 1'; 'Mitogen-activated protein kinase 14'; 'Tumor necrosis factor'	AKT1 EGF HIF1A IFNG IL1B INS MAPK1 MAPK14 TNF	P31749 P01133 Q16665 P01579 P01584 P01308 P28482 Q16539 P01375	AKT1 EGF HIF1A IFNG IL1B INS MAPK1 MAPK14 TNF	90.00 9/10	0.95 9/951	2.368655761291125e-09
GO:0051174	regulation of phosphorus metabolic process	Any process that modulates the frequency, rate or extent of the chemical reactions and pathways involving phosphorus or compounds containing phosphorus.	ENSG00000142208 ENSG00000138798 ENSG00000100644 ENSG00000111537 ENSG00000125538 ENSG00000254647 ENSG00000100030 ENSG00000112062 ENSG00000105329 ENSG00000232810	'RAC-alpha serine/threonine-protein kinase'; 'Pro-epidermal growth factor'; 'Hypoxia-inducible factor 1-alpha'; 'Interferon gamma'; 'Interleukin-1 beta'; 'Insulin'; 'Mitogen-activated protein kinase 1'; 'Mitogen-activated protein kinase 14'; 'Transforming growth factor beta-1 proprotein'; 'Tumor necrosis factor'	AKT1 EGF HIF1A IFNG IL1B INS MAPK1 MAPK14 TGFB1 TNF	P31749 P01133 Q16665 P01579 P01584 P01308 P28482 Q16539 P01137 P01375	AKT1 EGF HIF1A IFNG IL1B INS MAPK1 MAPK14 TGFB1 TNF	100.00 10/10	0.61 10/1640	2.8808220994239037e-09
GO:0019220	regulation of phosphate metabolic process	Any process that modulates the frequency, rate or extent of the chemical reactions and pathways involving phosphates.	ENSG00000142208 ENSG00000138798 ENSG00000100644 ENSG00000111537 ENSG00000125538 ENSG00000254647 ENSG00000100030 ENSG00000112062 ENSG00000105329 ENSG00000232810	'RAC-alpha serine/threonine-protein kinase'; 'Pro-epidermal growth factor'; 'Hypoxia-inducible factor 1-alpha'; 'Interferon gamma'; 'Interleukin-1 beta'; 'Insulin'; 'Mitogen-activated protein kinase 1'; 'Mitogen-activated protein kinase 14'; 'Transforming growth factor beta-1 proprotein'; 'Tumor necrosis factor'	AKT1 EGF HIF1A IFNG IL1B INS MAPK1 MAPK14 TGFB1 TNF	P31749 P01133 Q16665 P01579 P01584 P01308 P28482 Q16539 P01137 P01375	AKT1 EGF HIF1A IFNG IL1B INS MAPK1 MAPK14 TGFB1 TNF	100.00 10/10	0.61 10/1640	2.8808220994239037e-09
GO:0051223	regulation of protein transport	Any process that modulates the frequency, rate or extent of the directed movement of a protein into, out of or within a cell, or between cells, by means of some agent such as a transporter or pore.	ENSG00000100644 ENSG00000111537 ENSG00000125538 ENSG00000254647 ENSG00000100030 ENSG00000112062 ENSG00000105329 ENSG00000232810	'Hypoxia-inducible factor 1-alpha'; 'Interferon gamma'; 'Interleukin-1 beta'; 'Insulin'; 'Mitogen-activated protein kinase 1'; 'Mitogen-activated protein kinase 14'; 'Transforming growth factor beta-1 proprotein'; 'Tumor necrosis factor'	HIF1A IFNG IL1B INS MAPK1 MAPK14 TGFB1 TNF	Q16665 P01579 P01584 P01308 P28482 Q16539 P01137 P01375	HIF1A IFNG IL1B INS MAPK1 MAPK14 TGFB1 TNF	80.00 8/10	1.40 8/570	3.0241482349602364e-09
GO:1900180	regulation of protein localization to nucleus	Any process that modulates the frequency, rate or extent of protein localization to nucleus.	ENSG00000142208 ENSG00000111537 ENSG00000254647 ENSG00000100030 ENSG00000112062 ENSG00000105329	'RAC-alpha serine/threonine-protein kinase'; 'Interferon gamma'; 'Insulin'; 'Mitogen-activated protein kinase 1'; 'Mitogen-activated protein kinase 14'; 'Transforming growth factor beta-1 proprotein'	AKT1 IFNG INS MAPK1 MAPK14 TGFB1	P31749 P01579 P01308 P28482 Q16539 P01137	AKT1 IFNG INS MAPK1 MAPK14 TGFB1	60.00 6/10	4.23 6/142	3.2204888240212683e-09
GO:0031399	regulation of protein modification process	Any process that modulates the frequency, rate or extent of the covalent alteration of one or more amino acid residues within a protein.	ENSG00000142208 ENSG00000138798 ENSG00000100644 ENSG00000111537 ENSG00000125538 ENSG00000254647 ENSG00000100030 ENSG00000112062 ENSG00000105329 ENSG00000232810	'RAC-alpha serine/threonine-protein kinase'; 'Pro-epidermal growth factor'; 'Hypoxia-inducible factor 1-alpha'; 'Interferon gamma'; 'Interleukin-1 beta'; 'Insulin'; 'Mitogen-activated protein kinase 1'; 'Mitogen-activated protein kinase 14'; 'Transforming growth factor beta-1 proprotein'; 'Tumor necrosis factor'	AKT1 EGF HIF1A IFNG IL1B INS MAPK1 MAPK14 TGFB1 TNF	P31749 P01133 Q16665 P01579 P01584 P01308 P28482 Q16539 P01137 P01375	AKT1 EGF HIF1A IFNG IL1B INS MAPK1 MAPK14 TGFB1 TNF	100.00 10/10	0.59 10/1685	3.370611460323328e-09
GO:0030334	regulation of cell migration	Any process that modulates the frequency, rate or extent of cell migration.	ENSG00000142208 ENSG00000138798 ENSG00000100644 ENSG00000111537 ENSG00000125538 ENSG00000254647 ENSG00000100030 ENSG00000105329 ENSG00000232810	'RAC-alpha serine/threonine-protein kinase'; 'Pro-epidermal growth factor'; 'Hypoxia-inducible factor 1-alpha'; 'Interferon gamma'; 'Interleukin-1 beta'; 'Insulin'; 'Mitogen-activated protein kinase 1'; 'Transforming growth factor beta-1 proprotein'; 'Tumor necrosis factor'	AKT1 EGF HIF1A IFNG IL1B INS MAPK1 TGFB1 TNF	P31749 P01133 Q16665 P01579 P01584 P01308 P28482 P01137 P01375	AKT1 EGF HIF1A IFNG IL1B INS MAPK1 TGFB1 TNF	90.00 9/10	0.89 9/1008	3.370611460323328e-09
GO:0050999	regulation of nitric-oxide synthase activity	Any process that modulates the activity of the enzyme nitric-oxide synthase.	ENSG00000142208 ENSG00000100644 ENSG00000125538 ENSG00000254647 ENSG00000232810	'RAC-alpha serine/threonine-protein kinase'; 'Hypoxia-inducible factor 1-alpha'; 'Interleukin-1 beta'; 'Insulin'; 'Tumor necrosis factor'	AKT1 HIF1A IL1B INS TNF	P31749 Q16665 P01584 P01308 P01375	AKT1 HIF1A IL1B INS TNF	50.00 5/10	9.26 5/54	3.371117944435358e-09
GO:0062013	positive regulation of small molecule metabolic process	Any process that activates or increases the frequency, rate or extent of a small molecule metabolic process.	ENSG00000142208 ENSG00000100644 ENSG00000111537 ENSG00000125538 ENSG00000254647 ENSG00000232810	'RAC-alpha serine/threonine-protein kinase'; 'Hypoxia-inducible factor 1-alpha'; 'Interferon gamma'; 'Interleukin-1 beta'; 'Insulin'; 'Tumor necrosis factor'	AKT1 HIF1A IFNG IL1B INS TNF	P31749 Q16665 P01579 P01584 P01308 P01375	AKT1 HIF1A IFNG IL1B INS TNF	60.00 6/10	4.08 6/147	3.5668663975466292e-09
GO:0070201	regulation of establishment of protein localization	Any process that modulates the frequency, rate or extent of the directed movement of a protein to a specific location.	ENSG00000100644 ENSG00000111537 ENSG00000125538 ENSG00000254647 ENSG00000100030 ENSG00000112062 ENSG00000105329 ENSG00000232810	'Hypoxia-inducible factor 1-alpha'; 'Interferon gamma'; 'Interleukin-1 beta'; 'Insulin'; 'Mitogen-activated protein kinase 1'; 'Mitogen-activated protein kinase 14'; 'Transforming growth factor beta-1 proprotein'; 'Tumor necrosis factor'	HIF1A IFNG IL1B INS MAPK1 MAPK14 TGFB1 TNF	Q16665 P01579 P01584 P01308 P28482 Q16539 P01137 P01375	HIF1A IFNG IL1B INS MAPK1 MAPK14 TGFB1 TNF	80.00 8/10	1.34 8/595	3.622154563330266e-09
GO:0051338	regulation of transferase activity	Any process that modulates the frequency, rate or extent of transferase activity, the catalysis of the transfer of a group, e.g. a methyl group, glycosyl group, acyl group, phosphorus-containing, or other groups, from one compound (generally regarded as the donor) to another compound (generally regarded as the acceptor). Transferase is the systematic name for any enzyme of EC class 2.	ENSG00000142208 ENSG00000138798 ENSG00000111537 ENSG00000125538 ENSG00000254647 ENSG00000100030 ENSG00000112062 ENSG00000105329 ENSG00000232810	'RAC-alpha serine/threonine-protein kinase'; 'Pro-epidermal growth factor'; 'Interferon gamma'; 'Interleukin-1 beta'; 'Insulin'; 'Mitogen-activated protein kinase 1'; 'Mitogen-activated protein kinase 14'; 'Transforming growth factor beta-1 proprotein'; 'Tumor necrosis factor'	AKT1 EGF IFNG IL1B INS MAPK1 MAPK14 TGFB1 TNF	P31749 P01133 P01579 P01584 P01308 P28482 Q16539 P01137 P01375	AKT1 EGF IFNG IL1B INS MAPK1 MAPK14 TGFB1 TNF	90.00 9/10	0.87 9/1036	3.864747059487831e-09
GO:0031663	lipopolysaccharide-mediated signaling pathway	A series of molecular signals initiated by the binding of a lipopolysaccharide (LPS) to a receptor on the surface of a target cell, and ending with regulation of a downstream cellular process, e.g. transcription. Lipopolysaccharides are major components of the outer membrane of Gram-negative bacteria, making them prime targets for recognition by the immune system.	ENSG00000142208 ENSG00000125538 ENSG00000100030 ENSG00000112062 ENSG00000232810	'RAC-alpha serine/threonine-protein kinase'; 'Interleukin-1 beta'; 'Mitogen-activated protein kinase 1'; 'Mitogen-activated protein kinase 14'; 'Tumor necrosis factor'	AKT1 IL1B MAPK1 MAPK14 TNF	P31749 P01584 P28482 Q16539 P01375	AKT1 IL1B MAPK1 MAPK14 TNF	50.00 5/10	8.77 5/57	4.035431935980168e-09
GO:2000145	regulation of cell motility	Any process that modulates the frequency, rate or extent of cell motility.	ENSG00000142208 ENSG00000138798 ENSG00000100644 ENSG00000111537 ENSG00000125538 ENSG00000254647 ENSG00000100030 ENSG00000105329 ENSG00000232810	'RAC-alpha serine/threonine-protein kinase'; 'Pro-epidermal growth factor'; 'Hypoxia-inducible factor 1-alpha'; 'Interferon gamma'; 'Interleukin-1 beta'; 'Insulin'; 'Mitogen-activated protein kinase 1'; 'Transforming growth factor beta-1 proprotein'; 'Tumor necrosis factor'	AKT1 EGF HIF1A IFNG IL1B INS MAPK1 TGFB1 TNF	P31749 P01133 Q16665 P01579 P01584 P01308 P28482 P01137 P01375	AKT1 EGF HIF1A IFNG IL1B INS MAPK1 TGFB1 TNF	90.00 9/10	0.84 9/1070	4.603325055523534e-09
GO:0042127	regulation of cell population proliferation	Any process that modulates the frequency, rate or extent of cell proliferation.	ENSG00000142208 ENSG00000138798 ENSG00000100644 ENSG00000111537 ENSG00000125538 ENSG00000254647 ENSG00000100030 ENSG00000112062 ENSG00000105329 ENSG00000232810	'RAC-alpha serine/threonine-protein kinase'; 'Pro-epidermal growth factor'; 'Hypoxia-inducible factor 1-alpha'; 'Interferon gamma'; 'Interleukin-1 beta'; 'Insulin'; 'Mitogen-activated protein kinase 1'; 'Mitogen-activated protein kinase 14'; 'Transforming growth factor beta-1 proprotein'; 'Tumor necrosis factor'	AKT1 EGF HIF1A IFNG IL1B INS MAPK1 MAPK14 TGFB1 TNF	P31749 P01133 Q16665 P01579 P01584 P01308 P28482 Q16539 P01137 P01375	AKT1 EGF HIF1A IFNG IL1B INS MAPK1 MAPK14 TGFB1 TNF	100.00 10/10	0.56 10/1774	4.603325055523534e-09
GO:0044093	positive regulation of molecular function	Any process that activates or increases the rate or extent of a molecular function, an elemental biological activity occurring at the molecular level, such as catalysis or binding.	ENSG00000142208 ENSG00000138798 ENSG00000100644 ENSG00000111537 ENSG00000125538 ENSG00000254647 ENSG00000100030 ENSG00000112062 ENSG00000105329 ENSG00000232810	'RAC-alpha serine/threonine-protein kinase'; 'Pro-epidermal growth factor'; 'Hypoxia-inducible factor 1-alpha'; 'Interferon gamma'; 'Interleukin-1 beta'; 'Insulin'; 'Mitogen-activated protein kinase 1'; 'Mitogen-activated protein kinase 14'; 'Transforming growth factor beta-1 proprotein'; 'Tumor necrosis factor'	AKT1 EGF HIF1A IFNG IL1B INS MAPK1 MAPK14 TGFB1 TNF	P31749 P01133 Q16665 P01579 P01584 P01308 P28482 Q16539 P01137 P01375	AKT1 EGF HIF1A IFNG IL1B INS MAPK1 MAPK14 TGFB1 TNF	100.00 10/10	0.56 10/1774	4.603325055523534e-09
GO:0032147	activation of protein kinase activity	Any process that initiates the activity of an inactive protein kinase.	ENSG00000142208 ENSG00000138798 ENSG00000125538 ENSG00000254647 ENSG00000100030 ENSG00000112062 ENSG00000232810	'RAC-alpha serine/threonine-protein kinase'; 'Pro-epidermal growth factor'; 'Interleukin-1 beta'; 'Insulin'; 'Mitogen-activated protein kinase 1'; 'Mitogen-activated protein kinase 14'; 'Tumor necrosis factor'	AKT1 EGF IL1B INS MAPK1 MAPK14 TNF	P31749 P01133 P01584 P01308 P28482 Q16539 P01375	AKT1 EGF IL1B INS MAPK1 MAPK14 TNF	70.00 7/10	2.10 7/334	4.603325055523534e-09
GO:0031401	positive regulation of protein modification process	Any process that activates or increases the frequency, rate or extent of the covalent alteration of one or more amino acid residues within a protein.	ENSG00000142208 ENSG00000138798 ENSG00000111537 ENSG00000125538 ENSG00000254647 ENSG00000100030 ENSG00000112062 ENSG00000105329 ENSG00000232810	'RAC-alpha serine/threonine-protein kinase'; 'Pro-epidermal growth factor'; 'Interferon gamma'; 'Interleukin-1 beta'; 'Insulin'; 'Mitogen-activated protein kinase 1'; 'Mitogen-activated protein kinase 14'; 'Transforming growth factor beta-1 proprotein'; 'Tumor necrosis factor'	AKT1 EGF IFNG IL1B INS MAPK1 MAPK14 TGFB1 TNF	P31749 P01133 P01579 P01584 P01308 P28482 Q16539 P01137 P01375	AKT1 EGF IFNG IL1B INS MAPK1 MAPK14 TGFB1 TNF	90.00 9/10	0.83 9/1084	5.0630457033697494e-09
GO:0051049	regulation of transport	Any process that modulates the frequency, rate or extent of the directed movement of substances (such as macromolecules, small molecules, ions) into, out of or within a cell, or between cells, by means of some agent such as a transporter or pore.	ENSG00000142208 ENSG00000138798 ENSG00000100644 ENSG00000111537 ENSG00000125538 ENSG00000254647 ENSG00000100030 ENSG00000112062 ENSG00000105329 ENSG00000232810	'RAC-alpha serine/threonine-protein kinase'; 'Pro-epidermal growth factor'; 'Hypoxia-inducible factor 1-alpha'; 'Interferon gamma'; 'Interleukin-1 beta'; 'Insulin'; 'Mitogen-activated protein kinase 1'; 'Mitogen-activated protein kinase 14'; 'Transforming growth factor beta-1 proprotein'; 'Tumor necrosis factor'	AKT1 EGF HIF1A IFNG IL1B INS MAPK1 MAPK14 TGFB1 TNF	P31749 P01133 Q16665 P01579 P01584 P01308 P28482 Q16539 P01137 P01375	AKT1 EGF HIF1A IFNG IL1B INS MAPK1 MAPK14 TGFB1 TNF	100.00 10/10	0.54 10/1839	6.154924664998098e-09
GO:0040012	regulation of locomotion	Any process that modulates the frequency, rate or extent of locomotion of a cell or organism.	ENSG00000142208 ENSG00000138798 ENSG00000100644 ENSG00000111537 ENSG00000125538 ENSG00000254647 ENSG00000100030 ENSG00000105329 ENSG00000232810	'RAC-alpha serine/threonine-protein kinase'; 'Pro-epidermal growth factor'; 'Hypoxia-inducible factor 1-alpha'; 'Interferon gamma'; 'Interleukin-1 beta'; 'Insulin'; 'Mitogen-activated protein kinase 1'; 'Transforming growth factor beta-1 proprotein'; 'Tumor necrosis factor'	AKT1 EGF HIF1A IFNG IL1B INS MAPK1 TGFB1 TNF	P31749 P01133 Q16665 P01579 P01584 P01308 P28482 P01137 P01375	AKT1 EGF HIF1A IFNG IL1B INS MAPK1 TGFB1 TNF	90.00 9/10	0.81 9/1113	6.154924664998098e-09
GO:0060559	positive regulation of calcidiol 1-monooxygenase activity	Any process that increases the rate, frequency or extent of calcidiol 1-monooxygenase activity. Calcidiol 1-monooxygenase activity is the catalysis of the reaction: calcidiol + NADPH + H+ + O2 = calcitriol + NADP+ + H2O.	ENSG00000111537 ENSG00000125538 ENSG00000232810	'Interferon gamma'; 'Interleukin-1 beta'; 'Tumor necrosis factor'	IFNG IL1B TNF	P01579 P01584 P01375	IFNG IL1B TNF	30.00 3/10	100.00 3/3	6.404689154355538e-09
GO:0010557	positive regulation of macromolecule biosynthetic process	Any process that increases the rate, frequency or extent of the chemical reactions and pathways resulting in the formation of a macromolecule, any molecule of high relative molecular mass, the structure of which essentially comprises the multiple repetition of units derived, actually or conceptually, from molecules of low relative molecular mass.	ENSG00000142208 ENSG00000138798 ENSG00000100644 ENSG00000111537 ENSG00000125538 ENSG00000254647 ENSG00000100030 ENSG00000112062 ENSG00000105329 ENSG00000232810	'RAC-alpha serine/threonine-protein kinase'; 'Pro-epidermal growth factor'; 'Hypoxia-inducible factor 1-alpha'; 'Interferon gamma'; 'Interleukin-1 beta'; 'Insulin'; 'Mitogen-activated protein kinase 1'; 'Mitogen-activated protein kinase 14'; 'Transforming growth factor beta-1 proprotein'; 'Tumor necrosis factor'	AKT1 EGF HIF1A IFNG IL1B INS MAPK1 MAPK14 TGFB1 TNF	P31749 P01133 Q16665 P01579 P01584 P01308 P28482 Q16539 P01137 P01375	AKT1 EGF HIF1A IFNG IL1B INS MAPK1 MAPK14 TGFB1 TNF	100.00 10/10	0.54 10/1859	6.5497478981110675e-09
GO:0051270	regulation of cellular component movement	Any process that modulates the frequency, rate or extent of the movement of a cellular component.	ENSG00000142208 ENSG00000138798 ENSG00000100644 ENSG00000111537 ENSG00000125538 ENSG00000254647 ENSG00000100030 ENSG00000105329 ENSG00000232810	'RAC-alpha serine/threonine-protein kinase'; 'Pro-epidermal growth factor'; 'Hypoxia-inducible factor 1-alpha'; 'Interferon gamma'; 'Interleukin-1 beta'; 'Insulin'; 'Mitogen-activated protein kinase 1'; 'Transforming growth factor beta-1 proprotein'; 'Tumor necrosis factor'	AKT1 EGF HIF1A IFNG IL1B INS MAPK1 TGFB1 TNF	P31749 P01133 Q16665 P01579 P01584 P01308 P28482 P01137 P01375	AKT1 EGF HIF1A IFNG IL1B INS MAPK1 TGFB1 TNF	90.00 9/10	0.78 9/1149	7.717185266745678e-09
GO:0045935	positive regulation of nucleobase-containing compound metabolic process	Any cellular process that activates or increases the frequency, rate or extent of the chemical reactions and pathways involving nucleobases, nucleosides, nucleotides and nucleic acids.	ENSG00000142208 ENSG00000138798 ENSG00000100644 ENSG00000111537 ENSG00000125538 ENSG00000254647 ENSG00000100030 ENSG00000112062 ENSG00000105329 ENSG00000232810	'RAC-alpha serine/threonine-protein kinase'; 'Pro-epidermal growth factor'; 'Hypoxia-inducible factor 1-alpha'; 'Interferon gamma'; 'Interleukin-1 beta'; 'Insulin'; 'Mitogen-activated protein kinase 1'; 'Mitogen-activated protein kinase 14'; 'Transforming growth factor beta-1 proprotein'; 'Tumor necrosis factor'	AKT1 EGF HIF1A IFNG IL1B INS MAPK1 MAPK14 TGFB1 TNF	P31749 P01133 Q16665 P01579 P01584 P01308 P28482 Q16539 P01137 P01375	AKT1 EGF HIF1A IFNG IL1B INS MAPK1 MAPK14 TGFB1 TNF	100.00 10/10	0.51 10/1943	9.815422743927019e-09
GO:0051130	positive regulation of cellular component organization	Any process that activates or increases the frequency, rate or extent of a process involved in the formation, arrangement of constituent parts, or disassembly of cell structures, including the plasma membrane and any external encapsulating structures such as the cell wall and cell envelope.	ENSG00000138798 ENSG00000100644 ENSG00000111537 ENSG00000125538 ENSG00000254647 ENSG00000100030 ENSG00000112062 ENSG00000105329 ENSG00000232810	'Pro-epidermal growth factor'; 'Hypoxia-inducible factor 1-alpha'; 'Interferon gamma'; 'Interleukin-1 beta'; 'Insulin'; 'Mitogen-activated protein kinase 1'; 'Mitogen-activated protein kinase 14'; 'Transforming growth factor beta-1 proprotein'; 'Tumor necrosis factor'	EGF HIF1A IFNG IL1B INS MAPK1 MAPK14 TGFB1 TNF	P01133 Q16665 P01579 P01584 P01308 P28482 Q16539 P01137 P01375	EGF HIF1A IFNG IL1B INS MAPK1 MAPK14 TGFB1 TNF	90.00 9/10	0.76 9/1189	1.010110839539754e-08
GO:0031328	positive regulation of cellular biosynthetic process	Any process that activates or increases the frequency, rate or extent of the chemical reactions and pathways resulting in the formation of substances, carried out by individual cells.	ENSG00000142208 ENSG00000138798 ENSG00000100644 ENSG00000111537 ENSG00000125538 ENSG00000254647 ENSG00000100030 ENSG00000112062 ENSG00000105329 ENSG00000232810	'RAC-alpha serine/threonine-protein kinase'; 'Pro-epidermal growth factor'; 'Hypoxia-inducible factor 1-alpha'; 'Interferon gamma'; 'Interleukin-1 beta'; 'Insulin'; 'Mitogen-activated protein kinase 1'; 'Mitogen-activated protein kinase 14'; 'Transforming growth factor beta-1 proprotein'; 'Tumor necrosis factor'	AKT1 EGF HIF1A IFNG IL1B INS MAPK1 MAPK14 TGFB1 TNF	P31749 P01133 Q16665 P01579 P01584 P01308 P28482 Q16539 P01137 P01375	AKT1 EGF HIF1A IFNG IL1B INS MAPK1 MAPK14 TGFB1 TNF	100.00 10/10	0.51 10/1976	1.1197784573622649e-08
GO:0016310	phosphorylation	The process of introducing a phosphate group into a molecule, usually with the formation of a phosphoric ester, a phosphoric anhydride or a phosphoric amide.	ENSG00000142208 ENSG00000138798 ENSG00000100644 ENSG00000111537 ENSG00000125538 ENSG00000254647 ENSG00000100030 ENSG00000112062 ENSG00000105329 ENSG00000232810	'RAC-alpha serine/threonine-protein kinase'; 'Pro-epidermal growth factor'; 'Hypoxia-inducible factor 1-alpha'; 'Interferon gamma'; 'Interleukin-1 beta'; 'Insulin'; 'Mitogen-activated protein kinase 1'; 'Mitogen-activated protein kinase 14'; 'Transforming growth factor beta-1 proprotein'; 'Tumor necrosis factor'	AKT1 EGF HIF1A IFNG IL1B INS MAPK1 MAPK14 TGFB1 TNF	P31749 P01133 Q16665 P01579 P01584 P01308 P28482 Q16539 P01137 P01375	AKT1 EGF HIF1A IFNG IL1B INS MAPK1 MAPK14 TGFB1 TNF	100.00 10/10	0.50 10/1996	1.2165841557615818e-08
GO:0009891	positive regulation of biosynthetic process	Any process that activates or increases the frequency, rate or extent of the chemical reactions and pathways resulting in the formation of substances.	ENSG00000142208 ENSG00000138798 ENSG00000100644 ENSG00000111537 ENSG00000125538 ENSG00000254647 ENSG00000100030 ENSG00000112062 ENSG00000105329 ENSG00000232810	'RAC-alpha serine/threonine-protein kinase'; 'Pro-epidermal growth factor'; 'Hypoxia-inducible factor 1-alpha'; 'Interferon gamma'; 'Interleukin-1 beta'; 'Insulin'; 'Mitogen-activated protein kinase 1'; 'Mitogen-activated protein kinase 14'; 'Transforming growth factor beta-1 proprotein'; 'Tumor necrosis factor'	AKT1 EGF HIF1A IFNG IL1B INS MAPK1 MAPK14 TGFB1 TNF	P31749 P01133 Q16665 P01579 P01584 P01308 P28482 Q16539 P01137 P01375	AKT1 EGF HIF1A IFNG IL1B INS MAPK1 MAPK14 TGFB1 TNF	100.00 10/10	0.50 10/2013	1.3012797059165735e-08
GO:0001932	regulation of protein phosphorylation	Any process that modulates the frequency, rate or extent of addition of phosphate groups into an amino acid in a protein.	ENSG00000142208 ENSG00000138798 ENSG00000111537 ENSG00000125538 ENSG00000254647 ENSG00000100030 ENSG00000112062 ENSG00000105329 ENSG00000232810	'RAC-alpha serine/threonine-protein kinase'; 'Pro-epidermal growth factor'; 'Interferon gamma'; 'Interleukin-1 beta'; 'Insulin'; 'Mitogen-activated protein kinase 1'; 'Mitogen-activated protein kinase 14'; 'Transforming growth factor beta-1 proprotein'; 'Tumor necrosis factor'	AKT1 EGF IFNG IL1B INS MAPK1 MAPK14 TGFB1 TNF	P31749 P01133 P01579 P01584 P01308 P28482 Q16539 P01137 P01375	AKT1 EGF IFNG IL1B INS MAPK1 MAPK14 TGFB1 TNF	90.00 9/10	0.72 9/1246	1.4297239582894563e-08
GO:0040011	locomotion	Self-propelled movement of a cell or organism from one location to another.	ENSG00000142208 ENSG00000138798 ENSG00000100644 ENSG00000111537 ENSG00000125538 ENSG00000254647 ENSG00000100030 ENSG00000112062 ENSG00000105329 ENSG00000232810	'RAC-alpha serine/threonine-protein kinase'; 'Pro-epidermal growth factor'; 'Hypoxia-inducible factor 1-alpha'; 'Interferon gamma'; 'Interleukin-1 beta'; 'Insulin'; 'Mitogen-activated protein kinase 1'; 'Mitogen-activated protein kinase 14'; 'Transforming growth factor beta-1 proprotein'; 'Tumor necrosis factor'	AKT1 EGF HIF1A IFNG IL1B INS MAPK1 MAPK14 TGFB1 TNF	P31749 P01133 Q16665 P01579 P01584 P01308 P28482 Q16539 P01137 P01375	AKT1 EGF HIF1A IFNG IL1B INS MAPK1 MAPK14 TGFB1 TNF	100.00 10/10	0.49 10/2039	1.4297239582894563e-08
GO:0008283	cell population proliferation	The multiplication or reproduction of cells, resulting in the expansion of a cell population.	ENSG00000142208 ENSG00000138798 ENSG00000100644 ENSG00000111537 ENSG00000125538 ENSG00000254647 ENSG00000100030 ENSG00000112062 ENSG00000105329 ENSG00000232810	'RAC-alpha serine/threonine-protein kinase'; 'Pro-epidermal growth factor'; 'Hypoxia-inducible factor 1-alpha'; 'Interferon gamma'; 'Interleukin-1 beta'; 'Insulin'; 'Mitogen-activated protein kinase 1'; 'Mitogen-activated protein kinase 14'; 'Transforming growth factor beta-1 proprotein'; 'Tumor necrosis factor'	AKT1 EGF HIF1A IFNG IL1B INS MAPK1 MAPK14 TGFB1 TNF	P31749 P01133 Q16665 P01579 P01584 P01308 P28482 Q16539 P01137 P01375	AKT1 EGF HIF1A IFNG IL1B INS MAPK1 MAPK14 TGFB1 TNF	100.00 10/10	0.49 10/2057	1.5353512527846603e-08
GO:0010827	regulation of glucose transmembrane transport	Any process that modulates the frequency, rate or extent of glucose transport across a membrane. Glucose transport is the directed movement of the hexose monosaccharide glucose into, out of or within a cell, or between cells, by means of some agent such as a transporter or pore.	ENSG00000142208 ENSG00000125538 ENSG00000254647 ENSG00000112062 ENSG00000232810	'RAC-alpha serine/threonine-protein kinase'; 'Interleukin-1 beta'; 'Insulin'; 'Mitogen-activated protein kinase 14'; 'Tumor necrosis factor'	AKT1 IL1B INS MAPK14 TNF	P31749 P01584 P01308 Q16539 P01375	AKT1 IL1B INS MAPK14 TNF	50.00 5/10	6.25 5/80	1.586817381576944e-08
GO:0045913	positive regulation of carbohydrate metabolic process	Any process that activates or increases the frequency, rate or extent of the chemical reactions and pathways involving carbohydrate.	ENSG00000142208 ENSG00000138798 ENSG00000100644 ENSG00000111537 ENSG00000254647	'RAC-alpha serine/threonine-protein kinase'; 'Pro-epidermal growth factor'; 'Hypoxia-inducible factor 1-alpha'; 'Interferon gamma'; 'Insulin'	AKT1 EGF HIF1A IFNG INS	P31749 P01133 Q16665 P01579 P01308	AKT1 EGF HIF1A IFNG INS	50.00 5/10	6.17 5/81	1.6635517950206675e-08
GO:0051000	positive regulation of nitric-oxide synthase activity	Any process that activates or increases the activity of the enzyme nitric-oxide synthase.	ENSG00000142208 ENSG00000100644 ENSG00000254647 ENSG00000232810	'RAC-alpha serine/threonine-protein kinase'; 'Hypoxia-inducible factor 1-alpha'; 'Insulin'; 'Tumor necrosis factor'	AKT1 HIF1A INS TNF	P31749 Q16665 P01308 P01375	AKT1 HIF1A INS TNF	40.00 4/10	17.39 4/23	1.730091101572527e-08
GO:0001568	blood vessel development	The process whose specific outcome is the progression of a blood vessel over time, from its formation to the mature structure. The blood vessel is the vasculature carrying blood.	ENSG00000142208 ENSG00000138798 ENSG00000100644 ENSG00000125538 ENSG00000100030 ENSG00000112062 ENSG00000105329 ENSG00000232810	'RAC-alpha serine/threonine-protein kinase'; 'Pro-epidermal growth factor'; 'Hypoxia-inducible factor 1-alpha'; 'Interleukin-1 beta'; 'Mitogen-activated protein kinase 1'; 'Mitogen-activated protein kinase 14'; 'Transforming growth factor beta-1 proprotein'; 'Tumor necrosis factor'	AKT1 EGF HIF1A IL1B MAPK1 MAPK14 TGFB1 TNF	P31749 P01133 Q16665 P01584 P28482 Q16539 P01137 P01375	AKT1 EGF HIF1A IL1B MAPK1 MAPK14 TGFB1 TNF	80.00 8/10	1.00 8/797	2.3264274639451844e-08
GO:0050995	negative regulation of lipid catabolic process	Any process that stops, prevents, or reduces the frequency, rate or extent of the chemical reactions and pathways resulting in the breakdown of lipids.	ENSG00000142208 ENSG00000125538 ENSG00000254647 ENSG00000232810	'RAC-alpha serine/threonine-protein kinase'; 'Interleukin-1 beta'; 'Insulin'; 'Tumor necrosis factor'	AKT1 IL1B INS TNF	P31749 P01584 P01308 P01375	AKT1 IL1B INS TNF	40.00 4/10	16.00 4/25	2.3855788331384515e-08
GO:0046889	positive regulation of lipid biosynthetic process	Any process that activates or increases the frequency, rate or extent of the chemical reactions and pathways resulting in the formation of lipids.	ENSG00000142208 ENSG00000111537 ENSG00000125538 ENSG00000254647 ENSG00000232810	'RAC-alpha serine/threonine-protein kinase'; 'Interferon gamma'; 'Interleukin-1 beta'; 'Insulin'; 'Tumor necrosis factor'	AKT1 IFNG IL1B INS TNF	P31749 P01579 P01584 P01308 P01375	AKT1 IFNG IL1B INS TNF	50.00 5/10	5.68 5/88	2.3855788331384515e-08
GO:0051090	regulation of DNA-binding transcription factor activity	Any process that modulates the frequency, rate or extent of the activity of a transcription factor, any factor involved in the initiation or regulation of transcription.	ENSG00000142208 ENSG00000125538 ENSG00000254647 ENSG00000100030 ENSG00000112062 ENSG00000105329 ENSG00000232810	'RAC-alpha serine/threonine-protein kinase'; 'Interleukin-1 beta'; 'Insulin'; 'Mitogen-activated protein kinase 1'; 'Mitogen-activated protein kinase 14'; 'Transforming growth factor beta-1 proprotein'; 'Tumor necrosis factor'	AKT1 IL1B INS MAPK1 MAPK14 TGFB1 TNF	P31749 P01584 P01308 P28482 Q16539 P01137 P01375	AKT1 IL1B INS MAPK1 MAPK14 TGFB1 TNF	70.00 7/10	1.53 7/457	2.751015055500364e-08
GO:0031331	positive regulation of cellular catabolic process	Any process that activates or increases the frequency, rate or extent of the chemical reactions and pathways resulting in the breakdown of substances, carried out by individual cells.	ENSG00000142208 ENSG00000138798 ENSG00000100644 ENSG00000111537 ENSG00000125538 ENSG00000254647 ENSG00000232810	'RAC-alpha serine/threonine-protein kinase'; 'Pro-epidermal growth factor'; 'Hypoxia-inducible factor 1-alpha'; 'Interferon gamma'; 'Interleukin-1 beta'; 'Insulin'; 'Tumor necrosis factor'	AKT1 EGF HIF1A IFNG IL1B INS TNF	P31749 P01133 Q16665 P01579 P01584 P01308 P01375	AKT1 EGF HIF1A IFNG IL1B INS TNF	70.00 7/10	1.52 7/460	2.837192531924591e-08
GO:0001944	vasculature development	The process whose specific outcome is the progression of the vasculature over time, from its formation to the mature structure. The vasculature is an interconnected tubular multi-tissue structure that contains fluid that is actively transported around the organism.	ENSG00000142208 ENSG00000138798 ENSG00000100644 ENSG00000125538 ENSG00000100030 ENSG00000112062 ENSG00000105329 ENSG00000232810	'RAC-alpha serine/threonine-protein kinase'; 'Pro-epidermal growth factor'; 'Hypoxia-inducible factor 1-alpha'; 'Interleukin-1 beta'; 'Mitogen-activated protein kinase 1'; 'Mitogen-activated protein kinase 14'; 'Transforming growth factor beta-1 proprotein'; 'Tumor necrosis factor'	AKT1 EGF HIF1A IL1B MAPK1 MAPK14 TGFB1 TNF	P31749 P01133 Q16665 P01584 P28482 Q16539 P01137 P01375	AKT1 EGF HIF1A IL1B MAPK1 MAPK14 TGFB1 TNF	80.00 8/10	0.96 8/834	3.0954379778039485e-08
GO:0001819	positive regulation of cytokine production	Any process that activates or increases the frequency, rate or extent of production of a cytokine.	ENSG00000100644 ENSG00000111537 ENSG00000125538 ENSG00000254647 ENSG00000112062 ENSG00000105329 ENSG00000232810	'Hypoxia-inducible factor 1-alpha'; 'Interferon gamma'; 'Interleukin-1 beta'; 'Insulin'; 'Mitogen-activated protein kinase 14'; 'Transforming growth factor beta-1 proprotein'; 'Tumor necrosis factor'	HIF1A IFNG IL1B INS MAPK14 TGFB1 TNF	Q16665 P01579 P01584 P01308 Q16539 P01137 P01375	HIF1A IFNG IL1B INS MAPK14 TGFB1 TNF	70.00 7/10	1.41 7/498	4.793818804013981e-08
GO:2000026	regulation of multicellular organismal development	Any process that modulates the frequency, rate or extent of multicellular organismal development.	ENSG00000142208 ENSG00000138798 ENSG00000100644 ENSG00000111537 ENSG00000125538 ENSG00000100030 ENSG00000112062 ENSG00000105329 ENSG00000232810	'RAC-alpha serine/threonine-protein kinase'; 'Pro-epidermal growth factor'; 'Hypoxia-inducible factor 1-alpha'; 'Interferon gamma'; 'Interleukin-1 beta'; 'Mitogen-activated protein kinase 1'; 'Mitogen-activated protein kinase 14'; 'Transforming growth factor beta-1 proprotein'; 'Tumor necrosis factor'	AKT1 EGF HIF1A IFNG IL1B MAPK1 MAPK14 TGFB1 TNF	P31749 P01133 Q16665 P01579 P01584 P28482 Q16539 P01137 P01375	AKT1 EGF HIF1A IFNG IL1B MAPK1 MAPK14 TGFB1 TNF	90.00 9/10	0.62 9/1459	4.803700327419378e-08
GO:0045639	positive regulation of myeloid cell differentiation	Any process that activates or increases the frequency, rate or extent of myeloid cell differentiation.	ENSG00000100644 ENSG00000111537 ENSG00000112062 ENSG00000105329 ENSG00000232810	'Hypoxia-inducible factor 1-alpha'; 'Interferon gamma'; 'Mitogen-activated protein kinase 14'; 'Transforming growth factor beta-1 proprotein'; 'Tumor necrosis factor'	HIF1A IFNG MAPK14 TGFB1 TNF	Q16665 P01579 Q16539 P01137 P01375	HIF1A IFNG MAPK14 TGFB1 TNF	50.00 5/10	4.81 5/104	5.044338869768215e-08
GO:0045597	positive regulation of cell differentiation	Any process that activates or increases the frequency, rate or extent of cell differentiation.	ENSG00000142208 ENSG00000100644 ENSG00000111537 ENSG00000125538 ENSG00000254647 ENSG00000112062 ENSG00000105329 ENSG00000232810	'RAC-alpha serine/threonine-protein kinase'; 'Hypoxia-inducible factor 1-alpha'; 'Interferon gamma'; 'Interleukin-1 beta'; 'Insulin'; 'Mitogen-activated protein kinase 14'; 'Transforming growth factor beta-1 proprotein'; 'Tumor necrosis factor'	AKT1 HIF1A IFNG IL1B INS MAPK14 TGFB1 TNF	P31749 Q16665 P01579 P01584 P01308 Q16539 P01137 P01375	AKT1 HIF1A IFNG IL1B INS MAPK14 TGFB1 TNF	80.00 8/10	0.90 8/892	5.044338869768215e-08
GO:0060284	regulation of cell development	Any process that modulates the rate, frequency or extent of the progression of the cell over time, from its formation to the mature structure. Cell development does not include the steps involved in committing a cell to a specific fate.	ENSG00000142208 ENSG00000100644 ENSG00000111537 ENSG00000125538 ENSG00000254647 ENSG00000105329 ENSG00000232810	'RAC-alpha serine/threonine-protein kinase'; 'Hypoxia-inducible factor 1-alpha'; 'Interferon gamma'; 'Interleukin-1 beta'; 'Insulin'; 'Transforming growth factor beta-1 proprotein'; 'Tumor necrosis factor'	AKT1 HIF1A IFNG IL1B INS TGFB1 TNF	P31749 Q16665 P01579 P01584 P01308 P01137 P01375	AKT1 HIF1A IFNG IL1B INS TGFB1 TNF	70.00 7/10	1.38 7/509	5.2802870478903764e-08
GO:0032270	positive regulation of cellular protein metabolic process	Any process that activates or increases the frequency, rate or extent of the chemical reactions and pathways involving a protein, occurring at the level of an individual cell.	ENSG00000142208 ENSG00000138798 ENSG00000111537 ENSG00000125538 ENSG00000254647 ENSG00000100030 ENSG00000112062 ENSG00000105329 ENSG00000232810	'RAC-alpha serine/threonine-protein kinase'; 'Pro-epidermal growth factor'; 'Interferon gamma'; 'Interleukin-1 beta'; 'Insulin'; 'Mitogen-activated protein kinase 1'; 'Mitogen-activated protein kinase 14'; 'Transforming growth factor beta-1 proprotein'; 'Tumor necrosis factor'	AKT1 EGF IFNG IL1B INS MAPK1 MAPK14 TGFB1 TNF	P31749 P01133 P01579 P01584 P01308 P28482 Q16539 P01137 P01375	AKT1 EGF IFNG IL1B INS MAPK1 MAPK14 TGFB1 TNF	90.00 9/10	0.60 9/1488	5.422961590620523e-08
GO:0031329	regulation of cellular catabolic process	Any process that modulates the frequency, rate or extent of the chemical reactions and pathways resulting in the breakdown of substances, carried out by individual cells.	ENSG00000142208 ENSG00000138798 ENSG00000100644 ENSG00000111537 ENSG00000125538 ENSG00000254647 ENSG00000112062 ENSG00000232810	'RAC-alpha serine/threonine-protein kinase'; 'Pro-epidermal growth factor'; 'Hypoxia-inducible factor 1-alpha'; 'Interferon gamma'; 'Interleukin-1 beta'; 'Insulin'; 'Mitogen-activated protein kinase 14'; 'Tumor necrosis factor'	AKT1 EGF HIF1A IFNG IL1B INS MAPK14 TNF	P31749 P01133 Q16665 P01579 P01584 P01308 Q16539 P01375	AKT1 EGF HIF1A IFNG IL1B INS MAPK14 TNF	80.00 8/10	0.88 8/913	5.766999047180696e-08
GO:0009896	positive regulation of catabolic process	Any process that activates or increases the frequency, rate or extent of the chemical reactions and pathways resulting in the breakdown of substances.	ENSG00000142208 ENSG00000138798 ENSG00000100644 ENSG00000111537 ENSG00000125538 ENSG00000254647 ENSG00000232810	'RAC-alpha serine/threonine-protein kinase'; 'Pro-epidermal growth factor'; 'Hypoxia-inducible factor 1-alpha'; 'Interferon gamma'; 'Interleukin-1 beta'; 'Insulin'; 'Tumor necrosis factor'	AKT1 EGF HIF1A IFNG IL1B INS TNF	P31749 P01133 Q16665 P01579 P01584 P01308 P01375	AKT1 EGF HIF1A IFNG IL1B INS TNF	70.00 7/10	1.32 7/530	6.554366250872762e-08
GO:0051128	regulation of cellular component organization	Any process that modulates the frequency, rate or extent of a process involved in the formation, arrangement of constituent parts, or disassembly of cell structures, including the plasma membrane and any external encapsulating structures such as the cell wall and cell envelope.	ENSG00000142208 ENSG00000138798 ENSG00000100644 ENSG00000111537 ENSG00000125538 ENSG00000254647 ENSG00000100030 ENSG00000112062 ENSG00000105329 ENSG00000232810	'RAC-alpha serine/threonine-protein kinase'; 'Pro-epidermal growth factor'; 'Hypoxia-inducible factor 1-alpha'; 'Interferon gamma'; 'Interleukin-1 beta'; 'Insulin'; 'Mitogen-activated protein kinase 1'; 'Mitogen-activated protein kinase 14'; 'Transforming growth factor beta-1 proprotein'; 'Tumor necrosis factor'	AKT1 EGF HIF1A IFNG IL1B INS MAPK1 MAPK14 TGFB1 TNF	P31749 P01133 Q16665 P01579 P01584 P01308 P28482 Q16539 P01137 P01375	AKT1 EGF HIF1A IFNG IL1B INS MAPK1 MAPK14 TGFB1 TNF	100.00 10/10	0.41 10/2439	6.554366250872762e-08
GO:0046822	regulation of nucleocytoplasmic transport	Any process that modulates the frequency, rate or extent of the directed movement of substances between the nucleus and the cytoplasm.	ENSG00000111537 ENSG00000125538 ENSG00000100030 ENSG00000112062 ENSG00000105329	'Interferon gamma'; 'Interleukin-1 beta'; 'Mitogen-activated protein kinase 1'; 'Mitogen-activated protein kinase 14'; 'Transforming growth factor beta-1 proprotein'	IFNG IL1B MAPK1 MAPK14 TGFB1	P01579 P01584 P28482 Q16539 P01137	IFNG IL1B MAPK1 MAPK14 TGFB1	50.00 5/10	4.50 5/111	6.554366250872762e-08
GO:1904659	glucose transmembrane transport	The process in which glucose is transported across a membrane.	ENSG00000142208 ENSG00000125538 ENSG00000254647 ENSG00000112062 ENSG00000232810	'RAC-alpha serine/threonine-protein kinase'; 'Interleukin-1 beta'; 'Insulin'; 'Mitogen-activated protein kinase 14'; 'Tumor necrosis factor'	AKT1 IL1B INS MAPK14 TNF	P31749 P01584 P01308 Q16539 P01375	AKT1 IL1B INS MAPK14 TNF	50.00 5/10	4.46 5/112	6.6195958455061e-08
GO:0050790	regulation of catalytic activity	Any process that modulates the activity of an enzyme.	ENSG00000142208 ENSG00000138798 ENSG00000100644 ENSG00000111537 ENSG00000125538 ENSG00000254647 ENSG00000100030 ENSG00000112062 ENSG00000105329 ENSG00000232810	'RAC-alpha serine/threonine-protein kinase'; 'Pro-epidermal growth factor'; 'Hypoxia-inducible factor 1-alpha'; 'Interferon gamma'; 'Interleukin-1 beta'; 'Insulin'; 'Mitogen-activated protein kinase 1'; 'Mitogen-activated protein kinase 14'; 'Transforming growth factor beta-1 proprotein'; 'Tumor necrosis factor'	AKT1 EGF HIF1A IFNG IL1B INS MAPK1 MAPK14 TGFB1 TNF	P31749 P01133 Q16665 P01579 P01584 P01308 P28482 Q16539 P01137 P01375	AKT1 EGF HIF1A IFNG IL1B INS MAPK1 MAPK14 TGFB1 TNF	100.00 10/10	0.41 10/2452	6.6195958455061e-08
GO:0008645	hexose transmembrane transport	The process in which hexose is transported across a membrane. Hexoses are any aldoses with a chain of six carbon atoms in the molecule.	ENSG00000142208 ENSG00000125538 ENSG00000254647 ENSG00000112062 ENSG00000232810	'RAC-alpha serine/threonine-protein kinase'; 'Interleukin-1 beta'; 'Insulin'; 'Mitogen-activated protein kinase 14'; 'Tumor necrosis factor'	AKT1 IL1B INS MAPK14 TNF	P31749 P01584 P01308 Q16539 P01375	AKT1 IL1B INS MAPK14 TNF	50.00 5/10	4.31 5/116	7.810422445904775e-08
GO:0006954	inflammatory response	The immediate defensive reaction (by vertebrate tissue) to infection or injury caused by chemical or physical agents. The process is characterized by local vasodilation, extravasation of plasma into intercellular spaces and accumulation of white blood cells and macrophages.	ENSG00000142208 ENSG00000100644 ENSG00000111537 ENSG00000125538 ENSG00000254647 ENSG00000112062 ENSG00000105329 ENSG00000232810	'RAC-alpha serine/threonine-protein kinase'; 'Hypoxia-inducible factor 1-alpha'; 'Interferon gamma'; 'Interleukin-1 beta'; 'Insulin'; 'Mitogen-activated protein kinase 14'; 'Transforming growth factor beta-1 proprotein'; 'Tumor necrosis factor'	AKT1 HIF1A IFNG IL1B INS MAPK14 TGFB1 TNF	P31749 Q16665 P01579 P01584 P01308 Q16539 P01137 P01375	AKT1 HIF1A IFNG IL1B INS MAPK14 TGFB1 TNF	80.00 8/10	0.83 8/962	7.994933720993099e-08
GO:0051247	positive regulation of protein metabolic process	Any process that activates or increases the frequency, rate or extent of the chemical reactions and pathways involving a protein.	ENSG00000142208 ENSG00000138798 ENSG00000111537 ENSG00000125538 ENSG00000254647 ENSG00000100030 ENSG00000112062 ENSG00000105329 ENSG00000232810	'RAC-alpha serine/threonine-protein kinase'; 'Pro-epidermal growth factor'; 'Interferon gamma'; 'Interleukin-1 beta'; 'Insulin'; 'Mitogen-activated protein kinase 1'; 'Mitogen-activated protein kinase 14'; 'Transforming growth factor beta-1 proprotein'; 'Tumor necrosis factor'	AKT1 EGF IFNG IL1B INS MAPK1 MAPK14 TGFB1 TNF	P31749 P01133 P01579 P01584 P01308 P28482 Q16539 P01137 P01375	AKT1 EGF IFNG IL1B INS MAPK1 MAPK14 TGFB1 TNF	90.00 9/10	0.57 9/1577	8.139445610431092e-08
GO:0015749	monosaccharide transmembrane transport	The process in which a monosaccharide is transported across a lipid bilayer, from one side of a membrane to the other. Monosaccharides are the simplest carbohydrates; they are polyhydric alcohols containing either an aldehyde or a keto group and between three to ten or more carbon atoms. They form the constitutional repeating units of oligo- and polysaccharides.	ENSG00000142208 ENSG00000125538 ENSG00000254647 ENSG00000112062 ENSG00000232810	'RAC-alpha serine/threonine-protein kinase'; 'Interleukin-1 beta'; 'Insulin'; 'Mitogen-activated protein kinase 14'; 'Tumor necrosis factor'	AKT1 IL1B INS MAPK14 TNF	P31749 P01584 P01308 Q16539 P01375	AKT1 IL1B INS MAPK14 TNF	50.00 5/10	4.24 5/118	8.215616670097419e-08
GO:0034219	carbohydrate transmembrane transport	The process in which a carbohydrate is transported across a membrane.	ENSG00000142208 ENSG00000125538 ENSG00000254647 ENSG00000112062 ENSG00000232810	'RAC-alpha serine/threonine-protein kinase'; 'Interleukin-1 beta'; 'Insulin'; 'Mitogen-activated protein kinase 14'; 'Tumor necrosis factor'	AKT1 IL1B INS MAPK14 TNF	P31749 P01584 P01308 Q16539 P01375	AKT1 IL1B INS MAPK14 TNF	50.00 5/10	4.17 5/120	8.840675598209331e-08
GO:0051707	response to other organism	Any process that results in a change in state or activity of a cell or an organism (in terms of movement, secretion, enzyme production, gene expression, etc.) as a result of a stimulus from another living organism.	ENSG00000142208 ENSG00000100644 ENSG00000111537 ENSG00000125538 ENSG00000254647 ENSG00000100030 ENSG00000112062 ENSG00000105329 ENSG00000232810	'RAC-alpha serine/threonine-protein kinase'; 'Hypoxia-inducible factor 1-alpha'; 'Interferon gamma'; 'Interleukin-1 beta'; 'Insulin'; 'Mitogen-activated protein kinase 1'; 'Mitogen-activated protein kinase 14'; 'Transforming growth factor beta-1 proprotein'; 'Tumor necrosis factor'	AKT1 HIF1A IFNG IL1B INS MAPK1 MAPK14 TGFB1 TNF	P31749 Q16665 P01579 P01584 P01308 P28482 Q16539 P01137 P01375	AKT1 HIF1A IFNG IL1B INS MAPK1 MAPK14 TGFB1 TNF	90.00 9/10	0.56 9/1600	8.892325399566787e-08
GO:0043207	response to external biotic stimulus	Any process that results in a change in state or activity of a cell or an organism (in terms of movement, secretion, enzyme production, gene expression, etc.) as a result of an external biotic stimulus, an external stimulus caused by, or produced by living things.	ENSG00000142208 ENSG00000100644 ENSG00000111537 ENSG00000125538 ENSG00000254647 ENSG00000100030 ENSG00000112062 ENSG00000105329 ENSG00000232810	'RAC-alpha serine/threonine-protein kinase'; 'Hypoxia-inducible factor 1-alpha'; 'Interferon gamma'; 'Interleukin-1 beta'; 'Insulin'; 'Mitogen-activated protein kinase 1'; 'Mitogen-activated protein kinase 14'; 'Transforming growth factor beta-1 proprotein'; 'Tumor necrosis factor'	AKT1 HIF1A IFNG IL1B INS MAPK1 MAPK14 TGFB1 TNF	P31749 Q16665 P01579 P01584 P01308 P28482 Q16539 P01137 P01375	AKT1 HIF1A IFNG IL1B INS MAPK1 MAPK14 TGFB1 TNF	90.00 9/10	0.56 9/1601	8.892325399566787e-08
GO:0034504	protein localization to nucleus	A process in which a protein transports or maintains the localization of another protein to the nucleus.	ENSG00000142208 ENSG00000111537 ENSG00000254647 ENSG00000100030 ENSG00000112062 ENSG00000105329	'RAC-alpha serine/threonine-protein kinase'; 'Interferon gamma'; 'Insulin'; 'Mitogen-activated protein kinase 1'; 'Mitogen-activated protein kinase 14'; 'Transforming growth factor beta-1 proprotein'	AKT1 IFNG INS MAPK1 MAPK14 TGFB1	P31749 P01579 P01308 P28482 Q16539 P01137	AKT1 IFNG INS MAPK1 MAPK14 TGFB1	60.00 6/10	2.04 6/294	1.0245293746916295e-07
GO:0032268	regulation of cellular protein metabolic process	Any process that modulates the frequency, rate or extent of the chemical reactions and pathways involving a protein, occurring at the level of an individual cell.	ENSG00000142208 ENSG00000138798 ENSG00000100644 ENSG00000111537 ENSG00000125538 ENSG00000254647 ENSG00000100030 ENSG00000112062 ENSG00000105329 ENSG00000232810	'RAC-alpha serine/threonine-protein kinase'; 'Pro-epidermal growth factor'; 'Hypoxia-inducible factor 1-alpha'; 'Interferon gamma'; 'Interleukin-1 beta'; 'Insulin'; 'Mitogen-activated protein kinase 1'; 'Mitogen-activated protein kinase 14'; 'Transforming growth factor beta-1 proprotein'; 'Tumor necrosis factor'	AKT1 EGF HIF1A IFNG IL1B INS MAPK1 MAPK14 TGFB1 TNF	P31749 P01133 Q16665 P01579 P01584 P01308 P28482 Q16539 P01137 P01375	AKT1 EGF HIF1A IFNG IL1B INS MAPK1 MAPK14 TGFB1 TNF	100.00 10/10	0.39 10/2591	1.0337397891984347e-07
GO:0009607	response to biotic stimulus	Any process that results in a change in state or activity of a cell or an organism (in terms of movement, secretion, enzyme production, gene expression, etc.) as a result of a biotic stimulus, a stimulus caused or produced by a living organism.	ENSG00000142208 ENSG00000100644 ENSG00000111537 ENSG00000125538 ENSG00000254647 ENSG00000100030 ENSG00000112062 ENSG00000105329 ENSG00000232810	'RAC-alpha serine/threonine-protein kinase'; 'Hypoxia-inducible factor 1-alpha'; 'Interferon gamma'; 'Interleukin-1 beta'; 'Insulin'; 'Mitogen-activated protein kinase 1'; 'Mitogen-activated protein kinase 14'; 'Transforming growth factor beta-1 proprotein'; 'Tumor necrosis factor'	AKT1 HIF1A IFNG IL1B INS MAPK1 MAPK14 TGFB1 TNF	P31749 Q16665 P01579 P01584 P01308 P28482 Q16539 P01137 P01375	AKT1 HIF1A IFNG IL1B INS MAPK1 MAPK14 TGFB1 TNF	90.00 9/10	0.55 9/1639	1.0604278351250419e-07
GO:0050793	regulation of developmental process	Any process that modulates the frequency, rate or extent of development, the biological process whose specific outcome is the progression of a multicellular organism over time from an initial condition (e.g. a zygote, or a young adult) to a later condition (e.g. a multicellular animal or an aged adult).	ENSG00000142208 ENSG00000138798 ENSG00000100644 ENSG00000111537 ENSG00000125538 ENSG00000254647 ENSG00000100030 ENSG00000112062 ENSG00000105329 ENSG00000232810	'RAC-alpha serine/threonine-protein kinase'; 'Pro-epidermal growth factor'; 'Hypoxia-inducible factor 1-alpha'; 'Interferon gamma'; 'Interleukin-1 beta'; 'Insulin'; 'Mitogen-activated protein kinase 1'; 'Mitogen-activated protein kinase 14'; 'Transforming growth factor beta-1 proprotein'; 'Tumor necrosis factor'	AKT1 EGF HIF1A IFNG IL1B INS MAPK1 MAPK14 TGFB1 TNF	P31749 P01133 Q16665 P01579 P01584 P01308 P28482 Q16539 P01137 P01375	AKT1 EGF HIF1A IFNG IL1B INS MAPK1 MAPK14 TGFB1 TNF	100.00 10/10	0.38 10/2621	1.1348763331504206e-07
GO:0016477	cell migration	The controlled self-propelled movement of a cell from one site to a destination guided by molecular cues. Cell migration is a central process in the development and maintenance of multicellular organisms.	ENSG00000142208 ENSG00000138798 ENSG00000100644 ENSG00000111537 ENSG00000125538 ENSG00000254647 ENSG00000100030 ENSG00000105329 ENSG00000232810	'RAC-alpha serine/threonine-protein kinase'; 'Pro-epidermal growth factor'; 'Hypoxia-inducible factor 1-alpha'; 'Interferon gamma'; 'Interleukin-1 beta'; 'Insulin'; 'Mitogen-activated protein kinase 1'; 'Transforming growth factor beta-1 proprotein'; 'Tumor necrosis factor'	AKT1 EGF HIF1A IFNG IL1B INS MAPK1 TGFB1 TNF	P31749 P01133 Q16665 P01579 P01584 P01308 P28482 P01137 P01375	AKT1 EGF HIF1A IFNG IL1B INS MAPK1 TGFB1 TNF	90.00 9/10	0.54 9/1660	1.1625978427665275e-07
GO:0060558	regulation of calcidiol 1-monooxygenase activity	Any process that modulates the rate, frequency or extent of calcidiol 1-monooxygenase activity. Calcidiol 1-monooxygenase activity is catalysis of the reaction: calcidiol + NADPH + H+ + O2 = calcitriol + NADP+ + H2O.	ENSG00000111537 ENSG00000125538 ENSG00000232810	'Interferon gamma'; 'Interleukin-1 beta'; 'Tumor necrosis factor'	IFNG IL1B TNF	P01579 P01584 P01375	IFNG IL1B TNF	30.00 3/10	42.86 3/7	1.1909810147153838e-07
GO:0006468	protein phosphorylation	The process of introducing a phosphate group on to a protein.	ENSG00000142208 ENSG00000138798 ENSG00000111537 ENSG00000125538 ENSG00000254647 ENSG00000100030 ENSG00000112062 ENSG00000105329 ENSG00000232810	'RAC-alpha serine/threonine-protein kinase'; 'Pro-epidermal growth factor'; 'Interferon gamma'; 'Interleukin-1 beta'; 'Insulin'; 'Mitogen-activated protein kinase 1'; 'Mitogen-activated protein kinase 14'; 'Transforming growth factor beta-1 proprotein'; 'Tumor necrosis factor'	AKT1 EGF IFNG IL1B INS MAPK1 MAPK14 TGFB1 TNF	P31749 P01133 P01579 P01584 P01308 P28482 Q16539 P01137 P01375	AKT1 EGF IFNG IL1B INS MAPK1 MAPK14 TGFB1 TNF	90.00 9/10	0.54 9/1673	1.2202456789477736e-07
GO:0071702	organic substance transport	The directed movement of organic substances into, out of or within a cell, or between cells, or within a multicellular organism by means of some agent such as a transporter or pore. An organic substance is a molecular entity that contains carbon.	ENSG00000142208 ENSG00000138798 ENSG00000100644 ENSG00000111537 ENSG00000125538 ENSG00000254647 ENSG00000100030 ENSG00000112062 ENSG00000105329 ENSG00000232810	'RAC-alpha serine/threonine-protein kinase'; 'Pro-epidermal growth factor'; 'Hypoxia-inducible factor 1-alpha'; 'Interferon gamma'; 'Interleukin-1 beta'; 'Insulin'; 'Mitogen-activated protein kinase 1'; 'Mitogen-activated protein kinase 14'; 'Transforming growth factor beta-1 proprotein'; 'Tumor necrosis factor'	AKT1 EGF HIF1A IFNG IL1B INS MAPK1 MAPK14 TGFB1 TNF	P31749 P01133 Q16665 P01579 P01584 P01308 P28482 Q16539 P01137 P01375	AKT1 EGF HIF1A IFNG IL1B INS MAPK1 MAPK14 TGFB1 TNF	100.00 10/10	0.38 10/2657	1.246842907232135e-07
GO:0045595	regulation of cell differentiation	Any process that modulates the frequency, rate or extent of cell differentiation, the process in which relatively unspecialized cells acquire specialized structural and functional features.	ENSG00000142208 ENSG00000100644 ENSG00000111537 ENSG00000125538 ENSG00000254647 ENSG00000100030 ENSG00000112062 ENSG00000105329 ENSG00000232810	'RAC-alpha serine/threonine-protein kinase'; 'Hypoxia-inducible factor 1-alpha'; 'Interferon gamma'; 'Interleukin-1 beta'; 'Insulin'; 'Mitogen-activated protein kinase 1'; 'Mitogen-activated protein kinase 14'; 'Transforming growth factor beta-1 proprotein'; 'Tumor necrosis factor'	AKT1 HIF1A IFNG IL1B INS MAPK1 MAPK14 TGFB1 TNF	P31749 Q16665 P01579 P01584 P01308 P28482 Q16539 P01137 P01375	AKT1 HIF1A IFNG IL1B INS MAPK1 MAPK14 TGFB1 TNF	90.00 9/10	0.53 9/1688	1.2825959496384726e-07
GO:0008104	protein localization	Any process in which a protein is transported to, or maintained in, a specific location.	ENSG00000142208 ENSG00000138798 ENSG00000100644 ENSG00000111537 ENSG00000125538 ENSG00000254647 ENSG00000100030 ENSG00000112062 ENSG00000105329 ENSG00000232810	'RAC-alpha serine/threonine-protein kinase'; 'Pro-epidermal growth factor'; 'Hypoxia-inducible factor 1-alpha'; 'Interferon gamma'; 'Interleukin-1 beta'; 'Insulin'; 'Mitogen-activated protein kinase 1'; 'Mitogen-activated protein kinase 14'; 'Transforming growth factor beta-1 proprotein'; 'Tumor necrosis factor'	AKT1 EGF HIF1A IFNG IL1B INS MAPK1 MAPK14 TGFB1 TNF	P31749 P01133 Q16665 P01579 P01584 P01308 P28482 Q16539 P01137 P01375	AKT1 EGF HIF1A IFNG IL1B INS MAPK1 MAPK14 TGFB1 TNF	100.00 10/10	0.37 10/2670	1.2825959496384726e-07
GO:0042063	gliogenesis	The process that results in the generation of glial cells. This includes the production of glial progenitors and their differentiation into mature glia.	ENSG00000142208 ENSG00000111537 ENSG00000125538 ENSG00000100030 ENSG00000105329 ENSG00000232810	'RAC-alpha serine/threonine-protein kinase'; 'Interferon gamma'; 'Interleukin-1 beta'; 'Mitogen-activated protein kinase 1'; 'Transforming growth factor beta-1 proprotein'; 'Tumor necrosis factor'	AKT1 IFNG IL1B MAPK1 TGFB1 TNF	P31749 P01579 P01584 P28482 P01137 P01375	AKT1 IFNG IL1B MAPK1 TGFB1 TNF	60.00 6/10	1.89 6/318	1.4738434627031426e-07
GO:0034762	regulation of transmembrane transport	Any process that modulates the frequency, rate or extent of the directed movement of a solute from one side of a membrane to the other.	ENSG00000142208 ENSG00000111537 ENSG00000125538 ENSG00000254647 ENSG00000112062 ENSG00000105329 ENSG00000232810	'RAC-alpha serine/threonine-protein kinase'; 'Interferon gamma'; 'Interleukin-1 beta'; 'Insulin'; 'Mitogen-activated protein kinase 14'; 'Transforming growth factor beta-1 proprotein'; 'Tumor necrosis factor'	AKT1 IFNG IL1B INS MAPK14 TGFB1 TNF	P31749 P01579 P01584 P01308 Q16539 P01137 P01375	AKT1 IFNG IL1B INS MAPK14 TGFB1 TNF	70.00 7/10	1.13 7/620	1.5405197065438942e-07
GO:0002682	regulation of immune system process	Any process that modulates the frequency, rate, or extent of an immune system process.	ENSG00000142208 ENSG00000100644 ENSG00000111537 ENSG00000125538 ENSG00000254647 ENSG00000100030 ENSG00000112062 ENSG00000105329 ENSG00000232810	'RAC-alpha serine/threonine-protein kinase'; 'Hypoxia-inducible factor 1-alpha'; 'Interferon gamma'; 'Interleukin-1 beta'; 'Insulin'; 'Mitogen-activated protein kinase 1'; 'Mitogen-activated protein kinase 14'; 'Transforming growth factor beta-1 proprotein'; 'Tumor necrosis factor'	AKT1 HIF1A IFNG IL1B INS MAPK1 MAPK14 TGFB1 TNF	P31749 Q16665 P01579 P01584 P01308 P28482 Q16539 P01137 P01375	AKT1 HIF1A IFNG IL1B INS MAPK1 MAPK14 TGFB1 TNF	90.00 9/10	0.52 9/1734	1.5728117718124e-07
GO:0007267	cell-cell signaling	Any process that mediates the transfer of information from one cell to another. This process includes signal transduction in the receiving cell and, where applicable, release of a ligand and any processes that actively facilitate its transport and presentation to the receiving cell. Examples include signaling via soluble ligands, via cell adhesion molecules and via gap junctions.	ENSG00000142208 ENSG00000138798 ENSG00000100644 ENSG00000111537 ENSG00000125538 ENSG00000254647 ENSG00000100030 ENSG00000112062 ENSG00000232810	'RAC-alpha serine/threonine-protein kinase'; 'Pro-epidermal growth factor'; 'Hypoxia-inducible factor 1-alpha'; 'Interferon gamma'; 'Interleukin-1 beta'; 'Insulin'; 'Mitogen-activated protein kinase 1'; 'Mitogen-activated protein kinase 14'; 'Tumor necrosis factor'	AKT1 EGF HIF1A IFNG IL1B INS MAPK1 MAPK14 TNF	P31749 P01133 Q16665 P01579 P01584 P01308 P28482 Q16539 P01375	AKT1 EGF HIF1A IFNG IL1B INS MAPK1 MAPK14 TNF	90.00 9/10	0.52 9/1735	1.5728117718124e-07
GO:0009894	regulation of catabolic process	Any process that modulates the frequency, rate, or extent of the chemical reactions and pathways resulting in the breakdown of substances.	ENSG00000142208 ENSG00000138798 ENSG00000100644 ENSG00000111537 ENSG00000125538 ENSG00000254647 ENSG00000112062 ENSG00000232810	'RAC-alpha serine/threonine-protein kinase'; 'Pro-epidermal growth factor'; 'Hypoxia-inducible factor 1-alpha'; 'Interferon gamma'; 'Interleukin-1 beta'; 'Insulin'; 'Mitogen-activated protein kinase 14'; 'Tumor necrosis factor'	AKT1 EGF HIF1A IFNG IL1B INS MAPK14 TNF	P31749 P01133 Q16665 P01579 P01584 P01308 Q16539 P01375	AKT1 EGF HIF1A IFNG IL1B INS MAPK14 TNF	80.00 8/10	0.74 8/1081	1.6230252984637354e-07
GO:0010638	positive regulation of organelle organization	Any process that increases the frequency, rate or extent of a process involved in the formation, arrangement of constituent parts, or disassembly of an organelle.	ENSG00000138798 ENSG00000100644 ENSG00000125538 ENSG00000254647 ENSG00000100030 ENSG00000105329 ENSG00000232810	'Pro-epidermal growth factor'; 'Hypoxia-inducible factor 1-alpha'; 'Interleukin-1 beta'; 'Insulin'; 'Mitogen-activated protein kinase 1'; 'Transforming growth factor beta-1 proprotein'; 'Tumor necrosis factor'	EGF HIF1A IL1B INS MAPK1 TGFB1 TNF	P01133 Q16665 P01584 P01308 P28482 P01137 P01375	EGF HIF1A IL1B INS MAPK1 TGFB1 TNF	70.00 7/10	1.11 7/630	1.6394835819299263e-07
GO:0030879	mammary gland development	The process whose specific outcome is the progression of the mammary gland over time, from its formation to the mature structure. The mammary gland is a large compound sebaceous gland that in female mammals is modified to secrete milk. Its development starts with the formation of the mammary line and ends as the mature gland cycles between nursing and weaning stages.	ENSG00000142208 ENSG00000138798 ENSG00000100644 ENSG00000100030 ENSG00000105329	'RAC-alpha serine/threonine-protein kinase'; 'Pro-epidermal growth factor'; 'Hypoxia-inducible factor 1-alpha'; 'Mitogen-activated protein kinase 1'; 'Transforming growth factor beta-1 proprotein'	AKT1 EGF HIF1A MAPK1 TGFB1	P31749 P01133 Q16665 P28482 P01137	AKT1 EGF HIF1A MAPK1 TGFB1	50.00 5/10	3.55 5/141	1.6394835819299263e-07
GO:0051246	regulation of protein metabolic process	Any process that modulates the frequency, rate or extent of the chemical reactions and pathways involving a protein.	ENSG00000142208 ENSG00000138798 ENSG00000100644 ENSG00000111537 ENSG00000125538 ENSG00000254647 ENSG00000100030 ENSG00000112062 ENSG00000105329 ENSG00000232810	'RAC-alpha serine/threonine-protein kinase'; 'Pro-epidermal growth factor'; 'Hypoxia-inducible factor 1-alpha'; 'Interferon gamma'; 'Interleukin-1 beta'; 'Insulin'; 'Mitogen-activated protein kinase 1'; 'Mitogen-activated protein kinase 14'; 'Transforming growth factor beta-1 proprotein'; 'Tumor necrosis factor'	AKT1 EGF HIF1A IFNG IL1B INS MAPK1 MAPK14 TGFB1 TNF	P31749 P01133 Q16665 P01579 P01584 P01308 P28482 Q16539 P01137 P01375	AKT1 EGF HIF1A IFNG IL1B INS MAPK1 MAPK14 TGFB1 TNF	100.00 10/10	0.36 10/2759	1.6468389622087352e-07
GO:0015031	protein transport	The directed movement of proteins into, out of or within a cell, or between cells, by means of some agent such as a transporter or pore.	ENSG00000142208 ENSG00000100644 ENSG00000111537 ENSG00000125538 ENSG00000254647 ENSG00000100030 ENSG00000112062 ENSG00000105329 ENSG00000232810	'RAC-alpha serine/threonine-protein kinase'; 'Hypoxia-inducible factor 1-alpha'; 'Interferon gamma'; 'Interleukin-1 beta'; 'Insulin'; 'Mitogen-activated protein kinase 1'; 'Mitogen-activated protein kinase 14'; 'Transforming growth factor beta-1 proprotein'; 'Tumor necrosis factor'	AKT1 HIF1A IFNG IL1B INS MAPK1 MAPK14 TGFB1 TNF	P31749 Q16665 P01579 P01584 P01308 P28482 Q16539 P01137 P01375	AKT1 HIF1A IFNG IL1B INS MAPK1 MAPK14 TGFB1 TNF	90.00 9/10	0.51 9/1754	1.652393182926624e-07
GO:0051222	positive regulation of protein transport	Any process that activates or increases the frequency, rate or extent of the directed movement of a protein into, out of or within a cell, or between cells, by means of some agent such as a transporter or pore.	ENSG00000100644 ENSG00000111537 ENSG00000125538 ENSG00000100030 ENSG00000112062 ENSG00000232810	'Hypoxia-inducible factor 1-alpha'; 'Interferon gamma'; 'Interleukin-1 beta'; 'Mitogen-activated protein kinase 1'; 'Mitogen-activated protein kinase 14'; 'Tumor necrosis factor'	HIF1A IFNG IL1B MAPK1 MAPK14 TNF	Q16665 P01579 P01584 P28482 Q16539 P01375	HIF1A IFNG IL1B MAPK1 MAPK14 TNF	60.00 6/10	1.82 6/329	1.655965261968322e-07
GO:0045429	positive regulation of nitric oxide biosynthetic process	Any process that activates or increases the frequency, rate or extent of the chemical reactions and pathways resulting in the formation of nitric oxide.	ENSG00000142208 ENSG00000111537 ENSG00000125538 ENSG00000232810	'RAC-alpha serine/threonine-protein kinase'; 'Interferon gamma'; 'Interleukin-1 beta'; 'Tumor necrosis factor'	AKT1 IFNG IL1B TNF	P31749 P01579 P01584 P01375	AKT1 IFNG IL1B TNF	40.00 4/10	8.89 4/45	1.6727540058073412e-07
GO:0044419	biological process involved in interspecies interaction between organisms	Any process evolved to enable an interaction with an organism of a different species.	ENSG00000142208 ENSG00000100644 ENSG00000111537 ENSG00000125538 ENSG00000254647 ENSG00000100030 ENSG00000112062 ENSG00000105329 ENSG00000232810	'RAC-alpha serine/threonine-protein kinase'; 'Hypoxia-inducible factor 1-alpha'; 'Interferon gamma'; 'Interleukin-1 beta'; 'Insulin'; 'Mitogen-activated protein kinase 1'; 'Mitogen-activated protein kinase 14'; 'Transforming growth factor beta-1 proprotein'; 'Tumor necrosis factor'	AKT1 HIF1A IFNG IL1B INS MAPK1 MAPK14 TGFB1 TNF	P31749 Q16665 P01579 P01584 P01308 P28482 Q16539 P01137 P01375	AKT1 HIF1A IFNG IL1B INS MAPK1 MAPK14 TGFB1 TNF	90.00 9/10	0.51 9/1768	1.7255138371561532e-07
GO:0005975	carbohydrate metabolic process	The chemical reactions and pathways involving carbohydrates, any of a group of organic compounds based of the general formula Cx(H2O)y. Includes the formation of carbohydrate derivatives by the addition of a carbohydrate residue to another molecule.	ENSG00000142208 ENSG00000138798 ENSG00000100644 ENSG00000111537 ENSG00000254647 ENSG00000112062 ENSG00000232810	'RAC-alpha serine/threonine-protein kinase'; 'Pro-epidermal growth factor'; 'Hypoxia-inducible factor 1-alpha'; 'Interferon gamma'; 'Insulin'; 'Mitogen-activated protein kinase 14'; 'Tumor necrosis factor'	AKT1 EGF HIF1A IFNG INS MAPK14 TNF	P31749 P01133 Q16665 P01579 P01308 Q16539 P01375	AKT1 EGF HIF1A IFNG INS MAPK14 TNF	70.00 7/10	1.09 7/642	1.7677837664314596e-07
GO:1904407	positive regulation of nitric oxide metabolic process	Any process that activates or increases the frequency, rate or extent of nitric oxide metabolic process.	ENSG00000142208 ENSG00000111537 ENSG00000125538 ENSG00000232810	'RAC-alpha serine/threonine-protein kinase'; 'Interferon gamma'; 'Interleukin-1 beta'; 'Tumor necrosis factor'	AKT1 IFNG IL1B TNF	P31749 P01579 P01584 P01375	AKT1 IFNG IL1B TNF	40.00 4/10	8.70 4/46	1.7825177518584165e-07
GO:0007167	enzyme linked receptor protein signaling pathway	Any series of molecular signals initiated by the binding of an extracellular ligand to a receptor on the surface of the target cell, where the receptor possesses catalytic activity or is closely associated with an enzyme such as a protein kinase, and ending with regulation of a downstream cellular process, e.g. transcription.	ENSG00000142208 ENSG00000138798 ENSG00000100644 ENSG00000125538 ENSG00000254647 ENSG00000100030 ENSG00000112062 ENSG00000105329	'RAC-alpha serine/threonine-protein kinase'; 'Pro-epidermal growth factor'; 'Hypoxia-inducible factor 1-alpha'; 'Interleukin-1 beta'; 'Insulin'; 'Mitogen-activated protein kinase 1'; 'Mitogen-activated protein kinase 14'; 'Transforming growth factor beta-1 proprotein'	AKT1 EGF HIF1A IL1B INS MAPK1 MAPK14 TGFB1	P31749 P01133 Q16665 P01584 P01308 P28482 Q16539 P01137	AKT1 EGF HIF1A IL1B INS MAPK1 MAPK14 TGFB1	80.00 8/10	0.72 8/1107	1.7854809606992519e-07
GO:1904951	positive regulation of establishment of protein localization	Any process that activates or increases the frequency, rate or extent of establishment of protein localization.	ENSG00000100644 ENSG00000111537 ENSG00000125538 ENSG00000100030 ENSG00000112062 ENSG00000232810	'Hypoxia-inducible factor 1-alpha'; 'Interferon gamma'; 'Interleukin-1 beta'; 'Mitogen-activated protein kinase 1'; 'Mitogen-activated protein kinase 14'; 'Tumor necrosis factor'	HIF1A IFNG IL1B MAPK1 MAPK14 TNF	Q16665 P01579 P01584 P28482 Q16539 P01375	HIF1A IFNG IL1B MAPK1 MAPK14 TNF	60.00 6/10	1.74 6/345	2.0840255488109141e-07
GO:0006913	nucleocytoplasmic transport	The directed movement of molecules between the nucleus and the cytoplasm.	ENSG00000142208 ENSG00000111537 ENSG00000125538 ENSG00000100030 ENSG00000112062 ENSG00000105329	'RAC-alpha serine/threonine-protein kinase'; 'Interferon gamma'; 'Interleukin-1 beta'; 'Mitogen-activated protein kinase 1'; 'Mitogen-activated protein kinase 14'; 'Transforming growth factor beta-1 proprotein'	AKT1 IFNG IL1B MAPK1 MAPK14 TGFB1	P31749 P01579 P01584 P28482 Q16539 P01137	AKT1 IFNG IL1B MAPK1 MAPK14 TGFB1	60.00 6/10	1.70 6/353	2.2292438787539136e-07
GO:0051674	localization of cell	Any process in which a cell is transported to, and/or maintained in, a specific location.	ENSG00000142208 ENSG00000138798 ENSG00000100644 ENSG00000111537 ENSG00000125538 ENSG00000254647 ENSG00000100030 ENSG00000105329 ENSG00000232810	'RAC-alpha serine/threonine-protein kinase'; 'Pro-epidermal growth factor'; 'Hypoxia-inducible factor 1-alpha'; 'Interferon gamma'; 'Interleukin-1 beta'; 'Insulin'; 'Mitogen-activated protein kinase 1'; 'Transforming growth factor beta-1 proprotein'; 'Tumor necrosis factor'	AKT1 EGF HIF1A IFNG IL1B INS MAPK1 TGFB1 TNF	P31749 P01133 Q16665 P01579 P01584 P01308 P28482 P01137 P01375	AKT1 EGF HIF1A IFNG IL1B INS MAPK1 TGFB1 TNF	90.00 9/10	0.49 9/1840	2.2292438787539136e-07
GO:0008643	carbohydrate transport	The directed movement of carbohydrate into, out of or within a cell, or between cells, by means of some agent such as a transporter or pore. Carbohydrates are any of a group of organic compounds based of the general formula Cx(H2O)y.	ENSG00000142208 ENSG00000125538 ENSG00000254647 ENSG00000112062 ENSG00000232810	'RAC-alpha serine/threonine-protein kinase'; 'Interleukin-1 beta'; 'Insulin'; 'Mitogen-activated protein kinase 14'; 'Tumor necrosis factor'	AKT1 IL1B INS MAPK14 TNF	P31749 P01584 P01308 Q16539 P01375	AKT1 IL1B INS MAPK14 TNF	50.00 5/10	3.23 5/155	2.2292438787539136e-07
GO:2000377	regulation of reactive oxygen species metabolic process	Any process that modulates the frequency, rate or extent of reactive oxygen species metabolic process.	ENSG00000142208 ENSG00000100644 ENSG00000254647 ENSG00000112062 ENSG00000232810	'RAC-alpha serine/threonine-protein kinase'; 'Hypoxia-inducible factor 1-alpha'; 'Insulin'; 'Mitogen-activated protein kinase 14'; 'Tumor necrosis factor'	AKT1 HIF1A INS MAPK14 TNF	P31749 Q16665 P01308 Q16539 P01375	AKT1 HIF1A INS MAPK14 TNF	50.00 5/10	3.23 5/155	2.2292438787539136e-07
GO:0006606	protein import into nucleus	The directed movement of a protein from the cytoplasm to the nucleus.	ENSG00000142208 ENSG00000111537 ENSG00000100030 ENSG00000112062 ENSG00000105329	'RAC-alpha serine/threonine-protein kinase'; 'Interferon gamma'; 'Mitogen-activated protein kinase 1'; 'Mitogen-activated protein kinase 14'; 'Transforming growth factor beta-1 proprotein'	AKT1 IFNG MAPK1 MAPK14 TGFB1	P31749 P01579 P28482 Q16539 P01137	AKT1 IFNG MAPK1 MAPK14 TGFB1	50.00 5/10	3.25 5/154	2.2292438787539136e-07
GO:0051239	regulation of multicellular organismal process	Any process that modulates the frequency, rate or extent of a multicellular organismal process, the processes pertinent to the function of a multicellular organism above the cellular level; includes the integrated processes of tissues and organs.	ENSG00000142208 ENSG00000138798 ENSG00000100644 ENSG00000111537 ENSG00000125538 ENSG00000254647 ENSG00000100030 ENSG00000112062 ENSG00000105329 ENSG00000232810	'RAC-alpha serine/threonine-protein kinase'; 'Pro-epidermal growth factor'; 'Hypoxia-inducible factor 1-alpha'; 'Interferon gamma'; 'Interleukin-1 beta'; 'Insulin'; 'Mitogen-activated protein kinase 1'; 'Mitogen-activated protein kinase 14'; 'Transforming growth factor beta-1 proprotein'; 'Tumor necrosis factor'	AKT1 EGF HIF1A IFNG IL1B INS MAPK1 MAPK14 TGFB1 TNF	P31749 P01133 Q16665 P01579 P01584 P01308 P28482 Q16539 P01137 P01375	AKT1 EGF HIF1A IFNG IL1B INS MAPK1 MAPK14 TGFB1 TNF	100.00 10/10	0.35 10/2888	2.2292438787539136e-07
GO:0000187	activation of MAPK activity	The initiation of the activity of the inactive enzyme MAP kinase (MAPK).	ENSG00000138798 ENSG00000125538 ENSG00000100030 ENSG00000112062 ENSG00000232810	'Pro-epidermal growth factor'; 'Interleukin-1 beta'; 'Mitogen-activated protein kinase 1'; 'Mitogen-activated protein kinase 14'; 'Tumor necrosis factor'	EGF IL1B MAPK1 MAPK14 TNF	P01133 P01584 P28482 Q16539 P01375	EGF IL1B MAPK1 MAPK14 TNF	50.00 5/10	3.23 5/155	2.2292438787539136e-07
GO:0034613	cellular protein localization	Any process in which a protein is transported to, and/or maintained in, a specific location at the level of a cell. Localization at the cellular level encompasses movement within the cell, from within the cell to the cell surface, or from one location to another at the surface of a cell.	ENSG00000142208 ENSG00000138798 ENSG00000111537 ENSG00000125538 ENSG00000254647 ENSG00000100030 ENSG00000112062 ENSG00000105329 ENSG00000232810	'RAC-alpha serine/threonine-protein kinase'; 'Pro-epidermal growth factor'; 'Interferon gamma'; 'Interleukin-1 beta'; 'Insulin'; 'Mitogen-activated protein kinase 1'; 'Mitogen-activated protein kinase 14'; 'Transforming growth factor beta-1 proprotein'; 'Tumor necrosis factor'	AKT1 EGF IFNG IL1B INS MAPK1 MAPK14 TGFB1 TNF	P31749 P01133 P01579 P01584 P01308 P28482 Q16539 P01137 P01375	AKT1 EGF IFNG IL1B INS MAPK1 MAPK14 TGFB1 TNF	90.00 9/10	0.49 9/1842	2.2292438787539136e-07
GO:0045834	positive regulation of lipid metabolic process	Any process that activates or increases the frequency, rate or extent of the chemical reactions and pathways involving lipids.	ENSG00000142208 ENSG00000111537 ENSG00000125538 ENSG00000254647 ENSG00000232810	'RAC-alpha serine/threonine-protein kinase'; 'Interferon gamma'; 'Interleukin-1 beta'; 'Insulin'; 'Tumor necrosis factor'	AKT1 IFNG IL1B INS TNF	P31749 P01579 P01584 P01308 P01375	AKT1 IFNG IL1B INS TNF	50.00 5/10	3.23 5/155	2.2292438787539136e-07
GO:0048870	cell motility	Any process involved in the controlled self-propelled movement of a cell that results in translocation of the cell from one place to another.	ENSG00000142208 ENSG00000138798 ENSG00000100644 ENSG00000111537 ENSG00000125538 ENSG00000254647 ENSG00000100030 ENSG00000105329 ENSG00000232810	'RAC-alpha serine/threonine-protein kinase'; 'Pro-epidermal growth factor'; 'Hypoxia-inducible factor 1-alpha'; 'Interferon gamma'; 'Interleukin-1 beta'; 'Insulin'; 'Mitogen-activated protein kinase 1'; 'Transforming growth factor beta-1 proprotein'; 'Tumor necrosis factor'	AKT1 EGF HIF1A IFNG IL1B INS MAPK1 TGFB1 TNF	P31749 P01133 Q16665 P01579 P01584 P01308 P28482 P01137 P01375	AKT1 EGF HIF1A IFNG IL1B INS MAPK1 TGFB1 TNF	90.00 9/10	0.49 9/1840	2.2292438787539136e-07
GO:0051169	nuclear transport	The directed movement of substances into, out of, or within the nucleus.	ENSG00000142208 ENSG00000111537 ENSG00000125538 ENSG00000100030 ENSG00000112062 ENSG00000105329	'RAC-alpha serine/threonine-protein kinase'; 'Interferon gamma'; 'Interleukin-1 beta'; 'Mitogen-activated protein kinase 1'; 'Mitogen-activated protein kinase 14'; 'Transforming growth factor beta-1 proprotein'	AKT1 IFNG IL1B MAPK1 MAPK14 TGFB1	P31749 P01579 P01584 P28482 Q16539 P01137	AKT1 IFNG IL1B MAPK1 MAPK14 TGFB1	60.00 6/10	1.69 6/356	2.2759646029615194e-07
GO:0035295	tube development	The process whose specific outcome is the progression of a tube over time, from its initial formation to a mature structure. Epithelial and endothelial tubes transport gases, liquids and cells from one site to another and form the basic structure of many organs and tissues including lung and trachea, kidney, the mammary gland, the vascular system and the gastrointestinal and urinary-genital tract…	ENSG00000142208 ENSG00000138798 ENSG00000100644 ENSG00000125538 ENSG00000100030 ENSG00000112062 ENSG00000105329 ENSG00000232810	'RAC-alpha serine/threonine-protein kinase'; 'Pro-epidermal growth factor'; 'Hypoxia-inducible factor 1-alpha'; 'Interleukin-1 beta'; 'Mitogen-activated protein kinase 1'; 'Mitogen-activated protein kinase 14'; 'Transforming growth factor beta-1 proprotein'; 'Tumor necrosis factor'	AKT1 EGF HIF1A IL1B MAPK1 MAPK14 TGFB1 TNF	P31749 P01133 Q16665 P01584 P28482 Q16539 P01137 P01375	AKT1 EGF HIF1A IL1B MAPK1 MAPK14 TGFB1 TNF	80.00 8/10	0.69 8/1158	2.2759646029615194e-07
GO:0032879	regulation of localization	Any process that modulates the frequency, rate or extent of any process in which a cell, a substance, or a cellular entity is transported to, or maintained in, a specific location.	ENSG00000142208 ENSG00000138798 ENSG00000100644 ENSG00000111537 ENSG00000125538 ENSG00000254647 ENSG00000100030 ENSG00000112062 ENSG00000105329 ENSG00000232810	'RAC-alpha serine/threonine-protein kinase'; 'Pro-epidermal growth factor'; 'Hypoxia-inducible factor 1-alpha'; 'Interferon gamma'; 'Interleukin-1 beta'; 'Insulin'; 'Mitogen-activated protein kinase 1'; 'Mitogen-activated protein kinase 14'; 'Transforming growth factor beta-1 proprotein'; 'Tumor necrosis factor'	AKT1 EGF HIF1A IFNG IL1B INS MAPK1 MAPK14 TGFB1 TNF	P31749 P01133 Q16665 P01579 P01584 P01308 P28482 Q16539 P01137 P01375	AKT1 EGF HIF1A IFNG IL1B INS MAPK1 MAPK14 TGFB1 TNF	100.00 10/10	0.34 10/2906	2.2759646029615194e-07
GO:0070727	cellular macromolecule localization	Any process in which a macromolecule is transported to, and/or maintained in, a specific location at the level of a cell. Localization at the cellular level encompasses movement within the cell, from within the cell to the cell surface, or from one location to another at the surface of a cell.	ENSG00000142208 ENSG00000138798 ENSG00000111537 ENSG00000125538 ENSG00000254647 ENSG00000100030 ENSG00000112062 ENSG00000105329 ENSG00000232810	'RAC-alpha serine/threonine-protein kinase'; 'Pro-epidermal growth factor'; 'Interferon gamma'; 'Interleukin-1 beta'; 'Insulin'; 'Mitogen-activated protein kinase 1'; 'Mitogen-activated protein kinase 14'; 'Transforming growth factor beta-1 proprotein'; 'Tumor necrosis factor'	AKT1 EGF IFNG IL1B INS MAPK1 MAPK14 TGFB1 TNF	P31749 P01133 P01579 P01584 P01308 P28482 Q16539 P01137 P01375	AKT1 EGF IFNG IL1B INS MAPK1 MAPK14 TGFB1 TNF	90.00 9/10	0.48 9/1856	2.2759646029615194e-07
GO:0040008	regulation of growth	Any process that modulates the frequency, rate or extent of the growth of all or part of an organism so that it occurs at its proper speed, either globally or in a specific part of the organism's development.	ENSG00000142208 ENSG00000100644 ENSG00000111537 ENSG00000254647 ENSG00000100030 ENSG00000112062 ENSG00000105329	'RAC-alpha serine/threonine-protein kinase'; 'Hypoxia-inducible factor 1-alpha'; 'Interferon gamma'; 'Insulin'; 'Mitogen-activated protein kinase 1'; 'Mitogen-activated protein kinase 14'; 'Transforming growth factor beta-1 proprotein'	AKT1 HIF1A IFNG INS MAPK1 MAPK14 TGFB1	P31749 Q16665 P01579 P01308 P28482 Q16539 P01137	AKT1 HIF1A IFNG INS MAPK1 MAPK14 TGFB1	70.00 7/10	1.03 7/680	2.2759646029615194e-07
GO:0045184	establishment of protein localization	The directed movement of a protein to a specific location.	ENSG00000142208 ENSG00000100644 ENSG00000111537 ENSG00000125538 ENSG00000254647 ENSG00000100030 ENSG00000112062 ENSG00000105329 ENSG00000232810	'RAC-alpha serine/threonine-protein kinase'; 'Hypoxia-inducible factor 1-alpha'; 'Interferon gamma'; 'Interleukin-1 beta'; 'Insulin'; 'Mitogen-activated protein kinase 1'; 'Mitogen-activated protein kinase 14'; 'Transforming growth factor beta-1 proprotein'; 'Tumor necrosis factor'	AKT1 HIF1A IFNG IL1B INS MAPK1 MAPK14 TGFB1 TNF	P31749 Q16665 P01579 P01584 P01308 P28482 Q16539 P01137 P01375	AKT1 HIF1A IFNG IL1B INS MAPK1 MAPK14 TGFB1 TNF	90.00 9/10	0.48 9/1866	2.3625157110898087e-07
GO:0014065	phosphatidylinositol 3-kinase signaling	A series of reactions within the signal-receiving cell, mediated by the intracellular phosphatidylinositol 3-kinase (PI3K). Many cell surface receptor linked signaling pathways signal through PI3K to regulate numerous cellular functions.	ENSG00000142208 ENSG00000138798 ENSG00000254647 ENSG00000100030 ENSG00000232810	'RAC-alpha serine/threonine-protein kinase'; 'Pro-epidermal growth factor'; 'Insulin'; 'Mitogen-activated protein kinase 1'; 'Tumor necrosis factor'	AKT1 EGF INS MAPK1 TNF	P31749 P01133 P01308 P28482 P01375	AKT1 EGF INS MAPK1 TNF	50.00 5/10	3.11 5/161	2.5541137811816984e-07
GO:0006796	phosphate-containing compound metabolic process	The chemical reactions and pathways involving the phosphate group, the anion or salt of any phosphoric acid.	ENSG00000142208 ENSG00000138798 ENSG00000100644 ENSG00000111537 ENSG00000125538 ENSG00000254647 ENSG00000100030 ENSG00000112062 ENSG00000105329 ENSG00000232810	'RAC-alpha serine/threonine-protein kinase'; 'Pro-epidermal growth factor'; 'Hypoxia-inducible factor 1-alpha'; 'Interferon gamma'; 'Interleukin-1 beta'; 'Insulin'; 'Mitogen-activated protein kinase 1'; 'Mitogen-activated protein kinase 14'; 'Transforming growth factor beta-1 proprotein'; 'Tumor necrosis factor'	AKT1 EGF HIF1A IFNG IL1B INS MAPK1 MAPK14 TGFB1 TNF	P31749 P01133 Q16665 P01579 P01584 P01308 P28482 Q16539 P01137 P01375	AKT1 EGF HIF1A IFNG IL1B INS MAPK1 MAPK14 TGFB1 TNF	100.00 10/10	0.33 10/2987	2.92927517406275e-07
GO:0048646	anatomical structure formation involved in morphogenesis	The developmental process pertaining to the initial formation of an anatomical structure from unspecified parts. This process begins with the specific processes that contribute to the appearance of the discrete structure and ends when the structural rudiment is recognizable. An anatomical structure is any biological entity that occupies space and is distinguished from its surroundings. Anatomical…	ENSG00000142208 ENSG00000138798 ENSG00000100644 ENSG00000125538 ENSG00000100030 ENSG00000112062 ENSG00000105329 ENSG00000232810	'RAC-alpha serine/threonine-protein kinase'; 'Pro-epidermal growth factor'; 'Hypoxia-inducible factor 1-alpha'; 'Interleukin-1 beta'; 'Mitogen-activated protein kinase 1'; 'Mitogen-activated protein kinase 14'; 'Transforming growth factor beta-1 proprotein'; 'Tumor necrosis factor'	AKT1 EGF HIF1A IL1B MAPK1 MAPK14 TGFB1 TNF	P31749 P01133 Q16665 P01584 P28482 Q16539 P01137 P01375	AKT1 EGF HIF1A IL1B MAPK1 MAPK14 TGFB1 TNF	80.00 8/10	0.66 8/1209	3.0446575203214085e-07
GO:0048514	blood vessel morphogenesis	The process in which the anatomical structures of blood vessels are generated and organized. The blood vessel is the vasculature carrying blood.	ENSG00000142208 ENSG00000138798 ENSG00000100644 ENSG00000125538 ENSG00000112062 ENSG00000105329 ENSG00000232810	'RAC-alpha serine/threonine-protein kinase'; 'Pro-epidermal growth factor'; 'Hypoxia-inducible factor 1-alpha'; 'Interleukin-1 beta'; 'Mitogen-activated protein kinase 14'; 'Transforming growth factor beta-1 proprotein'; 'Tumor necrosis factor'	AKT1 EGF HIF1A IL1B MAPK14 TGFB1 TNF	P31749 P01133 Q16665 P01584 Q16539 P01137 P01375	AKT1 EGF HIF1A IL1B MAPK14 TGFB1 TNF	70.00 7/10	0.98 7/715	3.0885977555380317e-07
GO:0006793	phosphorus metabolic process	The chemical reactions and pathways involving the nonmetallic element phosphorus or compounds that contain phosphorus, usually in the form of a phosphate group (PO4).	ENSG00000142208 ENSG00000138798 ENSG00000100644 ENSG00000111537 ENSG00000125538 ENSG00000254647 ENSG00000100030 ENSG00000112062 ENSG00000105329 ENSG00000232810	'RAC-alpha serine/threonine-protein kinase'; 'Pro-epidermal growth factor'; 'Hypoxia-inducible factor 1-alpha'; 'Interferon gamma'; 'Interleukin-1 beta'; 'Insulin'; 'Mitogen-activated protein kinase 1'; 'Mitogen-activated protein kinase 14'; 'Transforming growth factor beta-1 proprotein'; 'Tumor necrosis factor'	AKT1 EGF HIF1A IFNG IL1B INS MAPK1 MAPK14 TGFB1 TNF	P31749 P01133 Q16665 P01579 P01584 P01308 P28482 Q16539 P01137 P01375	AKT1 EGF HIF1A IFNG IL1B INS MAPK1 MAPK14 TGFB1 TNF	100.00 10/10	0.33 10/3014	3.1112447939556586e-07
GO:0072359	circulatory system development	The process whose specific outcome is the progression of the circulatory system over time, from its formation to the mature structure. The circulatory system is the organ system that passes nutrients (such as amino acids and electrolytes), gases, hormones, blood cells, etc. to and from cells in the body to help fight diseases and help stabilize body temperature and pH to maintain homeostasis.	ENSG00000142208 ENSG00000138798 ENSG00000100644 ENSG00000125538 ENSG00000100030 ENSG00000112062 ENSG00000105329 ENSG00000232810	'RAC-alpha serine/threonine-protein kinase'; 'Pro-epidermal growth factor'; 'Hypoxia-inducible factor 1-alpha'; 'Interleukin-1 beta'; 'Mitogen-activated protein kinase 1'; 'Mitogen-activated protein kinase 14'; 'Transforming growth factor beta-1 proprotein'; 'Tumor necrosis factor'	AKT1 EGF HIF1A IL1B MAPK1 MAPK14 TGFB1 TNF	P31749 P01133 Q16665 P01584 P28482 Q16539 P01137 P01375	AKT1 EGF HIF1A IL1B MAPK1 MAPK14 TGFB1 TNF	80.00 8/10	0.66 8/1215	3.1112447939556586e-07
GO:0033043	regulation of organelle organization	Any process that modulates the frequency, rate or extent of a process involved in the formation, arrangement of constituent parts, or disassembly of an organelle.	ENSG00000142208 ENSG00000138798 ENSG00000100644 ENSG00000125538 ENSG00000254647 ENSG00000100030 ENSG00000105329 ENSG00000232810	'RAC-alpha serine/threonine-protein kinase'; 'Pro-epidermal growth factor'; 'Hypoxia-inducible factor 1-alpha'; 'Interleukin-1 beta'; 'Insulin'; 'Mitogen-activated protein kinase 1'; 'Transforming growth factor beta-1 proprotein'; 'Tumor necrosis factor'	AKT1 EGF HIF1A IL1B INS MAPK1 TGFB1 TNF	P31749 P01133 Q16665 P01584 P01308 P28482 P01137 P01375	AKT1 EGF HIF1A IL1B INS MAPK1 TGFB1 TNF	80.00 8/10	0.65 8/1228	3.3430438728706984e-07
GO:1901701	cellular response to oxygen-containing compound	Any process that results in a change in state or activity of a cell (in terms of movement, secretion, enzyme production, gene expression, etc.) as a result of an oxygen-containing compound stimulus.	ENSG00000142208 ENSG00000100644 ENSG00000125538 ENSG00000254647 ENSG00000100030 ENSG00000112062 ENSG00000105329 ENSG00000232810	'RAC-alpha serine/threonine-protein kinase'; 'Hypoxia-inducible factor 1-alpha'; 'Interleukin-1 beta'; 'Insulin'; 'Mitogen-activated protein kinase 1'; 'Mitogen-activated protein kinase 14'; 'Transforming growth factor beta-1 proprotein'; 'Tumor necrosis factor'	AKT1 HIF1A IL1B INS MAPK1 MAPK14 TGFB1 TNF	P31749 Q16665 P01584 P01308 P28482 Q16539 P01137 P01375	AKT1 HIF1A IL1B INS MAPK1 MAPK14 TGFB1 TNF	80.00 8/10	0.65 8/1237	3.515756483603971e-07
GO:0043408	regulation of MAPK cascade	Any process that modulates the frequency, rate or extent of signal transduction mediated by the MAP kinase (MAPK) cascade.	ENSG00000142208 ENSG00000138798 ENSG00000125538 ENSG00000254647 ENSG00000100030 ENSG00000112062 ENSG00000232810	'RAC-alpha serine/threonine-protein kinase'; 'Pro-epidermal growth factor'; 'Interleukin-1 beta'; 'Insulin'; 'Mitogen-activated protein kinase 1'; 'Mitogen-activated protein kinase 14'; 'Tumor necrosis factor'	AKT1 EGF IL1B INS MAPK1 MAPK14 TNF	P31749 P01133 P01584 P01308 P28482 Q16539 P01375	AKT1 EGF IL1B INS MAPK1 MAPK14 TNF	70.00 7/10	0.95 7/734	3.544567424552833e-07
GO:0051170	import into nucleus	The directed movement of substances into the nucleus.	ENSG00000142208 ENSG00000111537 ENSG00000100030 ENSG00000112062 ENSG00000105329	'RAC-alpha serine/threonine-protein kinase'; 'Interferon gamma'; 'Mitogen-activated protein kinase 1'; 'Mitogen-activated protein kinase 14'; 'Transforming growth factor beta-1 proprotein'	AKT1 IFNG MAPK1 MAPK14 TGFB1	P31749 P01579 P28482 Q16539 P01137	AKT1 IFNG MAPK1 MAPK14 TGFB1	50.00 5/10	2.87 5/174	3.544567424552833e-07
GO:0042592	homeostatic process	Any biological process involved in the maintenance of an internal steady state.	ENSG00000142208 ENSG00000100644 ENSG00000111537 ENSG00000125538 ENSG00000254647 ENSG00000100030 ENSG00000112062 ENSG00000105329 ENSG00000232810	'RAC-alpha serine/threonine-protein kinase'; 'Hypoxia-inducible factor 1-alpha'; 'Interferon gamma'; 'Interleukin-1 beta'; 'Insulin'; 'Mitogen-activated protein kinase 1'; 'Mitogen-activated protein kinase 14'; 'Transforming growth factor beta-1 proprotein'; 'Tumor necrosis factor'	AKT1 HIF1A IFNG IL1B INS MAPK1 MAPK14 TGFB1 TNF	P31749 Q16665 P01579 P01584 P01308 P28482 Q16539 P01137 P01375	AKT1 HIF1A IFNG IL1B INS MAPK1 MAPK14 TGFB1 TNF	90.00 9/10	0.45 9/1985	3.77924050313591e-07
GO:0006915	apoptotic process	A programmed cell death process which begins when a cell receives an internal (e.g. DNA damage) or external signal (e.g. an extracellular death ligand), and proceeds through a series of biochemical events (signaling pathway phase) which trigger an execution phase. The execution phase is the last step of an apoptotic process, and is typically characterized by rounding-up of the cell, retraction of…	ENSG00000142208 ENSG00000100644 ENSG00000111537 ENSG00000125538 ENSG00000254647 ENSG00000100030 ENSG00000112062 ENSG00000105329 ENSG00000232810	'RAC-alpha serine/threonine-protein kinase'; 'Hypoxia-inducible factor 1-alpha'; 'Interferon gamma'; 'Interleukin-1 beta'; 'Insulin'; 'Mitogen-activated protein kinase 1'; 'Mitogen-activated protein kinase 14'; 'Transforming growth factor beta-1 proprotein'; 'Tumor necrosis factor'	AKT1 HIF1A IFNG IL1B INS MAPK1 MAPK14 TGFB1 TNF	P31749 Q16665 P01579 P01584 P01308 P28482 Q16539 P01137 P01375	AKT1 HIF1A IFNG IL1B INS MAPK1 MAPK14 TGFB1 TNF	90.00 9/10	0.45 9/1998	3.9773176990762885e-07
GO:0042176	regulation of protein catabolic process	Any process that modulates the frequency, rate or extent of the chemical reactions and pathways resulting in the breakdown of a protein by the destruction of the native, active configuration, with or without the hydrolysis of peptide bonds.	ENSG00000142208 ENSG00000138798 ENSG00000111537 ENSG00000125538 ENSG00000254647 ENSG00000232810	'RAC-alpha serine/threonine-protein kinase'; 'Pro-epidermal growth factor'; 'Interferon gamma'; 'Interleukin-1 beta'; 'Insulin'; 'Tumor necrosis factor'	AKT1 EGF IFNG IL1B INS TNF	P31749 P01133 P01579 P01584 P01308 P01375	AKT1 EGF IFNG IL1B INS TNF	60.00 6/10	1.50 6/401	4.077630492772595e-07
GO:0050994	regulation of lipid catabolic process	Any process that modulates the frequency, rate, or extent of the chemical reactions and pathways resulting in the breakdown of lipids.	ENSG00000142208 ENSG00000125538 ENSG00000254647 ENSG00000232810	'RAC-alpha serine/threonine-protein kinase'; 'Interleukin-1 beta'; 'Insulin'; 'Tumor necrosis factor'	AKT1 IL1B INS TNF	P31749 P01584 P01308 P01375	AKT1 IL1B INS TNF	40.00 4/10	6.67 4/60	4.1275311924429836e-07
GO:0007169	transmembrane receptor protein tyrosine kinase signaling pathway	A series of molecular signals initiated by the binding of an extracellular ligand to a receptor on the surface of the target cell where the receptor possesses tyrosine kinase activity, and ending with regulation of a downstream cellular process, e.g. transcription.	ENSG00000142208 ENSG00000138798 ENSG00000100644 ENSG00000125538 ENSG00000254647 ENSG00000100030 ENSG00000112062	'RAC-alpha serine/threonine-protein kinase'; 'Pro-epidermal growth factor'; 'Hypoxia-inducible factor 1-alpha'; 'Interleukin-1 beta'; 'Insulin'; 'Mitogen-activated protein kinase 1'; 'Mitogen-activated protein kinase 14'	AKT1 EGF HIF1A IL1B INS MAPK1 MAPK14	P31749 P01133 Q16665 P01584 P01308 P28482 Q16539	AKT1 EGF HIF1A IL1B INS MAPK1 MAPK14	70.00 7/10	0.92 7/759	4.314449188000772e-07
GO:0046324	regulation of glucose import	Any process that modulates the frequency, rate or extent of the import of the hexose monosaccharide glucose into a cell or organelle.	ENSG00000142208 ENSG00000254647 ENSG00000112062 ENSG00000232810	'RAC-alpha serine/threonine-protein kinase'; 'Insulin'; 'Mitogen-activated protein kinase 14'; 'Tumor necrosis factor'	AKT1 INS MAPK14 TNF	P31749 P01308 Q16539 P01375	AKT1 INS MAPK14 TNF	40.00 4/10	6.56 4/61	4.3555167446100694e-07
GO:0051173	positive regulation of nitrogen compound metabolic process	Any process that activates or increases the frequency, rate or extent of the chemical reactions and pathways involving nitrogen or nitrogenous compounds.	ENSG00000142208 ENSG00000138798 ENSG00000100644 ENSG00000111537 ENSG00000125538 ENSG00000254647 ENSG00000100030 ENSG00000112062 ENSG00000105329 ENSG00000232810	'RAC-alpha serine/threonine-protein kinase'; 'Pro-epidermal growth factor'; 'Hypoxia-inducible factor 1-alpha'; 'Interferon gamma'; 'Interleukin-1 beta'; 'Insulin'; 'Mitogen-activated protein kinase 1'; 'Mitogen-activated protein kinase 14'; 'Transforming growth factor beta-1 proprotein'; 'Tumor necrosis factor'	AKT1 EGF HIF1A IFNG IL1B INS MAPK1 MAPK14 TGFB1 TNF	P31749 P01133 Q16665 P01579 P01584 P01308 P28482 Q16539 P01137 P01375	AKT1 EGF HIF1A IFNG IL1B INS MAPK1 MAPK14 TGFB1 TNF	100.00 10/10	0.32 10/3143	4.3795931623242335e-07
GO:0033036	macromolecule localization	Any process in which a macromolecule is transported to, or maintained in, a specific location.	ENSG00000142208 ENSG00000138798 ENSG00000100644 ENSG00000111537 ENSG00000125538 ENSG00000254647 ENSG00000100030 ENSG00000112062 ENSG00000105329 ENSG00000232810	'RAC-alpha serine/threonine-protein kinase'; 'Pro-epidermal growth factor'; 'Hypoxia-inducible factor 1-alpha'; 'Interferon gamma'; 'Interleukin-1 beta'; 'Insulin'; 'Mitogen-activated protein kinase 1'; 'Mitogen-activated protein kinase 14'; 'Transforming growth factor beta-1 proprotein'; 'Tumor necrosis factor'	AKT1 EGF HIF1A IFNG IL1B INS MAPK1 MAPK14 TGFB1 TNF	P31749 P01133 Q16665 P01579 P01584 P01308 P28482 Q16539 P01137 P01375	AKT1 EGF HIF1A IFNG IL1B INS MAPK1 MAPK14 TGFB1 TNF	100.00 10/10	0.32 10/3148	4.419800952662888e-07
GO:0042306	regulation of protein import into nucleus	Any process that modulates the frequency, rate or extent of movement of proteins from the cytoplasm to the nucleus.	ENSG00000111537 ENSG00000100030 ENSG00000112062 ENSG00000105329	'Interferon gamma'; 'Mitogen-activated protein kinase 1'; 'Mitogen-activated protein kinase 14'; 'Transforming growth factor beta-1 proprotein'	IFNG MAPK1 MAPK14 TGFB1	P01579 P28482 Q16539 P01137	IFNG MAPK1 MAPK14 TGFB1	40.00 4/10	6.45 4/62	4.560943318654282e-07
GO:0001503	ossification	The formation of bone or of a bony substance, or the conversion of fibrous tissue or of cartilage into bone or a bony substance.	ENSG00000142208 ENSG00000100644 ENSG00000100030 ENSG00000112062 ENSG00000105329 ENSG00000232810	'RAC-alpha serine/threonine-protein kinase'; 'Hypoxia-inducible factor 1-alpha'; 'Mitogen-activated protein kinase 1'; 'Mitogen-activated protein kinase 14'; 'Transforming growth factor beta-1 proprotein'; 'Tumor necrosis factor'	AKT1 HIF1A MAPK1 MAPK14 TGFB1 TNF	P31749 Q16665 P28482 Q16539 P01137 P01375	AKT1 HIF1A MAPK1 MAPK14 TGFB1 TNF	60.00 6/10	1.44 6/418	4.962403896622926e-07
GO:0065009	regulation of molecular function	Any process that modulates the frequency, rate or extent of a molecular function, an elemental biological activity occurring at the molecular level, such as catalysis or binding.	ENSG00000142208 ENSG00000138798 ENSG00000100644 ENSG00000111537 ENSG00000125538 ENSG00000254647 ENSG00000100030 ENSG00000112062 ENSG00000105329 ENSG00000232810	'RAC-alpha serine/threonine-protein kinase'; 'Pro-epidermal growth factor'; 'Hypoxia-inducible factor 1-alpha'; 'Interferon gamma'; 'Interleukin-1 beta'; 'Insulin'; 'Mitogen-activated protein kinase 1'; 'Mitogen-activated protein kinase 14'; 'Transforming growth factor beta-1 proprotein'; 'Tumor necrosis factor'	AKT1 EGF HIF1A IFNG IL1B INS MAPK1 MAPK14 TGFB1 TNF	P31749 P01133 Q16665 P01579 P01584 P01308 P28482 Q16539 P01137 P01375	AKT1 EGF HIF1A IFNG IL1B INS MAPK1 MAPK14 TGFB1 TNF	100.00 10/10	0.31 10/3191	4.962403896622926e-07
GO:0018193	peptidyl-amino acid modification	The alteration of an amino acid residue in a peptide.	ENSG00000142208 ENSG00000138798 ENSG00000111537 ENSG00000125538 ENSG00000100030 ENSG00000112062 ENSG00000105329 ENSG00000232810	'RAC-alpha serine/threonine-protein kinase'; 'Pro-epidermal growth factor'; 'Interferon gamma'; 'Interleukin-1 beta'; 'Mitogen-activated protein kinase 1'; 'Mitogen-activated protein kinase 14'; 'Transforming growth factor beta-1 proprotein'; 'Tumor necrosis factor'	AKT1 EGF IFNG IL1B MAPK1 MAPK14 TGFB1 TNF	P31749 P01133 P01579 P01584 P28482 Q16539 P01137 P01375	AKT1 EGF IFNG IL1B MAPK1 MAPK14 TGFB1 TNF	80.00 8/10	0.61 8/1309	4.987555063794188e-07
GO:0046890	regulation of lipid biosynthetic process	Any process that modulates the frequency, rate or extent of the chemical reactions and pathways resulting in the formation of lipids.	ENSG00000142208 ENSG00000111537 ENSG00000125538 ENSG00000254647 ENSG00000232810	'RAC-alpha serine/threonine-protein kinase'; 'Interferon gamma'; 'Interleukin-1 beta'; 'Insulin'; 'Tumor necrosis factor'	AKT1 IFNG IL1B INS TNF	P31749 P01579 P01584 P01308 P01375	AKT1 IFNG IL1B INS TNF	50.00 5/10	2.62 5/191	5.154078681360252e-07
GO:0046824	positive regulation of nucleocytoplasmic transport	Any process that activates or increases the frequency, rate or extent of the directed movement of substances between the nucleus and the cytoplasm.	ENSG00000111537 ENSG00000125538 ENSG00000100030 ENSG00000112062	'Interferon gamma'; 'Interleukin-1 beta'; 'Mitogen-activated protein kinase 1'; 'Mitogen-activated protein kinase 14'	IFNG IL1B MAPK1 MAPK14	P01579 P01584 P28482 Q16539	IFNG IL1B MAPK1 MAPK14	40.00 4/10	6.15 4/65	5.316968854139126e-07
GO:1904589	regulation of protein import	Any process that modulates the frequency, rate or extent of protein import.	ENSG00000111537 ENSG00000100030 ENSG00000112062 ENSG00000105329	'Interferon gamma'; 'Mitogen-activated protein kinase 1'; 'Mitogen-activated protein kinase 14'; 'Transforming growth factor beta-1 proprotein'	IFNG MAPK1 MAPK14 TGFB1	P01579 P28482 Q16539 P01137	IFNG MAPK1 MAPK14 TGFB1	40.00 4/10	6.15 4/65	5.316968854139126e-07
GO:0007166	cell surface receptor signaling pathway	A series of molecular signals initiated by activation of a receptor on the surface of a cell. The pathway begins with binding of an extracellular ligand to a cell surface receptor, or for receptors that signal in the absence of a ligand, by ligand-withdrawal or the activity of a constitutively active receptor. The pathway ends with regulation of a downstream cellular process, e.g. transcription.	ENSG00000142208 ENSG00000138798 ENSG00000100644 ENSG00000111537 ENSG00000125538 ENSG00000254647 ENSG00000100030 ENSG00000112062 ENSG00000105329 ENSG00000232810	'RAC-alpha serine/threonine-protein kinase'; 'Pro-epidermal growth factor'; 'Hypoxia-inducible factor 1-alpha'; 'Interferon gamma'; 'Interleukin-1 beta'; 'Insulin'; 'Mitogen-activated protein kinase 1'; 'Mitogen-activated protein kinase 14'; 'Transforming growth factor beta-1 proprotein'; 'Tumor necrosis factor'	AKT1 EGF HIF1A IFNG IL1B INS MAPK1 MAPK14 TGFB1 TNF	P31749 P01133 Q16665 P01579 P01584 P01308 P28482 Q16539 P01137 P01375	AKT1 EGF HIF1A IFNG IL1B INS MAPK1 MAPK14 TGFB1 TNF	100.00 10/10	0.31 10/3226	5.357801566863708e-07
GO:0009888	tissue development	The process whose specific outcome is the progression of a tissue over time, from its formation to the mature structure.	ENSG00000142208 ENSG00000138798 ENSG00000100644 ENSG00000111537 ENSG00000125538 ENSG00000100030 ENSG00000112062 ENSG00000105329 ENSG00000232810	'RAC-alpha serine/threonine-protein kinase'; 'Pro-epidermal growth factor'; 'Hypoxia-inducible factor 1-alpha'; 'Interferon gamma'; 'Interleukin-1 beta'; 'Mitogen-activated protein kinase 1'; 'Mitogen-activated protein kinase 14'; 'Transforming growth factor beta-1 proprotein'; 'Tumor necrosis factor'	AKT1 EGF HIF1A IFNG IL1B MAPK1 MAPK14 TGFB1 TNF	P31749 P01133 Q16665 P01579 P01584 P28482 Q16539 P01137 P01375	AKT1 EGF HIF1A IFNG IL1B MAPK1 MAPK14 TGFB1 TNF	90.00 9/10	0.43 9/2093	5.440241131312516e-07
GO:0062012	regulation of small molecule metabolic process	Any process that modulates the rate, frequency or extent of a small molecule metabolic process.	ENSG00000142208 ENSG00000100644 ENSG00000111537 ENSG00000125538 ENSG00000254647 ENSG00000232810	'RAC-alpha serine/threonine-protein kinase'; 'Hypoxia-inducible factor 1-alpha'; 'Interferon gamma'; 'Interleukin-1 beta'; 'Insulin'; 'Tumor necrosis factor'	AKT1 HIF1A IFNG IL1B INS TNF	P31749 Q16665 P01579 P01584 P01308 P01375	AKT1 HIF1A IFNG IL1B INS TNF	60.00 6/10	1.40 6/430	5.59382726706325e-07
GO:0060429	epithelium development	The process whose specific outcome is the progression of an epithelium over time, from its formation to the mature structure. An epithelium is a tissue that covers the internal or external surfaces of an anatomical structure.	ENSG00000142208 ENSG00000138798 ENSG00000100644 ENSG00000111537 ENSG00000125538 ENSG00000100030 ENSG00000105329 ENSG00000232810	'RAC-alpha serine/threonine-protein kinase'; 'Pro-epidermal growth factor'; 'Hypoxia-inducible factor 1-alpha'; 'Interferon gamma'; 'Interleukin-1 beta'; 'Mitogen-activated protein kinase 1'; 'Transforming growth factor beta-1 proprotein'; 'Tumor necrosis factor'	AKT1 EGF HIF1A IFNG IL1B MAPK1 TGFB1 TNF	P31749 P01133 Q16665 P01579 P01584 P28482 P01137 P01375	AKT1 EGF HIF1A IFNG IL1B MAPK1 TGFB1 TNF	80.00 8/10	0.60 8/1338	5.666930642177368e-07
GO:0048015	phosphatidylinositol-mediated signaling	A series of molecular signals in which a cell uses a phosphatidylinositol-mediated signaling to convert a signal into a response. Phosphatidylinositols include phosphatidylinositol (PtdIns) and its phosphorylated derivatives.	ENSG00000142208 ENSG00000138798 ENSG00000254647 ENSG00000100030 ENSG00000232810	'RAC-alpha serine/threonine-protein kinase'; 'Pro-epidermal growth factor'; 'Insulin'; 'Mitogen-activated protein kinase 1'; 'Tumor necrosis factor'	AKT1 EGF INS MAPK1 TNF	P31749 P01133 P01308 P28482 P01375	AKT1 EGF INS MAPK1 TNF	50.00 5/10	2.54 5/197	5.718476761992461e-07
GO:0045321	leukocyte activation	A change in morphology and behavior of a leukocyte resulting from exposure to a specific antigen, mitogen, cytokine, cellular ligand, or soluble factor.	ENSG00000142208 ENSG00000111537 ENSG00000125538 ENSG00000254647 ENSG00000100030 ENSG00000112062 ENSG00000105329 ENSG00000232810	'RAC-alpha serine/threonine-protein kinase'; 'Interferon gamma'; 'Interleukin-1 beta'; 'Insulin'; 'Mitogen-activated protein kinase 1'; 'Mitogen-activated protein kinase 14'; 'Transforming growth factor beta-1 proprotein'; 'Tumor necrosis factor'	AKT1 IFNG IL1B INS MAPK1 MAPK14 TGFB1 TNF	P31749 P01579 P01584 P01308 P28482 Q16539 P01137 P01375	AKT1 IFNG IL1B INS MAPK1 MAPK14 TGFB1 TNF	80.00 8/10	0.60 8/1341	5.718476761992461e-07
GO:0032940	secretion by cell	The controlled release of a substance by a cell.	ENSG00000138798 ENSG00000100644 ENSG00000111537 ENSG00000125538 ENSG00000254647 ENSG00000100030 ENSG00000112062 ENSG00000232810	'Pro-epidermal growth factor'; 'Hypoxia-inducible factor 1-alpha'; 'Interferon gamma'; 'Interleukin-1 beta'; 'Insulin'; 'Mitogen-activated protein kinase 1'; 'Mitogen-activated protein kinase 14'; 'Tumor necrosis factor'	EGF HIF1A IFNG IL1B INS MAPK1 MAPK14 TNF	P01133 Q16665 P01579 P01584 P01308 P28482 Q16539 P01375	EGF HIF1A IFNG IL1B INS MAPK1 MAPK14 TNF	80.00 8/10	0.59 8/1351	6.002321488675678e-07
GO:0048017	inositol lipid-mediated signaling	A series of molecular signals in which a cell uses an inositol-containing lipid to convert a signal into a response. Inositol lipids include the phosphoinositides (phosphatidylinositol and its phosphorylated derivatives), ceramides containing inositol, and inositol glycolipids.	ENSG00000142208 ENSG00000138798 ENSG00000254647 ENSG00000100030 ENSG00000232810	'RAC-alpha serine/threonine-protein kinase'; 'Pro-epidermal growth factor'; 'Insulin'; 'Mitogen-activated protein kinase 1'; 'Tumor necrosis factor'	AKT1 EGF INS MAPK1 TNF	P31749 P01133 P01308 P28482 P01375	AKT1 EGF INS MAPK1 TNF	50.00 5/10	2.49 5/201	6.24612267085552e-07
GO:0071222	cellular response to lipopolysaccharide	Any process that results in a change in state or activity of a cell (in terms of movement, secretion, enzyme production, gene expression, etc.) as a result of a lipopolysaccharide stimulus; lipopolysaccharide is a major component of the cell wall of gram-negative bacteria.	ENSG00000142208 ENSG00000125538 ENSG00000100030 ENSG00000112062 ENSG00000232810	'RAC-alpha serine/threonine-protein kinase'; 'Interleukin-1 beta'; 'Mitogen-activated protein kinase 1'; 'Mitogen-activated protein kinase 14'; 'Tumor necrosis factor'	AKT1 IL1B MAPK1 MAPK14 TNF	P31749 P01584 P28482 Q16539 P01375	AKT1 IL1B MAPK1 MAPK14 TNF	50.00 5/10	2.48 5/202	6.356656284289033e-07
GO:0048732	gland development	The process whose specific outcome is the progression of a gland over time, from its formation to the mature structure. A gland is an organ specialised for secretion.	ENSG00000142208 ENSG00000138798 ENSG00000100644 ENSG00000100030 ENSG00000105329 ENSG00000232810	'RAC-alpha serine/threonine-protein kinase'; 'Pro-epidermal growth factor'; 'Hypoxia-inducible factor 1-alpha'; 'Mitogen-activated protein kinase 1'; 'Transforming growth factor beta-1 proprotein'; 'Tumor necrosis factor'	AKT1 EGF HIF1A MAPK1 TGFB1 TNF	P31749 P01133 Q16665 P28482 P01137 P01375	AKT1 EGF HIF1A MAPK1 TGFB1 TNF	60.00 6/10	1.35 6/443	6.356656284289033e-07
GO:0045428	regulation of nitric oxide biosynthetic process	Any process that modulates the frequency, rate or extent of the chemical reactions and pathways resulting in the formation of nitric oxide.	ENSG00000142208 ENSG00000111537 ENSG00000125538 ENSG00000232810	'RAC-alpha serine/threonine-protein kinase'; 'Interferon gamma'; 'Interleukin-1 beta'; 'Tumor necrosis factor'	AKT1 IFNG IL1B TNF	P31749 P01579 P01584 P01375	AKT1 IFNG IL1B TNF	40.00 4/10	5.80 4/69	6.356656284289033e-07
GO:1905475	regulation of protein localization to membrane	Any process that modulates the frequency, rate or extent of protein localization to membrane.	ENSG00000142208 ENSG00000111537 ENSG00000254647 ENSG00000105329 ENSG00000232810	'RAC-alpha serine/threonine-protein kinase'; 'Interferon gamma'; 'Insulin'; 'Transforming growth factor beta-1 proprotein'; 'Tumor necrosis factor'	AKT1 IFNG INS TGFB1 TNF	P31749 P01579 P01308 P01137 P01375	AKT1 IFNG INS TGFB1 TNF	50.00 5/10	2.46 5/203	6.406137385399908e-07
GO:0061180	mammary gland epithelium development	The process whose specific outcome is the progression of the mammary gland epithelium over time, from its formation to the mature structure. The mammary gland is a large compound sebaceous gland that in female mammals is modified to secrete milk.	ENSG00000142208 ENSG00000100644 ENSG00000100030 ENSG00000105329	'RAC-alpha serine/threonine-protein kinase'; 'Hypoxia-inducible factor 1-alpha'; 'Mitogen-activated protein kinase 1'; 'Transforming growth factor beta-1 proprotein'	AKT1 HIF1A MAPK1 TGFB1	P31749 Q16665 P28482 P01137	AKT1 HIF1A MAPK1 TGFB1	40.00 4/10	5.71 4/70	6.634607092671605e-07
GO:0012501	programmed cell death	A process which begins when a cell receives an internal or external signal and activates a series of biochemical events (signaling pathway). The process ends with the death of the cell.	ENSG00000142208 ENSG00000100644 ENSG00000111537 ENSG00000125538 ENSG00000254647 ENSG00000100030 ENSG00000112062 ENSG00000105329 ENSG00000232810	'RAC-alpha serine/threonine-protein kinase'; 'Hypoxia-inducible factor 1-alpha'; 'Interferon gamma'; 'Interleukin-1 beta'; 'Insulin'; 'Mitogen-activated protein kinase 1'; 'Mitogen-activated protein kinase 14'; 'Transforming growth factor beta-1 proprotein'; 'Tumor necrosis factor'	AKT1 HIF1A IFNG IL1B INS MAPK1 MAPK14 TGFB1 TNF	P31749 Q16665 P01579 P01584 P01308 P28482 Q16539 P01137 P01375	AKT1 HIF1A IFNG IL1B INS MAPK1 MAPK14 TGFB1 TNF	90.00 9/10	0.42 9/2158	6.634820894853174e-07
GO:0022407	regulation of cell-cell adhesion	Any process that modulates the frequency, rate or extent of attachment of a cell to another cell.	ENSG00000142208 ENSG00000111537 ENSG00000125538 ENSG00000112062 ENSG00000105329 ENSG00000232810	'RAC-alpha serine/threonine-protein kinase'; 'Interferon gamma'; 'Interleukin-1 beta'; 'Mitogen-activated protein kinase 14'; 'Transforming growth factor beta-1 proprotein'; 'Tumor necrosis factor'	AKT1 IFNG IL1B MAPK14 TGFB1 TNF	P31749 P01579 P01584 Q16539 P01137 P01375	AKT1 IFNG IL1B MAPK14 TGFB1 TNF	60.00 6/10	1.33 6/450	6.813722752094255e-07
GO:0032722	positive regulation of chemokine production	Any process that activates or increases the frequency, rate, or extent of chemokine production.	ENSG00000100644 ENSG00000111537 ENSG00000125538 ENSG00000232810	'Hypoxia-inducible factor 1-alpha'; 'Interferon gamma'; 'Interleukin-1 beta'; 'Tumor necrosis factor'	HIF1A IFNG IL1B TNF	Q16665 P01579 P01584 P01375	HIF1A IFNG IL1B TNF	40.00 4/10	5.63 4/71	6.865374890091254e-07
GO:0080164	regulation of nitric oxide metabolic process	Any process that modulates the frequency, rate or extent of the chemical reactions and pathways involving nitric oxide, nitrogen monoxide (NO), a colorless gas only slightly soluble in water.	ENSG00000142208 ENSG00000111537 ENSG00000125538 ENSG00000232810	'RAC-alpha serine/threonine-protein kinase'; 'Interferon gamma'; 'Interleukin-1 beta'; 'Tumor necrosis factor'	AKT1 IFNG IL1B TNF	P31749 P01579 P01584 P01375	AKT1 IFNG IL1B TNF	40.00 4/10	5.63 4/71	6.865374890091254e-07
GO:0031325	positive regulation of cellular metabolic process	Any process that activates or increases the frequency, rate or extent of the chemical reactions and pathways by which individual cells transform chemical substances.	ENSG00000142208 ENSG00000138798 ENSG00000100644 ENSG00000111537 ENSG00000125538 ENSG00000254647 ENSG00000100030 ENSG00000112062 ENSG00000105329 ENSG00000232810	'RAC-alpha serine/threonine-protein kinase'; 'Pro-epidermal growth factor'; 'Hypoxia-inducible factor 1-alpha'; 'Interferon gamma'; 'Interleukin-1 beta'; 'Insulin'; 'Mitogen-activated protein kinase 1'; 'Mitogen-activated protein kinase 14'; 'Transforming growth factor beta-1 proprotein'; 'Tumor necrosis factor'	AKT1 EGF HIF1A IFNG IL1B INS MAPK1 MAPK14 TGFB1 TNF	P31749 P01133 Q16665 P01579 P01584 P01308 P28482 Q16539 P01137 P01375	AKT1 EGF HIF1A IFNG IL1B INS MAPK1 MAPK14 TGFB1 TNF	100.00 10/10	0.30 10/3342	6.88171408416057e-07
GO:0051960	regulation of nervous system development	Any process that modulates the frequency, rate or extent of nervous system development, the origin and formation of nervous tissue.	ENSG00000142208 ENSG00000100644 ENSG00000111537 ENSG00000125538 ENSG00000105329 ENSG00000232810	'RAC-alpha serine/threonine-protein kinase'; 'Hypoxia-inducible factor 1-alpha'; 'Interferon gamma'; 'Interleukin-1 beta'; 'Transforming growth factor beta-1 proprotein'; 'Tumor necrosis factor'	AKT1 HIF1A IFNG IL1B TGFB1 TNF	P31749 Q16665 P01579 P01584 P01137 P01375	AKT1 HIF1A IFNG IL1B TGFB1 TNF	60.00 6/10	1.32 6/453	6.925376230453998e-07
GO:0050673	epithelial cell proliferation	The multiplication or reproduction of epithelial cells, resulting in the expansion of a cell population. Epithelial cells make up the epithelium, the covering of internal and external surfaces of the body, including the lining of vessels and other small cavities. It consists of cells joined by small amounts of cementing substances.	ENSG00000142208 ENSG00000138798 ENSG00000100644 ENSG00000100030 ENSG00000105329 ENSG00000232810	'RAC-alpha serine/threonine-protein kinase'; 'Pro-epidermal growth factor'; 'Hypoxia-inducible factor 1-alpha'; 'Mitogen-activated protein kinase 1'; 'Transforming growth factor beta-1 proprotein'; 'Tumor necrosis factor'	AKT1 EGF HIF1A MAPK1 TGFB1 TNF	P31749 P01133 Q16665 P28482 P01137 P01375	AKT1 EGF HIF1A MAPK1 TGFB1 TNF	60.00 6/10	1.30 6/460	7.543030911265328e-07
GO:0001817	regulation of cytokine production	Any process that modulates the frequency, rate, or extent of production of a cytokine.	ENSG00000100644 ENSG00000111537 ENSG00000125538 ENSG00000254647 ENSG00000112062 ENSG00000105329 ENSG00000232810	'Hypoxia-inducible factor 1-alpha'; 'Interferon gamma'; 'Interleukin-1 beta'; 'Insulin'; 'Mitogen-activated protein kinase 14'; 'Transforming growth factor beta-1 proprotein'; 'Tumor necrosis factor'	HIF1A IFNG IL1B INS MAPK14 TGFB1 TNF	Q16665 P01579 P01584 P01308 Q16539 P01137 P01375	HIF1A IFNG IL1B INS MAPK14 TGFB1 TNF	70.00 7/10	0.83 7/847	7.581855518908482e-07
GO:0140352	export from cell	The directed movement of some substance from a cell, into the extracellular region. This may occur via transport across the plasma membrane or via exocytosis.	ENSG00000138798 ENSG00000100644 ENSG00000111537 ENSG00000125538 ENSG00000254647 ENSG00000100030 ENSG00000112062 ENSG00000232810	'Pro-epidermal growth factor'; 'Hypoxia-inducible factor 1-alpha'; 'Interferon gamma'; 'Interleukin-1 beta'; 'Insulin'; 'Mitogen-activated protein kinase 1'; 'Mitogen-activated protein kinase 14'; 'Tumor necrosis factor'	EGF HIF1A IFNG IL1B INS MAPK1 MAPK14 TNF	P01133 Q16665 P01579 P01584 P01308 P28482 Q16539 P01375	EGF HIF1A IFNG IL1B INS MAPK1 MAPK14 TNF	80.00 8/10	0.57 8/1413	7.822057636737536e-07
GO:0001816	cytokine production	The appearance of a cytokine due to biosynthesis or secretion following a cellular stimulus, resulting in an increase in its intracellular or extracellular levels.	ENSG00000100644 ENSG00000111537 ENSG00000125538 ENSG00000254647 ENSG00000112062 ENSG00000105329 ENSG00000232810	'Hypoxia-inducible factor 1-alpha'; 'Interferon gamma'; 'Interleukin-1 beta'; 'Insulin'; 'Mitogen-activated protein kinase 14'; 'Transforming growth factor beta-1 proprotein'; 'Tumor necrosis factor'	HIF1A IFNG IL1B INS MAPK14 TGFB1 TNF	Q16665 P01579 P01584 P01308 Q16539 P01137 P01375	HIF1A IFNG IL1B INS MAPK14 TGFB1 TNF	70.00 7/10	0.82 7/854	7.92054694989068e-07
GO:0071705	nitrogen compound transport	The directed movement of nitrogen-containing compounds into, out of or within a cell, or between cells, by means of some agent such as a transporter or pore.	ENSG00000142208 ENSG00000100644 ENSG00000111537 ENSG00000125538 ENSG00000254647 ENSG00000100030 ENSG00000112062 ENSG00000105329 ENSG00000232810	'RAC-alpha serine/threonine-protein kinase'; 'Hypoxia-inducible factor 1-alpha'; 'Interferon gamma'; 'Interleukin-1 beta'; 'Insulin'; 'Mitogen-activated protein kinase 1'; 'Mitogen-activated protein kinase 14'; 'Transforming growth factor beta-1 proprotein'; 'Tumor necrosis factor'	AKT1 HIF1A IFNG IL1B INS MAPK1 MAPK14 TGFB1 TNF	P31749 Q16665 P01579 P01584 P01308 P28482 Q16539 P01137 P01375	AKT1 HIF1A IFNG IL1B INS MAPK1 MAPK14 TGFB1 TNF	90.00 9/10	0.41 9/2216	7.92054694989068e-07
GO:0006109	regulation of carbohydrate metabolic process	Any process that modulates the frequency, rate or extent of the chemical reactions and pathways involving carbohydrates.	ENSG00000142208 ENSG00000138798 ENSG00000100644 ENSG00000111537 ENSG00000254647	'RAC-alpha serine/threonine-protein kinase'; 'Pro-epidermal growth factor'; 'Hypoxia-inducible factor 1-alpha'; 'Interferon gamma'; 'Insulin'	AKT1 EGF HIF1A IFNG INS	P31749 P01133 Q16665 P01579 P01308	AKT1 EGF HIF1A IFNG INS	50.00 5/10	2.33 5/215	7.92054694989068e-07
GO:0071219	cellular response to molecule of bacterial origin	Any process that results in a change in state or activity of a cell (in terms of movement, secretion, enzyme production, gene expression, etc.) as a result of a stimulus by molecules of bacterial origin such as peptides derived from bacterial flagellin.	ENSG00000142208 ENSG00000125538 ENSG00000100030 ENSG00000112062 ENSG00000232810	'RAC-alpha serine/threonine-protein kinase'; 'Interleukin-1 beta'; 'Mitogen-activated protein kinase 1'; 'Mitogen-activated protein kinase 14'; 'Tumor necrosis factor'	AKT1 IL1B MAPK1 MAPK14 TNF	P31749 P01584 P28482 Q16539 P01375	AKT1 IL1B MAPK1 MAPK14 TNF	50.00 5/10	2.31 5/216	8.061570390786715e-07
GO:0017038	protein import	The targeting and directed movement of proteins into a cell or organelle. Not all import involves an initial targeting event.	ENSG00000142208 ENSG00000111537 ENSG00000100030 ENSG00000112062 ENSG00000105329	'RAC-alpha serine/threonine-protein kinase'; 'Interferon gamma'; 'Mitogen-activated protein kinase 1'; 'Mitogen-activated protein kinase 14'; 'Transforming growth factor beta-1 proprotein'	AKT1 IFNG MAPK1 MAPK14 TGFB1	P31749 P01579 P28482 Q16539 P01137	AKT1 IFNG MAPK1 MAPK14 TGFB1	50.00 5/10	2.28 5/219	8.542322640590799e-07
GO:0046323	glucose import	The directed movement of the hexose monosaccharide glucose into a cell or organelle.	ENSG00000142208 ENSG00000254647 ENSG00000112062 ENSG00000232810	'RAC-alpha serine/threonine-protein kinase'; 'Insulin'; 'Mitogen-activated protein kinase 14'; 'Tumor necrosis factor'	AKT1 INS MAPK14 TNF	P31749 P01308 Q16539 P01375	AKT1 INS MAPK14 TNF	40.00 4/10	5.26 4/76	8.542322640590799e-07
GO:0090276	regulation of peptide hormone secretion	Any process that modulates the rate, frequency, or extent of the regulated release of a peptide hormone from secretory granules.	ENSG00000100644 ENSG00000111537 ENSG00000125538 ENSG00000254647 ENSG00000232810	'Hypoxia-inducible factor 1-alpha'; 'Interferon gamma'; 'Interleukin-1 beta'; 'Insulin'; 'Tumor necrosis factor'	HIF1A IFNG IL1B INS TNF	Q16665 P01579 P01584 P01308 P01375	HIF1A IFNG IL1B INS TNF	50.00 5/10	2.27 5/220	8.69145915153923e-07
GO:0002791	regulation of peptide secretion	Any process that modulates the frequency, rate, or extent of peptide secretion.	ENSG00000100644 ENSG00000111537 ENSG00000125538 ENSG00000254647 ENSG00000232810	'Hypoxia-inducible factor 1-alpha'; 'Interferon gamma'; 'Interleukin-1 beta'; 'Insulin'; 'Tumor necrosis factor'	HIF1A IFNG IL1B INS TNF	Q16665 P01579 P01584 P01308 P01375	HIF1A IFNG IL1B INS TNF	50.00 5/10	2.23 5/224	9.458444583176377e-07
GO:0051044	positive regulation of membrane protein ectodomain proteolysis	Any process that activates or increases the frequency, rate or extent of membrane protein ectodomain peptidolysis.	ENSG00000111537 ENSG00000125538 ENSG00000232810	'Interferon gamma'; 'Interleukin-1 beta'; 'Tumor necrosis factor'	IFNG IL1B TNF	P01579 P01584 P01375	IFNG IL1B TNF	30.00 3/10	18.75 3/16	9.605210087901387e-07
GO:0090087	regulation of peptide transport	Any process that modulates the frequency, rate or extent of the directed movement of peptides, compounds of two or more amino acids where the alpha carboxyl group of one is bound to the alpha amino group of another, into, out of or within a cell, or between cells, by means of some agent such as a transporter or pore.	ENSG00000100644 ENSG00000111537 ENSG00000125538 ENSG00000254647 ENSG00000232810	'Hypoxia-inducible factor 1-alpha'; 'Interferon gamma'; 'Interleukin-1 beta'; 'Insulin'; 'Tumor necrosis factor'	HIF1A IFNG IL1B INS TNF	Q16665 P01579 P01584 P01308 P01375	HIF1A IFNG IL1B INS TNF	50.00 5/10	2.21 5/226	9.781923753131034e-07
GO:0051051	negative regulation of transport	Any process that stops, prevents, or reduces the frequency, rate or extent of the directed movement of substances (such as macromolecules, small molecules, ions) into, out of or within a cell, or between cells, by means of some agent such as a transporter or pore.	ENSG00000142208 ENSG00000138798 ENSG00000125538 ENSG00000254647 ENSG00000105329 ENSG00000232810	'RAC-alpha serine/threonine-protein kinase'; 'Pro-epidermal growth factor'; 'Interleukin-1 beta'; 'Insulin'; 'Transforming growth factor beta-1 proprotein'; 'Tumor necrosis factor'	AKT1 EGF IL1B INS TGFB1 TNF	P31749 P01133 P01584 P01308 P01137 P01375	AKT1 EGF IL1B INS TGFB1 TNF	60.00 6/10	1.23 6/487	9.853215851611723e-07
GO:0051641	cellular localization	A cellular localization process whereby a substance or cellular entity, such as a protein complex or organelle, is transported to, and/or maintained in, a specific location within a cell including the localization of substances or cellular entities to the cell membrane.	ENSG00000142208 ENSG00000138798 ENSG00000100644 ENSG00000111537 ENSG00000125538 ENSG00000254647 ENSG00000100030 ENSG00000112062 ENSG00000105329 ENSG00000232810	'RAC-alpha serine/threonine-protein kinase'; 'Pro-epidermal growth factor'; 'Hypoxia-inducible factor 1-alpha'; 'Interferon gamma'; 'Interleukin-1 beta'; 'Insulin'; 'Mitogen-activated protein kinase 1'; 'Mitogen-activated protein kinase 14'; 'Transforming growth factor beta-1 proprotein'; 'Tumor necrosis factor'	AKT1 EGF HIF1A IFNG IL1B INS MAPK1 MAPK14 TGFB1 TNF	P31749 P01133 Q16665 P01579 P01584 P01308 P28482 Q16539 P01137 P01375	AKT1 EGF HIF1A IFNG IL1B INS MAPK1 MAPK14 TGFB1 TNF	100.00 10/10	0.28 10/3519	1.056097013798096e-06
GO:0008219	cell death	Any biological process that results in permanent cessation of all vital functions of a cell. A cell should be considered dead when any one of the following molecular or morphological criteria is met: (1) the cell has lost the integrity of its plasma membrane; (2) the cell, including its nucleus, has undergone complete fragmentation into discrete bodies (frequently referred to as apoptotic bodies)…	ENSG00000142208 ENSG00000100644 ENSG00000111537 ENSG00000125538 ENSG00000254647 ENSG00000100030 ENSG00000112062 ENSG00000105329 ENSG00000232810	'RAC-alpha serine/threonine-protein kinase'; 'Hypoxia-inducible factor 1-alpha'; 'Interferon gamma'; 'Interleukin-1 beta'; 'Insulin'; 'Mitogen-activated protein kinase 1'; 'Mitogen-activated protein kinase 14'; 'Transforming growth factor beta-1 proprotein'; 'Tumor necrosis factor'	AKT1 HIF1A IFNG IL1B INS MAPK1 MAPK14 TGFB1 TNF	P31749 Q16665 P01579 P01584 P01308 P28482 Q16539 P01137 P01375	AKT1 HIF1A IFNG IL1B INS MAPK1 MAPK14 TGFB1 TNF	90.00 9/10	0.39 9/2306	1.064410475522942e-06
GO:0001667	ameboidal-type cell migration	Cell migration that is accomplished by extension and retraction of a pseudopodium.	ENSG00000142208 ENSG00000138798 ENSG00000100644 ENSG00000111537 ENSG00000105329 ENSG00000232810	'RAC-alpha serine/threonine-protein kinase'; 'Pro-epidermal growth factor'; 'Hypoxia-inducible factor 1-alpha'; 'Interferon gamma'; 'Transforming growth factor beta-1 proprotein'; 'Tumor necrosis factor'	AKT1 EGF HIF1A IFNG TGFB1 TNF	P31749 P01133 Q16665 P01579 P01137 P01375	AKT1 EGF HIF1A IFNG TGFB1 TNF	60.00 6/10	1.21 6/496	1.07576506893605e-06
GO:0010001	glial cell differentiation	The process in which a relatively unspecialized cell acquires the specialized features of a glial cell.	ENSG00000142208 ENSG00000111537 ENSG00000100030 ENSG00000105329 ENSG00000232810	'RAC-alpha serine/threonine-protein kinase'; 'Interferon gamma'; 'Mitogen-activated protein kinase 1'; 'Transforming growth factor beta-1 proprotein'; 'Tumor necrosis factor'	AKT1 IFNG MAPK1 TGFB1 TNF	P31749 P01579 P28482 P01137 P01375	AKT1 IFNG MAPK1 TGFB1 TNF	50.00 5/10	2.15 5/233	1.07576506893605e-06
GO:0046903	secretion	The controlled release of a substance by a cell or a tissue.	ENSG00000138798 ENSG00000100644 ENSG00000111537 ENSG00000125538 ENSG00000254647 ENSG00000100030 ENSG00000112062 ENSG00000232810	'Pro-epidermal growth factor'; 'Hypoxia-inducible factor 1-alpha'; 'Interferon gamma'; 'Interleukin-1 beta'; 'Insulin'; 'Mitogen-activated protein kinase 1'; 'Mitogen-activated protein kinase 14'; 'Tumor necrosis factor'	EGF HIF1A IFNG IL1B INS MAPK1 MAPK14 TNF	P01133 Q16665 P01579 P01584 P01308 P28482 Q16539 P01375	EGF HIF1A IFNG IL1B INS MAPK1 MAPK14 TNF	80.00 8/10	0.54 8/1492	1.07576506893605e-06
GO:2001141	regulation of RNA biosynthetic process	Any process that modulates the frequency, rate or extent of RNA biosynthetic process.	ENSG00000142208 ENSG00000138798 ENSG00000100644 ENSG00000111537 ENSG00000125538 ENSG00000254647 ENSG00000100030 ENSG00000112062 ENSG00000105329 ENSG00000232810	'RAC-alpha serine/threonine-protein kinase'; 'Pro-epidermal growth factor'; 'Hypoxia-inducible factor 1-alpha'; 'Interferon gamma'; 'Interleukin-1 beta'; 'Insulin'; 'Mitogen-activated protein kinase 1'; 'Mitogen-activated protein kinase 14'; 'Transforming growth factor beta-1 proprotein'; 'Tumor necrosis factor'	AKT1 EGF HIF1A IFNG IL1B INS MAPK1 MAPK14 TGFB1 TNF	P31749 P01133 Q16665 P01579 P01584 P01308 P28482 Q16539 P01137 P01375	AKT1 EGF HIF1A IFNG IL1B INS MAPK1 MAPK14 TGFB1 TNF	100.00 10/10	0.28 10/3541	1.07576506893605e-06
GO:0006355	regulation of transcription, DNA-templated	Any process that modulates the frequency, rate or extent of cellular DNA-templated transcription.	ENSG00000142208 ENSG00000138798 ENSG00000100644 ENSG00000111537 ENSG00000125538 ENSG00000254647 ENSG00000100030 ENSG00000112062 ENSG00000105329 ENSG00000232810	'RAC-alpha serine/threonine-protein kinase'; 'Pro-epidermal growth factor'; 'Hypoxia-inducible factor 1-alpha'; 'Interferon gamma'; 'Interleukin-1 beta'; 'Insulin'; 'Mitogen-activated protein kinase 1'; 'Mitogen-activated protein kinase 14'; 'Transforming growth factor beta-1 proprotein'; 'Tumor necrosis factor'	AKT1 EGF HIF1A IFNG IL1B INS MAPK1 MAPK14 TGFB1 TNF	P31749 P01133 Q16665 P01579 P01584 P01308 P28482 Q16539 P01137 P01375	AKT1 EGF HIF1A IFNG IL1B INS MAPK1 MAPK14 TGFB1 TNF	100.00 10/10	0.28 10/3534	1.07576506893605e-06
GO:0006928	movement of cell or subcellular component	The directed, self-propelled movement of a cell or subcellular component without the involvement of an external agent such as a transporter or a pore.	ENSG00000142208 ENSG00000138798 ENSG00000100644 ENSG00000111537 ENSG00000125538 ENSG00000254647 ENSG00000100030 ENSG00000105329 ENSG00000232810	'RAC-alpha serine/threonine-protein kinase'; 'Pro-epidermal growth factor'; 'Hypoxia-inducible factor 1-alpha'; 'Interferon gamma'; 'Interleukin-1 beta'; 'Insulin'; 'Mitogen-activated protein kinase 1'; 'Transforming growth factor beta-1 proprotein'; 'Tumor necrosis factor'	AKT1 EGF HIF1A IFNG IL1B INS MAPK1 TGFB1 TNF	P31749 P01133 Q16665 P01579 P01584 P01308 P28482 P01137 P01375	AKT1 EGF HIF1A IFNG IL1B INS MAPK1 TGFB1 TNF	90.00 9/10	0.39 9/2319	1.07576506893605e-06
GO:0050769	positive regulation of neurogenesis	Any process that activates or increases the frequency, rate or extent of neurogenesis, the generation of cells within the nervous system.	ENSG00000100644 ENSG00000111537 ENSG00000125538 ENSG00000105329 ENSG00000232810	'Hypoxia-inducible factor 1-alpha'; 'Interferon gamma'; 'Interleukin-1 beta'; 'Transforming growth factor beta-1 proprotein'; 'Tumor necrosis factor'	HIF1A IFNG IL1B TGFB1 TNF	Q16665 P01579 P01584 P01137 P01375	HIF1A IFNG IL1B TGFB1 TNF	50.00 5/10	2.15 5/233	1.07576506893605e-06
GO:1903506	regulation of nucleic acid-templated transcription	Any process that modulates the frequency, rate or extent of nucleic acid-templated transcription.	ENSG00000142208 ENSG00000138798 ENSG00000100644 ENSG00000111537 ENSG00000125538 ENSG00000254647 ENSG00000100030 ENSG00000112062 ENSG00000105329 ENSG00000232810	'RAC-alpha serine/threonine-protein kinase'; 'Pro-epidermal growth factor'; 'Hypoxia-inducible factor 1-alpha'; 'Interferon gamma'; 'Interleukin-1 beta'; 'Insulin'; 'Mitogen-activated protein kinase 1'; 'Mitogen-activated protein kinase 14'; 'Transforming growth factor beta-1 proprotein'; 'Tumor necrosis factor'	AKT1 EGF HIF1A IFNG IL1B INS MAPK1 MAPK14 TGFB1 TNF	P31749 P01133 Q16665 P01579 P01584 P01308 P28482 Q16539 P01137 P01375	AKT1 EGF HIF1A IFNG IL1B INS MAPK1 MAPK14 TGFB1 TNF	100.00 10/10	0.28 10/3536	1.07576506893605e-06
GO:0072593	reactive oxygen species metabolic process	The chemical reactions and pathways involving a reactive oxygen species, any molecules or ions formed by the incomplete one-electron reduction of oxygen. They contribute to the microbicidal activity of phagocytes, regulation of signal transduction and gene expression, and the oxidative damage to biopolymers.	ENSG00000142208 ENSG00000100644 ENSG00000254647 ENSG00000112062 ENSG00000232810	'RAC-alpha serine/threonine-protein kinase'; 'Hypoxia-inducible factor 1-alpha'; 'Insulin'; 'Mitogen-activated protein kinase 14'; 'Tumor necrosis factor'	AKT1 HIF1A INS MAPK14 TNF	P31749 Q16665 P01308 Q16539 P01375	AKT1 HIF1A INS MAPK14 TNF	50.00 5/10	2.14 5/234	1.0880082421025378e-06
GO:0043406	positive regulation of MAP kinase activity	Any process that activates or increases the frequency, rate or extent of MAP kinase activity.	ENSG00000138798 ENSG00000125538 ENSG00000100030 ENSG00000112062 ENSG00000232810	'Pro-epidermal growth factor'; 'Interleukin-1 beta'; 'Mitogen-activated protein kinase 1'; 'Mitogen-activated protein kinase 14'; 'Tumor necrosis factor'	EGF IL1B MAPK1 MAPK14 TNF	P01133 P01584 P28482 Q16539 P01375	EGF IL1B MAPK1 MAPK14 TNF	50.00 5/10	2.14 5/234	1.0880082421025378e-06
GO:0006809	nitric oxide biosynthetic process	The chemical reactions and pathways resulting in the formation of nitric oxide, nitrogen monoxide (NO), a colorless gas only slightly soluble in water.	ENSG00000142208 ENSG00000111537 ENSG00000125538 ENSG00000232810	'RAC-alpha serine/threonine-protein kinase'; 'Interferon gamma'; 'Interleukin-1 beta'; 'Tumor necrosis factor'	AKT1 IFNG IL1B TNF	P31749 P01579 P01584 P01375	AKT1 IFNG IL1B TNF	40.00 4/10	4.82 4/83	1.1075539851636754e-06
GO:0090068	positive regulation of cell cycle process	Any process that increases the rate, frequency or extent of a cellular process that is involved in the progression of biochemical and morphological phases and events that occur in a cell during successive cell replication or nuclear replication events.	ENSG00000142208 ENSG00000138798 ENSG00000125538 ENSG00000254647 ENSG00000105329	'RAC-alpha serine/threonine-protein kinase'; 'Pro-epidermal growth factor'; 'Interleukin-1 beta'; 'Insulin'; 'Transforming growth factor beta-1 proprotein'	AKT1 EGF IL1B INS TGFB1	P31749 P01133 P01584 P01308 P01137	AKT1 EGF IL1B INS TGFB1	50.00 5/10	2.11 5/237	1.1311136356794213e-06
GO:0001775	cell activation	A change in the morphology or behavior of a cell resulting from exposure to an activating factor such as a cellular or soluble ligand.	ENSG00000142208 ENSG00000111537 ENSG00000125538 ENSG00000254647 ENSG00000100030 ENSG00000112062 ENSG00000105329 ENSG00000232810	'RAC-alpha serine/threonine-protein kinase'; 'Interferon gamma'; 'Interleukin-1 beta'; 'Insulin'; 'Mitogen-activated protein kinase 1'; 'Mitogen-activated protein kinase 14'; 'Transforming growth factor beta-1 proprotein'; 'Tumor necrosis factor'	AKT1 IFNG IL1B INS MAPK1 MAPK14 TGFB1 TNF	P31749 P01579 P01584 P01308 P28482 Q16539 P01137 P01375	AKT1 IFNG IL1B INS MAPK1 MAPK14 TGFB1 TNF	80.00 8/10	0.53 8/1507	1.1311136356794213e-06
GO:2001234	negative regulation of apoptotic signaling pathway	Any process that stops, prevents or reduces the frequency, rate or extent of apoptotic signaling pathway.	ENSG00000142208 ENSG00000100644 ENSG00000125538 ENSG00000254647 ENSG00000232810	'RAC-alpha serine/threonine-protein kinase'; 'Hypoxia-inducible factor 1-alpha'; 'Interleukin-1 beta'; 'Insulin'; 'Tumor necrosis factor'	AKT1 HIF1A IL1B INS TNF	P31749 Q16665 P01584 P01308 P01375	AKT1 HIF1A IL1B INS TNF	50.00 5/10	2.11 5/237	1.1311136356794213e-06
GO:0010604	positive regulation of macromolecule metabolic process	Any process that increases the frequency, rate or extent of the chemical reactions and pathways involving macromolecules, any molecule of high relative molecular mass, the structure of which essentially comprises the multiple repetition of units derived, actually or conceptually, from molecules of low relative molecular mass.	ENSG00000142208 ENSG00000138798 ENSG00000100644 ENSG00000111537 ENSG00000125538 ENSG00000254647 ENSG00000100030 ENSG00000112062 ENSG00000105329 ENSG00000232810	'RAC-alpha serine/threonine-protein kinase'; 'Pro-epidermal growth factor'; 'Hypoxia-inducible factor 1-alpha'; 'Interferon gamma'; 'Interleukin-1 beta'; 'Insulin'; 'Mitogen-activated protein kinase 1'; 'Mitogen-activated protein kinase 14'; 'Transforming growth factor beta-1 proprotein'; 'Tumor necrosis factor'	AKT1 EGF HIF1A IFNG IL1B INS MAPK1 MAPK14 TGFB1 TNF	P31749 P01133 Q16665 P01579 P01584 P01308 P28482 Q16539 P01137 P01375	AKT1 EGF HIF1A IFNG IL1B INS MAPK1 MAPK14 TGFB1 TNF	100.00 10/10	0.28 10/3568	1.1311136356794213e-06
GO:0045732	positive regulation of protein catabolic process	Any process that activates or increases the frequency, rate or extent of the chemical reactions and pathways resulting in the breakdown of a protein by the destruction of the native, active configuration, with or without the hydrolysis of peptide bonds.	ENSG00000142208 ENSG00000138798 ENSG00000111537 ENSG00000125538 ENSG00000232810	'RAC-alpha serine/threonine-protein kinase'; 'Pro-epidermal growth factor'; 'Interferon gamma'; 'Interleukin-1 beta'; 'Tumor necrosis factor'	AKT1 EGF IFNG IL1B TNF	P31749 P01133 P01579 P01584 P01375	AKT1 EGF IFNG IL1B TNF	50.00 5/10	2.09 5/239	1.1738004611677682e-06
GO:0071216	cellular response to biotic stimulus	Any process that results in a change in state or activity of a cell (in terms of movement, secretion, enzyme production, gene expression, etc.) as a result of a biotic stimulus, a stimulus caused or produced by a living organism.	ENSG00000142208 ENSG00000125538 ENSG00000100030 ENSG00000112062 ENSG00000232810	'RAC-alpha serine/threonine-protein kinase'; 'Interleukin-1 beta'; 'Mitogen-activated protein kinase 1'; 'Mitogen-activated protein kinase 14'; 'Tumor necrosis factor'	AKT1 IL1B MAPK1 MAPK14 TNF	P31749 P01584 P28482 Q16539 P01375	AKT1 IL1B MAPK1 MAPK14 TNF	50.00 5/10	2.07 5/241	1.2176931722660177e-06
GO:0048584	positive regulation of response to stimulus	Any process that activates, maintains or increases the rate of a response to a stimulus. Response to stimulus is a change in state or activity of a cell or an organism (in terms of movement, secretion, enzyme production, gene expression, etc.) as a result of a stimulus.	ENSG00000142208 ENSG00000138798 ENSG00000100644 ENSG00000111537 ENSG00000125538 ENSG00000254647 ENSG00000100030 ENSG00000112062 ENSG00000232810	'RAC-alpha serine/threonine-protein kinase'; 'Pro-epidermal growth factor'; 'Hypoxia-inducible factor 1-alpha'; 'Interferon gamma'; 'Interleukin-1 beta'; 'Insulin'; 'Mitogen-activated protein kinase 1'; 'Mitogen-activated protein kinase 14'; 'Tumor necrosis factor'	AKT1 EGF HIF1A IFNG IL1B INS MAPK1 MAPK14 TNF	P31749 P01133 Q16665 P01579 P01584 P01308 P28482 Q16539 P01375	AKT1 EGF HIF1A IFNG IL1B INS MAPK1 MAPK14 TNF	90.00 9/10	0.38 9/2368	1.2307393421552293e-06
GO:1903039	positive regulation of leukocyte cell-cell adhesion	Any process that activates or increases the frequency, rate or extent of leukocyte cell-cell adhesion.	ENSG00000142208 ENSG00000111537 ENSG00000125538 ENSG00000105329 ENSG00000232810	'RAC-alpha serine/threonine-protein kinase'; 'Interferon gamma'; 'Interleukin-1 beta'; 'Transforming growth factor beta-1 proprotein'; 'Tumor necrosis factor'	AKT1 IFNG IL1B TGFB1 TNF	P31749 P01579 P01584 P01137 P01375	AKT1 IFNG IL1B TGFB1 TNF	50.00 5/10	2.06 5/243	1.2567721592292284e-06
GO:0046209	nitric oxide metabolic process	The chemical reactions and pathways involving nitric oxide, nitrogen monoxide (NO), a colorless gas only slightly soluble in water.	ENSG00000142208 ENSG00000111537 ENSG00000125538 ENSG00000232810	'RAC-alpha serine/threonine-protein kinase'; 'Interferon gamma'; 'Interleukin-1 beta'; 'Tumor necrosis factor'	AKT1 IFNG IL1B TNF	P31749 P01579 P01584 P01375	AKT1 IFNG IL1B TNF	40.00 4/10	4.55 4/88	1.343436224282016e-06
GO:2001057	reactive nitrogen species metabolic process	The chemical reactions and pathways involving a reactive nitrogen species.	ENSG00000142208 ENSG00000111537 ENSG00000125538 ENSG00000232810	'RAC-alpha serine/threonine-protein kinase'; 'Interferon gamma'; 'Interleukin-1 beta'; 'Tumor necrosis factor'	AKT1 IFNG IL1B TNF	P31749 P01579 P01584 P01375	AKT1 IFNG IL1B TNF	40.00 4/10	4.49 4/89	1.3996181637474691e-06
GO:0042981	regulation of apoptotic process	Any process that modulates the occurrence or rate of cell death by apoptotic process.	ENSG00000142208 ENSG00000100644 ENSG00000111537 ENSG00000125538 ENSG00000254647 ENSG00000100030 ENSG00000105329 ENSG00000232810	'RAC-alpha serine/threonine-protein kinase'; 'Hypoxia-inducible factor 1-alpha'; 'Interferon gamma'; 'Interleukin-1 beta'; 'Insulin'; 'Mitogen-activated protein kinase 1'; 'Transforming growth factor beta-1 proprotein'; 'Tumor necrosis factor'	AKT1 HIF1A IFNG IL1B INS MAPK1 TGFB1 TNF	P31749 Q16665 P01579 P01584 P01308 P28482 P01137 P01375	AKT1 HIF1A IFNG IL1B INS MAPK1 TGFB1 TNF	80.00 8/10	0.51 8/1560	1.4206672604935752e-06
GO:0033002	muscle cell proliferation	The expansion of a muscle cell population by cell division.	ENSG00000142208 ENSG00000111537 ENSG00000100030 ENSG00000112062 ENSG00000232810	'RAC-alpha serine/threonine-protein kinase'; 'Interferon gamma'; 'Mitogen-activated protein kinase 1'; 'Mitogen-activated protein kinase 14'; 'Tumor necrosis factor'	AKT1 IFNG MAPK1 MAPK14 TNF	P31749 P01579 P28482 Q16539 P01375	AKT1 IFNG MAPK1 MAPK14 TNF	50.00 5/10	2.00 5/250	1.4206672604935752e-06
GO:0035239	tube morphogenesis	The process in which the anatomical structures of a tube are generated and organized. Epithelial and endothelial tubes transport gases, liquids and cells from one site to another and form the basic structure of many organs and tissues, with tube shape and organization varying from the single-celled excretory organ in Caenorhabditis elegans to the branching trees of the mammalian kidney and insect…	ENSG00000142208 ENSG00000138798 ENSG00000100644 ENSG00000125538 ENSG00000112062 ENSG00000105329 ENSG00000232810	'RAC-alpha serine/threonine-protein kinase'; 'Pro-epidermal growth factor'; 'Hypoxia-inducible factor 1-alpha'; 'Interleukin-1 beta'; 'Mitogen-activated protein kinase 14'; 'Transforming growth factor beta-1 proprotein'; 'Tumor necrosis factor'	AKT1 EGF HIF1A IL1B MAPK14 TGFB1 TNF	P31749 P01133 Q16665 P01584 Q16539 P01137 P01375	AKT1 EGF HIF1A IL1B MAPK14 TGFB1 TNF	70.00 7/10	0.73 7/956	1.4353929916429818e-06
GO:0000165	MAPK cascade	An intracellular protein kinase cascade containing at least a MAPK, a MAPKK and a MAP3K. The cascade can also contain an additional tiers: the upstream MAP4K. The kinases in each tier phosphorylate and activate the kinase in the downstream tier to transmit a signal within a cell.	ENSG00000142208 ENSG00000138798 ENSG00000125538 ENSG00000254647 ENSG00000100030 ENSG00000112062 ENSG00000232810	'RAC-alpha serine/threonine-protein kinase'; 'Pro-epidermal growth factor'; 'Interleukin-1 beta'; 'Insulin'; 'Mitogen-activated protein kinase 1'; 'Mitogen-activated protein kinase 14'; 'Tumor necrosis factor'	AKT1 EGF IL1B INS MAPK1 MAPK14 TNF	P31749 P01133 P01584 P01308 P28482 Q16539 P01375	AKT1 EGF IL1B INS MAPK1 MAPK14 TNF	70.00 7/10	0.73 7/965	1.523802504351249e-06
GO:0033157	regulation of intracellular protein transport	Any process that modulates the frequency, rate or extent of the directed movement of proteins within cells.	ENSG00000111537 ENSG00000125538 ENSG00000100030 ENSG00000112062 ENSG00000105329	'Interferon gamma'; 'Interleukin-1 beta'; 'Mitogen-activated protein kinase 1'; 'Mitogen-activated protein kinase 14'; 'Transforming growth factor beta-1 proprotein'	IFNG IL1B MAPK1 MAPK14 TGFB1	P01579 P01584 P28482 Q16539 P01137	IFNG IL1B MAPK1 MAPK14 TGFB1	50.00 5/10	1.95 5/256	1.5741763727860906e-06
GO:0006351	transcription, DNA-templated	The cellular synthesis of RNA on a template of DNA.	ENSG00000142208 ENSG00000138798 ENSG00000100644 ENSG00000111537 ENSG00000125538 ENSG00000254647 ENSG00000100030 ENSG00000112062 ENSG00000105329 ENSG00000232810	'RAC-alpha serine/threonine-protein kinase'; 'Pro-epidermal growth factor'; 'Hypoxia-inducible factor 1-alpha'; 'Interferon gamma'; 'Interleukin-1 beta'; 'Insulin'; 'Mitogen-activated protein kinase 1'; 'Mitogen-activated protein kinase 14'; 'Transforming growth factor beta-1 proprotein'; 'Tumor necrosis factor'	AKT1 EGF HIF1A IFNG IL1B INS MAPK1 MAPK14 TGFB1 TNF	P31749 P01133 Q16665 P01579 P01584 P01308 P28482 Q16539 P01137 P01375	AKT1 EGF HIF1A IFNG IL1B INS MAPK1 MAPK14 TGFB1 TNF	100.00 10/10	0.27 10/3713	1.5741763727860906e-06
GO:0097659	nucleic acid-templated transcription	The cellular synthesis of RNA on a template of nucleic acid (DNA or RNA).	ENSG00000142208 ENSG00000138798 ENSG00000100644 ENSG00000111537 ENSG00000125538 ENSG00000254647 ENSG00000100030 ENSG00000112062 ENSG00000105329 ENSG00000232810	'RAC-alpha serine/threonine-protein kinase'; 'Pro-epidermal growth factor'; 'Hypoxia-inducible factor 1-alpha'; 'Interferon gamma'; 'Interleukin-1 beta'; 'Insulin'; 'Mitogen-activated protein kinase 1'; 'Mitogen-activated protein kinase 14'; 'Transforming growth factor beta-1 proprotein'; 'Tumor necrosis factor'	AKT1 EGF HIF1A IFNG IL1B INS MAPK1 MAPK14 TGFB1 TNF	P31749 P01133 Q16665 P01579 P01584 P01308 P28482 Q16539 P01137 P01375	AKT1 EGF HIF1A IFNG IL1B INS MAPK1 MAPK14 TGFB1 TNF	100.00 10/10	0.27 10/3715	1.575426538808272e-06
GO:0043410	positive regulation of MAPK cascade	Any process that activates or increases the frequency, rate or extent of signal transduction mediated by the MAPK cascade.	ENSG00000138798 ENSG00000125538 ENSG00000254647 ENSG00000100030 ENSG00000112062 ENSG00000232810	'Pro-epidermal growth factor'; 'Interleukin-1 beta'; 'Insulin'; 'Mitogen-activated protein kinase 1'; 'Mitogen-activated protein kinase 14'; 'Tumor necrosis factor'	EGF IL1B INS MAPK1 MAPK14 TNF	P01133 P01584 P01308 P28482 Q16539 P01375	EGF IL1B INS MAPK1 MAPK14 TNF	60.00 6/10	1.11 6/542	1.5809127903755388e-06
GO:0040007	growth	The increase in size or mass of an entire organism, a part of an organism or a cell.	ENSG00000142208 ENSG00000100644 ENSG00000111537 ENSG00000254647 ENSG00000100030 ENSG00000112062 ENSG00000105329	'RAC-alpha serine/threonine-protein kinase'; 'Hypoxia-inducible factor 1-alpha'; 'Interferon gamma'; 'Insulin'; 'Mitogen-activated protein kinase 1'; 'Mitogen-activated protein kinase 14'; 'Transforming growth factor beta-1 proprotein'	AKT1 HIF1A IFNG INS MAPK1 MAPK14 TGFB1	P31749 Q16665 P01579 P01308 P28482 Q16539 P01137	AKT1 HIF1A IFNG INS MAPK1 MAPK14 TGFB1	70.00 7/10	0.72 7/973	1.5809127903755388e-06
GO:0033365	protein localization to organelle	A process in which a protein is transported to, or maintained in, a location within an organelle.	ENSG00000142208 ENSG00000138798 ENSG00000111537 ENSG00000254647 ENSG00000100030 ENSG00000112062 ENSG00000105329	'RAC-alpha serine/threonine-protein kinase'; 'Pro-epidermal growth factor'; 'Interferon gamma'; 'Insulin'; 'Mitogen-activated protein kinase 1'; 'Mitogen-activated protein kinase 14'; 'Transforming growth factor beta-1 proprotein'	AKT1 EGF IFNG INS MAPK1 MAPK14 TGFB1	P31749 P01133 P01579 P01308 P28482 Q16539 P01137	AKT1 EGF IFNG INS MAPK1 MAPK14 TGFB1	70.00 7/10	0.72 7/974	1.5809127903755388e-06
GO:0002532	production of molecular mediator involved in inflammatory response	The synthesis or release of any molecular mediator of the inflammatory response following an inflammatory stimulus, resulting in an increase in its intracellular or extracellular levels.	ENSG00000100644 ENSG00000254647 ENSG00000112062 ENSG00000232810	'Hypoxia-inducible factor 1-alpha'; 'Insulin'; 'Mitogen-activated protein kinase 14'; 'Tumor necrosis factor'	HIF1A INS MAPK14 TNF	Q16665 P01308 Q16539 P01375	HIF1A INS MAPK14 TNF	40.00 4/10	4.30 4/93	1.5890650882426522e-06
GO:0032774	RNA biosynthetic process	The chemical reactions and pathways resulting in the formation of RNA, ribonucleic acid, one of the two main type of nucleic acid, consisting of a long, unbranched macromolecule formed from ribonucleotides joined in 3',5'-phosphodiester linkage. Includes polymerization of ribonucleotide monomers. Refers not only to transcription but also to e.g. viral RNA replication.	ENSG00000142208 ENSG00000138798 ENSG00000100644 ENSG00000111537 ENSG00000125538 ENSG00000254647 ENSG00000100030 ENSG00000112062 ENSG00000105329 ENSG00000232810	'RAC-alpha serine/threonine-protein kinase'; 'Pro-epidermal growth factor'; 'Hypoxia-inducible factor 1-alpha'; 'Interferon gamma'; 'Interleukin-1 beta'; 'Insulin'; 'Mitogen-activated protein kinase 1'; 'Mitogen-activated protein kinase 14'; 'Transforming growth factor beta-1 proprotein'; 'Tumor necrosis factor'	AKT1 EGF HIF1A IFNG IL1B INS MAPK1 MAPK14 TGFB1 TNF	P31749 P01133 Q16665 P01579 P01584 P01308 P28482 Q16539 P01137 P01375	AKT1 EGF HIF1A IFNG IL1B INS MAPK1 MAPK14 TGFB1 TNF	100.00 10/10	0.27 10/3731	1.6006395363897409e-06
GO:0060627	regulation of vesicle-mediated transport	Any process that modulates the rate, frequency, or extent of vesicle-mediated transport, the directed movement of substances, either within a vesicle or in the vesicle membrane, into, out of or within a cell.	ENSG00000138798 ENSG00000111537 ENSG00000125538 ENSG00000100030 ENSG00000105329 ENSG00000232810	'Pro-epidermal growth factor'; 'Interferon gamma'; 'Interleukin-1 beta'; 'Mitogen-activated protein kinase 1'; 'Transforming growth factor beta-1 proprotein'; 'Tumor necrosis factor'	EGF IFNG IL1B MAPK1 TGFB1 TNF	P01133 P01579 P01584 P28482 P01137 P01375	EGF IFNG IL1B MAPK1 TGFB1 TNF	60.00 6/10	1.10 6/544	1.6006395363897409e-06
GO:0030072	peptide hormone secretion	The regulated release of a peptide hormone from a cell.	ENSG00000100644 ENSG00000111537 ENSG00000125538 ENSG00000254647 ENSG00000232810	'Hypoxia-inducible factor 1-alpha'; 'Interferon gamma'; 'Interleukin-1 beta'; 'Insulin'; 'Tumor necrosis factor'	HIF1A IFNG IL1B INS TNF	Q16665 P01579 P01584 P01308 P01375	HIF1A IFNG IL1B INS TNF	50.00 5/10	1.93 5/259	1.6039503306985272e-06
GO:1902176	negative regulation of oxidative stress-induced intrinsic apoptotic signaling pathway	Any process that stops, prevents or reduces the frequency, rate or extent of an oxidative stress-induced intrinsic apoptotic signaling pathway.	ENSG00000142208 ENSG00000100644 ENSG00000254647	'RAC-alpha serine/threonine-protein kinase'; 'Hypoxia-inducible factor 1-alpha'; 'Insulin'	AKT1 HIF1A INS	P31749 Q16665 P01308	AKT1 HIF1A INS	30.00 3/10	15.00 3/20	1.6074024361272843e-06
GO:0045637	regulation of myeloid cell differentiation	Any process that modulates the frequency, rate or extent of myeloid cell differentiation.	ENSG00000100644 ENSG00000111537 ENSG00000112062 ENSG00000105329 ENSG00000232810	'Hypoxia-inducible factor 1-alpha'; 'Interferon gamma'; 'Mitogen-activated protein kinase 14'; 'Transforming growth factor beta-1 proprotein'; 'Tumor necrosis factor'	HIF1A IFNG MAPK14 TGFB1 TNF	Q16665 P01579 Q16539 P01137 P01375	HIF1A IFNG MAPK14 TGFB1 TNF	50.00 5/10	1.92 5/260	1.6206148489655687e-06
GO:0043067	regulation of programmed cell death	Any process that modulates the frequency, rate or extent of programmed cell death, cell death resulting from activation of endogenous cellular processes.	ENSG00000142208 ENSG00000100644 ENSG00000111537 ENSG00000125538 ENSG00000254647 ENSG00000100030 ENSG00000105329 ENSG00000232810	'RAC-alpha serine/threonine-protein kinase'; 'Hypoxia-inducible factor 1-alpha'; 'Interferon gamma'; 'Interleukin-1 beta'; 'Insulin'; 'Mitogen-activated protein kinase 1'; 'Transforming growth factor beta-1 proprotein'; 'Tumor necrosis factor'	AKT1 HIF1A IFNG IL1B INS MAPK1 TGFB1 TNF	P31749 Q16665 P01579 P01584 P01308 P28482 P01137 P01375	AKT1 HIF1A IFNG IL1B INS MAPK1 TGFB1 TNF	80.00 8/10	0.50 8/1603	1.6358263072519676e-06
GO:0048534	hematopoietic or lymphoid organ development	The process whose specific outcome is the progression of any organ involved in hematopoiesis (also known as hemopoiesis) or lymphoid cell activation over time, from its formation to the mature structure. Such development includes differentiation of resident cell types (stromal cells) and of migratory cell types dependent on the unique microenvironment afforded by the organ for their proper differ…	ENSG00000100644 ENSG00000111537 ENSG00000125538 ENSG00000100030 ENSG00000112062 ENSG00000105329 ENSG00000232810	'Hypoxia-inducible factor 1-alpha'; 'Interferon gamma'; 'Interleukin-1 beta'; 'Mitogen-activated protein kinase 1'; 'Mitogen-activated protein kinase 14'; 'Transforming growth factor beta-1 proprotein'; 'Tumor necrosis factor'	HIF1A IFNG IL1B MAPK1 MAPK14 TGFB1 TNF	Q16665 P01579 P01584 P28482 Q16539 P01137 P01375	HIF1A IFNG IL1B MAPK1 MAPK14 TGFB1 TNF	70.00 7/10	0.71 7/984	1.6358263072519676e-06
GO:0042060	wound healing	The series of events that restore integrity to a damaged tissue, following an injury.	ENSG00000100644 ENSG00000254647 ENSG00000100030 ENSG00000112062 ENSG00000105329 ENSG00000232810	'Hypoxia-inducible factor 1-alpha'; 'Insulin'; 'Mitogen-activated protein kinase 1'; 'Mitogen-activated protein kinase 14'; 'Transforming growth factor beta-1 proprotein'; 'Tumor necrosis factor'	HIF1A INS MAPK1 MAPK14 TGFB1 TNF	Q16665 P01308 P28482 Q16539 P01137 P01375	HIF1A INS MAPK1 MAPK14 TGFB1 TNF	60.00 6/10	1.08 6/555	1.7479264034435522e-06
GO:0002790	peptide secretion	The controlled release of a peptide from a cell or a tissue.	ENSG00000100644 ENSG00000111537 ENSG00000125538 ENSG00000254647 ENSG00000232810	'Hypoxia-inducible factor 1-alpha'; 'Interferon gamma'; 'Interleukin-1 beta'; 'Insulin'; 'Tumor necrosis factor'	HIF1A IFNG IL1B INS TNF	Q16665 P01579 P01584 P01308 P01375	HIF1A IFNG IL1B INS TNF	50.00 5/10	1.89 5/265	1.7509365969755637e-06
GO:0009967	positive regulation of signal transduction	Any process that activates or increases the frequency, rate or extent of signal transduction.	ENSG00000142208 ENSG00000138798 ENSG00000100644 ENSG00000125538 ENSG00000254647 ENSG00000100030 ENSG00000112062 ENSG00000232810	'RAC-alpha serine/threonine-protein kinase'; 'Pro-epidermal growth factor'; 'Hypoxia-inducible factor 1-alpha'; 'Interleukin-1 beta'; 'Insulin'; 'Mitogen-activated protein kinase 1'; 'Mitogen-activated protein kinase 14'; 'Tumor necrosis factor'	AKT1 EGF HIF1A IL1B INS MAPK1 MAPK14 TNF	P31749 P01133 Q16665 P01584 P01308 P28482 Q16539 P01375	AKT1 EGF HIF1A IL1B INS MAPK1 MAPK14 TNF	80.00 8/10	0.49 8/1626	1.7645108746236664e-06
GO:1903508	positive regulation of nucleic acid-templated transcription	Any process that activates or increases the frequency, rate or extent of nucleic acid-templated transcription.	ENSG00000142208 ENSG00000138798 ENSG00000100644 ENSG00000125538 ENSG00000100030 ENSG00000112062 ENSG00000105329 ENSG00000232810	'RAC-alpha serine/threonine-protein kinase'; 'Pro-epidermal growth factor'; 'Hypoxia-inducible factor 1-alpha'; 'Interleukin-1 beta'; 'Mitogen-activated protein kinase 1'; 'Mitogen-activated protein kinase 14'; 'Transforming growth factor beta-1 proprotein'; 'Tumor necrosis factor'	AKT1 EGF HIF1A IL1B MAPK1 MAPK14 TGFB1 TNF	P31749 P01133 Q16665 P01584 P28482 Q16539 P01137 P01375	AKT1 EGF HIF1A IL1B MAPK1 MAPK14 TGFB1 TNF	80.00 8/10	0.49 8/1623	1.7645108746236664e-06
GO:1902680	positive regulation of RNA biosynthetic process	Any process that activates or increases the frequency, rate or extent of RNA biosynthetic process.	ENSG00000142208 ENSG00000138798 ENSG00000100644 ENSG00000125538 ENSG00000100030 ENSG00000112062 ENSG00000105329 ENSG00000232810	'RAC-alpha serine/threonine-protein kinase'; 'Pro-epidermal growth factor'; 'Hypoxia-inducible factor 1-alpha'; 'Interleukin-1 beta'; 'Mitogen-activated protein kinase 1'; 'Mitogen-activated protein kinase 14'; 'Transforming growth factor beta-1 proprotein'; 'Tumor necrosis factor'	AKT1 EGF HIF1A IL1B MAPK1 MAPK14 TGFB1 TNF	P31749 P01133 Q16665 P01584 P28482 Q16539 P01137 P01375	AKT1 EGF HIF1A IL1B MAPK1 MAPK14 TGFB1 TNF	80.00 8/10	0.49 8/1624	1.7645108746236664e-06
GO:0080134	regulation of response to stress	Any process that modulates the frequency, rate or extent of a response to stress. Response to stress is a change in state or activity of a cell or an organism (in terms of movement, secretion, enzyme production, gene expression, etc.) as a result of a disturbance in organismal or cellular homeostasis, usually, but not necessarily, exogenous (e.g. temperature, humidity, ionizing radiation).	ENSG00000142208 ENSG00000100644 ENSG00000111537 ENSG00000125538 ENSG00000254647 ENSG00000100030 ENSG00000112062 ENSG00000232810	'RAC-alpha serine/threonine-protein kinase'; 'Hypoxia-inducible factor 1-alpha'; 'Interferon gamma'; 'Interleukin-1 beta'; 'Insulin'; 'Mitogen-activated protein kinase 1'; 'Mitogen-activated protein kinase 14'; 'Tumor necrosis factor'	AKT1 HIF1A IFNG IL1B INS MAPK1 MAPK14 TNF	P31749 Q16665 P01579 P01584 P01308 P28482 Q16539 P01375	AKT1 HIF1A IFNG IL1B INS MAPK1 MAPK14 TNF	80.00 8/10	0.49 8/1626	1.7645108746236664e-06
GO:0030316	osteoclast differentiation	The process in which a relatively unspecialized monocyte acquires the specialized features of an osteoclast. An osteoclast is a specialized phagocytic cell associated with the absorption and removal of the mineralized matrix of bone tissue.	ENSG00000111537 ENSG00000112062 ENSG00000105329 ENSG00000232810	'Interferon gamma'; 'Mitogen-activated protein kinase 14'; 'Transforming growth factor beta-1 proprotein'; 'Tumor necrosis factor'	IFNG MAPK14 TGFB1 TNF	P01579 Q16539 P01137 P01375	IFNG MAPK14 TGFB1 TNF	40.00 4/10	4.12 4/97	1.7645108746236664e-06
GO:0045893	positive regulation of transcription, DNA-templated	Any process that activates or increases the frequency, rate or extent of cellular DNA-templated transcription.	ENSG00000142208 ENSG00000138798 ENSG00000100644 ENSG00000125538 ENSG00000100030 ENSG00000112062 ENSG00000105329 ENSG00000232810	'RAC-alpha serine/threonine-protein kinase'; 'Pro-epidermal growth factor'; 'Hypoxia-inducible factor 1-alpha'; 'Interleukin-1 beta'; 'Mitogen-activated protein kinase 1'; 'Mitogen-activated protein kinase 14'; 'Transforming growth factor beta-1 proprotein'; 'Tumor necrosis factor'	AKT1 EGF HIF1A IL1B MAPK1 MAPK14 TGFB1 TNF	P31749 P01133 Q16665 P01584 P28482 Q16539 P01137 P01375	AKT1 EGF HIF1A IL1B MAPK1 MAPK14 TGFB1 TNF	80.00 8/10	0.49 8/1623	1.7645108746236664e-06
GO:0051091	positive regulation of DNA-binding transcription factor activity	Any process that activates or increases the frequency, rate or extent of activity of a transcription factor, any factor involved in the initiation or regulation of transcription.	ENSG00000142208 ENSG00000125538 ENSG00000254647 ENSG00000105329 ENSG00000232810	'RAC-alpha serine/threonine-protein kinase'; 'Interleukin-1 beta'; 'Insulin'; 'Transforming growth factor beta-1 proprotein'; 'Tumor necrosis factor'	AKT1 IL1B INS TGFB1 TNF	P31749 P01584 P01308 P01137 P01375	AKT1 IL1B INS TGFB1 TNF	50.00 5/10	1.84 5/272	1.9348190607518034e-06
GO:0032642	regulation of chemokine production	Any process that modulates the frequency, rate, or extent of chemokine production.	ENSG00000100644 ENSG00000111537 ENSG00000125538 ENSG00000232810	'Hypoxia-inducible factor 1-alpha'; 'Interferon gamma'; 'Interleukin-1 beta'; 'Tumor necrosis factor'	HIF1A IFNG IL1B TNF	Q16665 P01579 P01584 P01375	HIF1A IFNG IL1B TNF	40.00 4/10	4.00 4/100	1.9703967682543288e-06
GO:0050764	regulation of phagocytosis	Any process that modulates the frequency, rate or extent of phagocytosis, the process in which phagocytes engulf external particulate material.	ENSG00000111537 ENSG00000125538 ENSG00000105329 ENSG00000232810	'Interferon gamma'; 'Interleukin-1 beta'; 'Transforming growth factor beta-1 proprotein'; 'Tumor necrosis factor'	IFNG IL1B TGFB1 TNF	P01579 P01584 P01137 P01375	IFNG IL1B TGFB1 TNF	40.00 4/10	4.00 4/100	1.9703967682543288e-06
GO:0046883	regulation of hormone secretion	Any process that modulates the frequency, rate or extent of the regulated release of a hormone from a cell.	ENSG00000100644 ENSG00000111537 ENSG00000125538 ENSG00000254647 ENSG00000232810	'Hypoxia-inducible factor 1-alpha'; 'Interferon gamma'; 'Interleukin-1 beta'; 'Insulin'; 'Tumor necrosis factor'	HIF1A IFNG IL1B INS TNF	Q16665 P01579 P01584 P01308 P01375	HIF1A IFNG IL1B INS TNF	50.00 5/10	1.82 5/274	1.973449930967446e-06
GO:0051403	stress-activated MAPK cascade	A series of molecular signals in which a stress-activated MAP kinase cascade relays one or more of the signals; MAP kinase cascades involve at least three protein kinase activities and culminate in the phosphorylation and activation of a MAP kinase.	ENSG00000142208 ENSG00000125538 ENSG00000100030 ENSG00000112062 ENSG00000232810	'RAC-alpha serine/threonine-protein kinase'; 'Interleukin-1 beta'; 'Mitogen-activated protein kinase 1'; 'Mitogen-activated protein kinase 14'; 'Tumor necrosis factor'	AKT1 IL1B MAPK1 MAPK14 TNF	P31749 P01584 P28482 Q16539 P01375	AKT1 IL1B MAPK1 MAPK14 TNF	50.00 5/10	1.82 5/274	1.973449930967446e-06
GO:0051252	regulation of RNA metabolic process	Any process that modulates the frequency, rate or extent of the chemical reactions and pathways involving RNA.	ENSG00000142208 ENSG00000138798 ENSG00000100644 ENSG00000111537 ENSG00000125538 ENSG00000254647 ENSG00000100030 ENSG00000112062 ENSG00000105329 ENSG00000232810	'RAC-alpha serine/threonine-protein kinase'; 'Pro-epidermal growth factor'; 'Hypoxia-inducible factor 1-alpha'; 'Interferon gamma'; 'Interleukin-1 beta'; 'Insulin'; 'Mitogen-activated protein kinase 1'; 'Mitogen-activated protein kinase 14'; 'Transforming growth factor beta-1 proprotein'; 'Tumor necrosis factor'	AKT1 EGF HIF1A IFNG IL1B INS MAPK1 MAPK14 TGFB1 TNF	P31749 P01133 Q16665 P01579 P01584 P01308 P28482 Q16539 P01137 P01375	AKT1 EGF HIF1A IFNG IL1B INS MAPK1 MAPK14 TGFB1 TNF	100.00 10/10	0.26 10/3847	2.0047622109428313e-06
GO:0032602	chemokine production	The appearance of a chemokine due to biosynthesis or secretion following a cellular stimulus, resulting in an increase in its intracellular or extracellular levels. All chemokines possess a number of conserved cysteine residues involved in intramolecular disulfide bond formation. Some chemokines are considered pro-inflammatory and can be induced during an immune response to recruit cells of the i…	ENSG00000100644 ENSG00000111537 ENSG00000125538 ENSG00000232810	'Hypoxia-inducible factor 1-alpha'; 'Interferon gamma'; 'Interleukin-1 beta'; 'Tumor necrosis factor'	HIF1A IFNG IL1B TNF	Q16665 P01579 P01584 P01375	HIF1A IFNG IL1B TNF	40.00 4/10	3.96 4/101	2.017480232817492e-06
GO:0009893	positive regulation of metabolic process	Any process that activates or increases the frequency, rate or extent of the chemical reactions and pathways within a cell or an organism.	ENSG00000142208 ENSG00000138798 ENSG00000100644 ENSG00000111537 ENSG00000125538 ENSG00000254647 ENSG00000100030 ENSG00000112062 ENSG00000105329 ENSG00000232810	'RAC-alpha serine/threonine-protein kinase'; 'Pro-epidermal growth factor'; 'Hypoxia-inducible factor 1-alpha'; 'Interferon gamma'; 'Interleukin-1 beta'; 'Insulin'; 'Mitogen-activated protein kinase 1'; 'Mitogen-activated protein kinase 14'; 'Transforming growth factor beta-1 proprotein'; 'Tumor necrosis factor'	AKT1 EGF HIF1A IFNG IL1B INS MAPK1 MAPK14 TGFB1 TNF	P31749 P01133 Q16665 P01579 P01584 P01308 P28482 Q16539 P01137 P01375	AKT1 EGF HIF1A IFNG IL1B INS MAPK1 MAPK14 TGFB1 TNF	100.00 10/10	0.26 10/3873	2.1271118309536717e-06
GO:0002520	immune system development	The process whose specific outcome is the progression of an organismal system whose objective is to provide calibrated responses by an organism to a potential internal or invasive threat, over time, from its formation to the mature structure. A system is a regularly interacting or interdependent group of organs or tissues that work together to carry out a given biological process.	ENSG00000100644 ENSG00000111537 ENSG00000125538 ENSG00000100030 ENSG00000112062 ENSG00000105329 ENSG00000232810	'Hypoxia-inducible factor 1-alpha'; 'Interferon gamma'; 'Interleukin-1 beta'; 'Mitogen-activated protein kinase 1'; 'Mitogen-activated protein kinase 14'; 'Transforming growth factor beta-1 proprotein'; 'Tumor necrosis factor'	HIF1A IFNG IL1B MAPK1 MAPK14 TGFB1 TNF	Q16665 P01579 P01584 P28482 Q16539 P01137 P01375	HIF1A IFNG IL1B MAPK1 MAPK14 TGFB1 TNF	70.00 7/10	0.68 7/1037	2.1832304823045676e-06
GO:0051962	positive regulation of nervous system development	Any process that activates, maintains or increases the frequency, rate or extent of nervous system development, the origin and formation of nervous tissue.	ENSG00000100644 ENSG00000111537 ENSG00000125538 ENSG00000105329 ENSG00000232810	'Hypoxia-inducible factor 1-alpha'; 'Interferon gamma'; 'Interleukin-1 beta'; 'Transforming growth factor beta-1 proprotein'; 'Tumor necrosis factor'	HIF1A IFNG IL1B TGFB1 TNF	Q16665 P01579 P01584 P01137 P01375	HIF1A IFNG IL1B TGFB1 TNF	50.00 5/10	1.78 5/281	2.191873286528064e-06
GO:0007417	central nervous system development	The process whose specific outcome is the progression of the central nervous system over time, from its formation to the mature structure. The central nervous system is the core nervous system that serves an integrating and coordinating function. In vertebrates it consists of the brain and spinal cord. In those invertebrates with a central nervous system it typically consists of a brain, cerebral…	ENSG00000142208 ENSG00000138798 ENSG00000100644 ENSG00000111537 ENSG00000100030 ENSG00000105329 ENSG00000232810	'RAC-alpha serine/threonine-protein kinase'; 'Pro-epidermal growth factor'; 'Hypoxia-inducible factor 1-alpha'; 'Interferon gamma'; 'Mitogen-activated protein kinase 1'; 'Transforming growth factor beta-1 proprotein'; 'Tumor necrosis factor'	AKT1 EGF HIF1A IFNG MAPK1 TGFB1 TNF	P31749 P01133 Q16665 P01579 P28482 P01137 P01375	AKT1 EGF HIF1A IFNG MAPK1 TGFB1 TNF	70.00 7/10	0.67 7/1052	2.3802804525534858e-06
GO:0022409	positive regulation of cell-cell adhesion	Any process that activates or increases the rate or extent of cell adhesion to another cell.	ENSG00000142208 ENSG00000111537 ENSG00000125538 ENSG00000105329 ENSG00000232810	'RAC-alpha serine/threonine-protein kinase'; 'Interferon gamma'; 'Interleukin-1 beta'; 'Transforming growth factor beta-1 proprotein'; 'Tumor necrosis factor'	AKT1 IFNG IL1B TGFB1 TNF	P31749 P01579 P01584 P01137 P01375	AKT1 IFNG IL1B TGFB1 TNF	50.00 5/10	1.75 5/286	2.3802804525534858e-06
GO:0015833	peptide transport	The directed movement of peptides, compounds of two or more amino acids where the alpha carboxyl group of one is bound to the alpha amino group of another, into, out of or within a cell, or between cells, by means of some agent such as a transporter or pore.	ENSG00000100644 ENSG00000111537 ENSG00000125538 ENSG00000254647 ENSG00000232810	'Hypoxia-inducible factor 1-alpha'; 'Interferon gamma'; 'Interleukin-1 beta'; 'Insulin'; 'Tumor necrosis factor'	HIF1A IFNG IL1B INS TNF	Q16665 P01579 P01584 P01308 P01375	HIF1A IFNG IL1B INS TNF	50.00 5/10	1.74 5/288	2.4472348672723465e-06
GO:0043491	protein kinase B signaling	A series of reactions, mediated by the intracellular serine/threonine kinase protein kinase B (also called AKT), which occurs as a result of a single trigger reaction or compound.	ENSG00000142208 ENSG00000138798 ENSG00000125538 ENSG00000254647 ENSG00000232810	'RAC-alpha serine/threonine-protein kinase'; 'Pro-epidermal growth factor'; 'Interleukin-1 beta'; 'Insulin'; 'Tumor necrosis factor'	AKT1 EGF IL1B INS TNF	P31749 P01133 P01584 P01308 P01375	AKT1 EGF IL1B INS TNF	50.00 5/10	1.73 5/289	2.4602180006469255e-06
GO:0045833	negative regulation of lipid metabolic process	Any process that stops, prevents, or reduces the frequency, rate or extent of the chemical reactions and pathways involving lipids.	ENSG00000142208 ENSG00000125538 ENSG00000254647 ENSG00000232810	'RAC-alpha serine/threonine-protein kinase'; 'Interleukin-1 beta'; 'Insulin'; 'Tumor necrosis factor'	AKT1 IL1B INS TNF	P31749 P01584 P01308 P01375	AKT1 IL1B INS TNF	40.00 4/10	3.74 4/107	2.4602180006469255e-06
GO:1903076	regulation of protein localization to plasma membrane	Any process that modulates the frequency, rate or extent of protein localization to plasma membrane.	ENSG00000142208 ENSG00000111537 ENSG00000254647 ENSG00000232810	'RAC-alpha serine/threonine-protein kinase'; 'Interferon gamma'; 'Insulin'; 'Tumor necrosis factor'	AKT1 IFNG INS TNF	P31749 P01579 P01308 P01375	AKT1 IFNG INS TNF	40.00 4/10	3.74 4/107	2.4602180006469255e-06
GO:0031098	stress-activated protein kinase signaling cascade	A series of molecular signals in which a stress-activated protein kinase (SAPK) cascade relays one or more of the signals.	ENSG00000142208 ENSG00000125538 ENSG00000100030 ENSG00000112062 ENSG00000232810	'RAC-alpha serine/threonine-protein kinase'; 'Interleukin-1 beta'; 'Mitogen-activated protein kinase 1'; 'Mitogen-activated protein kinase 14'; 'Tumor necrosis factor'	AKT1 IL1B MAPK1 MAPK14 TNF	P31749 P01584 P28482 Q16539 P01375	AKT1 IL1B MAPK1 MAPK14 TNF	50.00 5/10	1.72 5/290	2.492943753589531e-06
GO:0051043	regulation of membrane protein ectodomain proteolysis	Any process that modulates the frequency, rate or extent of the proteolytic cleavage of transmembrane proteins and release of their ectodomain (extracellular domain).	ENSG00000111537 ENSG00000125538 ENSG00000232810	'Interferon gamma'; 'Interleukin-1 beta'; 'Tumor necrosis factor'	IFNG IL1B TNF	P01579 P01584 P01375	IFNG IL1B TNF	30.00 3/10	12.50 3/24	2.526358113835027e-06
GO:0046907	intracellular transport	The directed movement of substances within a cell.	ENSG00000142208 ENSG00000100644 ENSG00000111537 ENSG00000125538 ENSG00000254647 ENSG00000100030 ENSG00000112062 ENSG00000105329	'RAC-alpha serine/threonine-protein kinase'; 'Hypoxia-inducible factor 1-alpha'; 'Interferon gamma'; 'Interleukin-1 beta'; 'Insulin'; 'Mitogen-activated protein kinase 1'; 'Mitogen-activated protein kinase 14'; 'Transforming growth factor beta-1 proprotein'	AKT1 HIF1A IFNG IL1B INS MAPK1 MAPK14 TGFB1	P31749 Q16665 P01579 P01584 P01308 P28482 Q16539 P01137	AKT1 HIF1A IFNG IL1B INS MAPK1 MAPK14 TGFB1	80.00 8/10	0.46 8/1723	2.5672032494145684e-06
GO:0050708	regulation of protein secretion	Any process that modulates the frequency, rate or extent of the controlled release of a protein from a cell.	ENSG00000100644 ENSG00000111537 ENSG00000125538 ENSG00000254647 ENSG00000232810	'Hypoxia-inducible factor 1-alpha'; 'Interferon gamma'; 'Interleukin-1 beta'; 'Insulin'; 'Tumor necrosis factor'	HIF1A IFNG IL1B INS TNF	Q16665 P01579 P01584 P01308 P01375	HIF1A IFNG IL1B INS TNF	50.00 5/10	1.71 5/293	2.5930621665682477e-06
GO:0097190	apoptotic signaling pathway	A series of molecular signals which triggers the apoptotic death of a cell. The pathway starts with reception of a signal, and ends when the execution phase of apoptosis is triggered.	ENSG00000142208 ENSG00000100644 ENSG00000111537 ENSG00000125538 ENSG00000254647 ENSG00000232810	'RAC-alpha serine/threonine-protein kinase'; 'Hypoxia-inducible factor 1-alpha'; 'Interferon gamma'; 'Interleukin-1 beta'; 'Insulin'; 'Tumor necrosis factor'	AKT1 HIF1A IFNG IL1B INS TNF	P31749 Q16665 P01579 P01584 P01308 P01375	AKT1 HIF1A IFNG IL1B INS TNF	60.00 6/10	0.99 6/609	2.6981738521831678e-06
GO:0010941	regulation of cell death	Any process that modulates the rate or frequency of cell death. Cell death is the specific activation or halting of processes within a cell so that its vital functions markedly cease, rather than simply deteriorating gradually over time, which culminates in cell death.	ENSG00000142208 ENSG00000100644 ENSG00000111537 ENSG00000125538 ENSG00000254647 ENSG00000100030 ENSG00000105329 ENSG00000232810	'RAC-alpha serine/threonine-protein kinase'; 'Hypoxia-inducible factor 1-alpha'; 'Interferon gamma'; 'Interleukin-1 beta'; 'Insulin'; 'Mitogen-activated protein kinase 1'; 'Transforming growth factor beta-1 proprotein'; 'Tumor necrosis factor'	AKT1 HIF1A IFNG IL1B INS MAPK1 TGFB1 TNF	P31749 Q16665 P01579 P01584 P01308 P28482 P01137 P01375	AKT1 HIF1A IFNG IL1B INS MAPK1 TGFB1 TNF	80.00 8/10	0.46 8/1740	2.7402542399083424e-06
GO:0007346	regulation of mitotic cell cycle	Any process that modulates the rate or extent of progress through the mitotic cell cycle.	ENSG00000142208 ENSG00000138798 ENSG00000125538 ENSG00000254647 ENSG00000105329 ENSG00000232810	'RAC-alpha serine/threonine-protein kinase'; 'Pro-epidermal growth factor'; 'Interleukin-1 beta'; 'Insulin'; 'Transforming growth factor beta-1 proprotein'; 'Tumor necrosis factor'	AKT1 EGF IL1B INS TGFB1 TNF	P31749 P01133 P01584 P01308 P01137 P01375	AKT1 EGF IL1B INS TGFB1 TNF	60.00 6/10	0.98 6/612	2.7562617422523444e-06
GO:0060557	positive regulation of vitamin D biosynthetic process	Any process that increases the rate, frequency or extent of a vitamin D biosynthetic process. Vitamin D biosynthesis is the chemical reactions and pathways resulting in the formation of vitamin D, any of a group of related, fat-soluble compounds that are derived from delta-5,7 steroids and play a central role in calcium metabolism. Specific forms of vitamin D include calciferol (ergocalciferol; v…	ENSG00000111537 ENSG00000232810	'Interferon gamma'; 'Tumor necrosis factor'	IFNG TNF	P01579 P01375	IFNG TNF	20.00 2/10	100.00 2/2	2.7791995250497275e-06
GO:0045821	positive regulation of glycolytic process	Any process that activates or increases the frequency, rate or extent of glycolysis.	ENSG00000100644 ENSG00000111537 ENSG00000254647	'Hypoxia-inducible factor 1-alpha'; 'Interferon gamma'; 'Insulin'	HIF1A IFNG INS	Q16665 P01579 P01308	HIF1A IFNG INS	30.00 3/10	12.00 3/25	2.7933490988986647e-06
GO:1901700	response to oxygen-containing compound	Any process that results in a change in state or activity of a cell or an organism (in terms of movement, secretion, enzyme production, gene expression, etc.) as a result of an oxygen-containing compound stimulus.	ENSG00000142208 ENSG00000100644 ENSG00000125538 ENSG00000254647 ENSG00000100030 ENSG00000112062 ENSG00000105329 ENSG00000232810	'RAC-alpha serine/threonine-protein kinase'; 'Hypoxia-inducible factor 1-alpha'; 'Interleukin-1 beta'; 'Insulin'; 'Mitogen-activated protein kinase 1'; 'Mitogen-activated protein kinase 14'; 'Transforming growth factor beta-1 proprotein'; 'Tumor necrosis factor'	AKT1 HIF1A IL1B INS MAPK1 MAPK14 TGFB1 TNF	P31749 Q16665 P01584 P01308 P28482 Q16539 P01137 P01375	AKT1 HIF1A IL1B INS MAPK1 MAPK14 TGFB1 TNF	80.00 8/10	0.46 8/1748	2.797255507253701e-06
GO:0071396	cellular response to lipid	Any process that results in a change in state or activity of a cell (in terms of movement, secretion, enzyme production, gene expression, etc.) as a result of a lipid stimulus.	ENSG00000142208 ENSG00000125538 ENSG00000100030 ENSG00000112062 ENSG00000105329 ENSG00000232810	'RAC-alpha serine/threonine-protein kinase'; 'Interleukin-1 beta'; 'Mitogen-activated protein kinase 1'; 'Mitogen-activated protein kinase 14'; 'Transforming growth factor beta-1 proprotein'; 'Tumor necrosis factor'	AKT1 IL1B MAPK1 MAPK14 TGFB1 TNF	P31749 P01584 P28482 Q16539 P01137 P01375	AKT1 IL1B MAPK1 MAPK14 TGFB1 TNF	60.00 6/10	0.97 6/617	2.84811003430363e-06
GO:0010243	response to organonitrogen compound	Any process that results in a change in state or activity of a cell or an organism (in terms of movement, secretion, enzyme production, gene expression, etc.) as a result of an organonitrogen stimulus. An organonitrogen compound is formally a compound containing at least one carbon-nitrogen bond.	ENSG00000142208 ENSG00000125538 ENSG00000254647 ENSG00000100030 ENSG00000112062 ENSG00000105329 ENSG00000232810	'RAC-alpha serine/threonine-protein kinase'; 'Interleukin-1 beta'; 'Insulin'; 'Mitogen-activated protein kinase 1'; 'Mitogen-activated protein kinase 14'; 'Transforming growth factor beta-1 proprotein'; 'Tumor necrosis factor'	AKT1 IL1B INS MAPK1 MAPK14 TGFB1 TNF	P31749 P01584 P01308 P28482 Q16539 P01137 P01375	AKT1 IL1B INS MAPK1 MAPK14 TGFB1 TNF	70.00 7/10	0.64 7/1092	2.8886822940545984e-06
GO:0001525	angiogenesis	Blood vessel formation when new vessels emerge from the proliferation of pre-existing blood vessels.	ENSG00000142208 ENSG00000138798 ENSG00000100644 ENSG00000125538 ENSG00000112062 ENSG00000232810	'RAC-alpha serine/threonine-protein kinase'; 'Pro-epidermal growth factor'; 'Hypoxia-inducible factor 1-alpha'; 'Interleukin-1 beta'; 'Mitogen-activated protein kinase 14'; 'Tumor necrosis factor'	AKT1 EGF HIF1A IL1B MAPK14 TNF	P31749 P01133 Q16665 P01584 Q16539 P01375	AKT1 EGF HIF1A IL1B MAPK14 TNF	60.00 6/10	0.97 6/621	2.9366226250543607e-06
GO:0071675	regulation of mononuclear cell migration	Any process that modulates the rate, frequency or extent of mononuclear cell migration. Mononuclear cell migration is the movement of a mononuclear cell within or between different tissues and organs of the body.	ENSG00000142208 ENSG00000100030 ENSG00000105329 ENSG00000232810	'RAC-alpha serine/threonine-protein kinase'; 'Mitogen-activated protein kinase 1'; 'Transforming growth factor beta-1 proprotein'; 'Tumor necrosis factor'	AKT1 MAPK1 TGFB1 TNF	P31749 P28482 P01137 P01375	AKT1 MAPK1 TGFB1 TNF	40.00 4/10	3.51 4/114	3.0028127185700985e-06
GO:0030278	regulation of ossification	Any process that modulates the frequency, rate or extent of ossification, the formation of bone or of a bony substance or the conversion of fibrous tissue or of cartilage into bone or a bony substance.	ENSG00000100644 ENSG00000100030 ENSG00000112062 ENSG00000105329	'Hypoxia-inducible factor 1-alpha'; 'Mitogen-activated protein kinase 1'; 'Mitogen-activated protein kinase 14'; 'Transforming growth factor beta-1 proprotein'	HIF1A MAPK1 MAPK14 TGFB1	Q16665 P28482 Q16539 P01137	HIF1A MAPK1 MAPK14 TGFB1	40.00 4/10	3.48 4/115	3.0642879194834694e-06
GO:0010632	regulation of epithelial cell migration	Any process that modulates the frequency, rate or extent of epithelial cell migration.	ENSG00000142208 ENSG00000138798 ENSG00000100644 ENSG00000111537 ENSG00000232810	'RAC-alpha serine/threonine-protein kinase'; 'Pro-epidermal growth factor'; 'Hypoxia-inducible factor 1-alpha'; 'Interferon gamma'; 'Tumor necrosis factor'	AKT1 EGF HIF1A IFNG TNF	P31749 P01133 Q16665 P01579 P01375	AKT1 EGF HIF1A IFNG TNF	50.00 5/10	1.63 5/306	3.0642879194834694e-06
GO:0051254	positive regulation of RNA metabolic process	Any process that activates or increases the frequency, rate or extent of the chemical reactions and pathways involving RNA.	ENSG00000142208 ENSG00000138798 ENSG00000100644 ENSG00000125538 ENSG00000100030 ENSG00000112062 ENSG00000105329 ENSG00000232810	'RAC-alpha serine/threonine-protein kinase'; 'Pro-epidermal growth factor'; 'Hypoxia-inducible factor 1-alpha'; 'Interleukin-1 beta'; 'Mitogen-activated protein kinase 1'; 'Mitogen-activated protein kinase 14'; 'Transforming growth factor beta-1 proprotein'; 'Tumor necrosis factor'	AKT1 EGF HIF1A IL1B MAPK1 MAPK14 TGFB1 TNF	P31749 P01133 Q16665 P01584 P28482 Q16539 P01137 P01375	AKT1 EGF HIF1A IL1B MAPK1 MAPK14 TGFB1 TNF	80.00 8/10	0.45 8/1775	3.0642879194834694e-06
GO:0010720	positive regulation of cell development	Any process that increases the rate, frequency or extent of the progression of the cell over time, from its formation to the mature structure. Cell development does not include the steps involved in committing a cell to a specific fate.	ENSG00000100644 ENSG00000111537 ENSG00000125538 ENSG00000105329 ENSG00000232810	'Hypoxia-inducible factor 1-alpha'; 'Interferon gamma'; 'Interleukin-1 beta'; 'Transforming growth factor beta-1 proprotein'; 'Tumor necrosis factor'	HIF1A IFNG IL1B TGFB1 TNF	Q16665 P01579 P01584 P01137 P01375	HIF1A IFNG IL1B TGFB1 TNF	50.00 5/10	1.63 5/306	3.0642879194834694e-06
GO:0051726	regulation of cell cycle	Any process that modulates the rate or extent of progression through the cell cycle.	ENSG00000142208 ENSG00000138798 ENSG00000125538 ENSG00000254647 ENSG00000112062 ENSG00000105329 ENSG00000232810	'RAC-alpha serine/threonine-protein kinase'; 'Pro-epidermal growth factor'; 'Interleukin-1 beta'; 'Insulin'; 'Mitogen-activated protein kinase 14'; 'Transforming growth factor beta-1 proprotein'; 'Tumor necrosis factor'	AKT1 EGF IL1B INS MAPK14 TGFB1 TNF	P31749 P01133 P01584 P01308 Q16539 P01137 P01375	AKT1 EGF IL1B INS MAPK14 TGFB1 TNF	70.00 7/10	0.62 7/1120	3.347315802881973e-06
GO:2000112	regulation of cellular macromolecule biosynthetic process	Any process that modulates the frequency, rate or extent of cellular macromolecule biosynthetic process.	ENSG00000142208 ENSG00000138798 ENSG00000100644 ENSG00000111537 ENSG00000125538 ENSG00000254647 ENSG00000100030 ENSG00000112062 ENSG00000105329 ENSG00000232810	'RAC-alpha serine/threonine-protein kinase'; 'Pro-epidermal growth factor'; 'Hypoxia-inducible factor 1-alpha'; 'Interferon gamma'; 'Interleukin-1 beta'; 'Insulin'; 'Mitogen-activated protein kinase 1'; 'Mitogen-activated protein kinase 14'; 'Transforming growth factor beta-1 proprotein'; 'Tumor necrosis factor'	AKT1 EGF HIF1A IFNG IL1B INS MAPK1 MAPK14 TGFB1 TNF	P31749 P01133 Q16665 P01579 P01584 P01308 P28482 Q16539 P01137 P01375	AKT1 EGF HIF1A IFNG IL1B INS MAPK1 MAPK14 TGFB1 TNF	100.00 10/10	0.24 10/4102	3.3927940749402017e-06
GO:0018105	peptidyl-serine phosphorylation	The phosphorylation of peptidyl-serine to form peptidyl-O-phospho-L-serine.	ENSG00000142208 ENSG00000111537 ENSG00000100030 ENSG00000112062 ENSG00000232810	'RAC-alpha serine/threonine-protein kinase'; 'Interferon gamma'; 'Mitogen-activated protein kinase 1'; 'Mitogen-activated protein kinase 14'; 'Tumor necrosis factor'	AKT1 IFNG MAPK1 MAPK14 TNF	P31749 P01579 P28482 Q16539 P01375	AKT1 IFNG MAPK1 MAPK14 TNF	50.00 5/10	1.59 5/314	3.405381907071483e-06
GO:0036211	protein modification process	The covalent alteration of one or more amino acids occurring in proteins, peptides and nascent polypeptides (co-translational, post-translational modifications). Includes the modification of charged tRNAs that are destined to occur in a protein (pre-translation modification).	ENSG00000142208 ENSG00000138798 ENSG00000100644 ENSG00000111537 ENSG00000125538 ENSG00000254647 ENSG00000100030 ENSG00000112062 ENSG00000105329 ENSG00000232810	'RAC-alpha serine/threonine-protein kinase'; 'Pro-epidermal growth factor'; 'Hypoxia-inducible factor 1-alpha'; 'Interferon gamma'; 'Interleukin-1 beta'; 'Insulin'; 'Mitogen-activated protein kinase 1'; 'Mitogen-activated protein kinase 14'; 'Transforming growth factor beta-1 proprotein'; 'Tumor necrosis factor'	AKT1 EGF HIF1A IFNG IL1B INS MAPK1 MAPK14 TGFB1 TNF	P31749 P01133 Q16665 P01579 P01584 P01308 P28482 Q16539 P01137 P01375	AKT1 EGF HIF1A IFNG IL1B INS MAPK1 MAPK14 TGFB1 TNF	100.00 10/10	0.24 10/4108	3.405381907071483e-06
GO:0006464	cellular protein modification process	The covalent alteration of one or more amino acids occurring in proteins, peptides and nascent polypeptides (co-translational, post-translational modifications) occurring at the level of an individual cell. Includes the modification of charged tRNAs that are destined to occur in a protein (pre-translation modification).	ENSG00000142208 ENSG00000138798 ENSG00000100644 ENSG00000111537 ENSG00000125538 ENSG00000254647 ENSG00000100030 ENSG00000112062 ENSG00000105329 ENSG00000232810	'RAC-alpha serine/threonine-protein kinase'; 'Pro-epidermal growth factor'; 'Hypoxia-inducible factor 1-alpha'; 'Interferon gamma'; 'Interleukin-1 beta'; 'Insulin'; 'Mitogen-activated protein kinase 1'; 'Mitogen-activated protein kinase 14'; 'Transforming growth factor beta-1 proprotein'; 'Tumor necrosis factor'	AKT1 EGF HIF1A IFNG IL1B INS MAPK1 MAPK14 TGFB1 TNF	P31749 P01133 Q16665 P01579 P01584 P01308 P28482 Q16539 P01137 P01375	AKT1 EGF HIF1A IFNG IL1B INS MAPK1 MAPK14 TGFB1 TNF	100.00 10/10	0.24 10/4108	3.405381907071483e-06
GO:0010647	positive regulation of cell communication	Any process that increases the frequency, rate or extent of cell communication. Cell communication is the process that mediates interactions between a cell and its surroundings. Encompasses interactions such as signaling or attachment between one cell and another cell, between a cell and an extracellular matrix, or between a cell and any other aspect of its environment.	ENSG00000142208 ENSG00000138798 ENSG00000100644 ENSG00000125538 ENSG00000254647 ENSG00000100030 ENSG00000112062 ENSG00000232810	'RAC-alpha serine/threonine-protein kinase'; 'Pro-epidermal growth factor'; 'Hypoxia-inducible factor 1-alpha'; 'Interleukin-1 beta'; 'Insulin'; 'Mitogen-activated protein kinase 1'; 'Mitogen-activated protein kinase 14'; 'Tumor necrosis factor'	AKT1 EGF HIF1A IL1B INS MAPK1 MAPK14 TNF	P31749 P01133 Q16665 P01584 P01308 P28482 Q16539 P01375	AKT1 EGF HIF1A IL1B INS MAPK1 MAPK14 TNF	80.00 8/10	0.44 8/1809	3.473576421559583e-06
GO:0043405	regulation of MAP kinase activity	Any process that modulates the frequency, rate or extent of MAP kinase activity.	ENSG00000138798 ENSG00000125538 ENSG00000100030 ENSG00000112062 ENSG00000232810	'Pro-epidermal growth factor'; 'Interleukin-1 beta'; 'Mitogen-activated protein kinase 1'; 'Mitogen-activated protein kinase 14'; 'Tumor necrosis factor'	EGF IL1B MAPK1 MAPK14 TNF	P01133 P01584 P28482 Q16539 P01375	EGF IL1B MAPK1 MAPK14 TNF	50.00 5/10	1.58 5/316	3.4878876883378072e-06
GO:0045787	positive regulation of cell cycle	Any process that activates or increases the rate or extent of progression through the cell cycle.	ENSG00000142208 ENSG00000138798 ENSG00000125538 ENSG00000254647 ENSG00000105329	'RAC-alpha serine/threonine-protein kinase'; 'Pro-epidermal growth factor'; 'Interleukin-1 beta'; 'Insulin'; 'Transforming growth factor beta-1 proprotein'	AKT1 EGF IL1B INS TGFB1	P31749 P01133 P01584 P01308 P01137	AKT1 EGF IL1B INS TGFB1	50.00 5/10	1.58 5/317	3.492703195437509e-06
GO:0023056	positive regulation of signaling	Any process that activates, maintains or increases the frequency, rate or extent of a signaling process.	ENSG00000142208 ENSG00000138798 ENSG00000100644 ENSG00000125538 ENSG00000254647 ENSG00000100030 ENSG00000112062 ENSG00000232810	'RAC-alpha serine/threonine-protein kinase'; 'Pro-epidermal growth factor'; 'Hypoxia-inducible factor 1-alpha'; 'Interleukin-1 beta'; 'Insulin'; 'Mitogen-activated protein kinase 1'; 'Mitogen-activated protein kinase 14'; 'Tumor necrosis factor'	AKT1 EGF HIF1A IL1B INS MAPK1 MAPK14 TNF	P31749 P01133 Q16665 P01584 P01308 P28482 Q16539 P01375	AKT1 EGF HIF1A IL1B INS MAPK1 MAPK14 TNF	80.00 8/10	0.44 8/1814	3.492703195437509e-06
GO:0019219	regulation of nucleobase-containing compound metabolic process	Any cellular process that modulates the frequency, rate or extent of the chemical reactions and pathways involving nucleobases, nucleosides, nucleotides and nucleic acids.	ENSG00000142208 ENSG00000138798 ENSG00000100644 ENSG00000111537 ENSG00000125538 ENSG00000254647 ENSG00000100030 ENSG00000112062 ENSG00000105329 ENSG00000232810	'RAC-alpha serine/threonine-protein kinase'; 'Pro-epidermal growth factor'; 'Hypoxia-inducible factor 1-alpha'; 'Interferon gamma'; 'Interleukin-1 beta'; 'Insulin'; 'Mitogen-activated protein kinase 1'; 'Mitogen-activated protein kinase 14'; 'Transforming growth factor beta-1 proprotein'; 'Tumor necrosis factor'	AKT1 EGF HIF1A IFNG IL1B INS MAPK1 MAPK14 TGFB1 TNF	P31749 P01133 Q16665 P01579 P01584 P01308 P28482 Q16539 P01137 P01375	AKT1 EGF HIF1A IFNG IL1B INS MAPK1 MAPK14 TGFB1 TNF	100.00 10/10	0.24 10/4123	3.492703195437509e-06
GO:0046879	hormone secretion	The regulated release of hormones, substances with a specific regulatory effect on a particular organ or group of cells.	ENSG00000100644 ENSG00000111537 ENSG00000125538 ENSG00000254647 ENSG00000232810	'Hypoxia-inducible factor 1-alpha'; 'Interferon gamma'; 'Interleukin-1 beta'; 'Insulin'; 'Tumor necrosis factor'	HIF1A IFNG IL1B INS TNF	Q16665 P01579 P01584 P01308 P01375	HIF1A IFNG IL1B INS TNF	50.00 5/10	1.58 5/317	3.492703195437509e-06
GO:0010556	regulation of macromolecule biosynthetic process	Any process that modulates the rate, frequency or extent of the chemical reactions and pathways resulting in the formation of a macromolecule, any molecule of high relative molecular mass, the structure of which essentially comprises the multiple repetition of units derived, actually or conceptually, from molecules of low relative molecular mass.	ENSG00000142208 ENSG00000138798 ENSG00000100644 ENSG00000111537 ENSG00000125538 ENSG00000254647 ENSG00000100030 ENSG00000112062 ENSG00000105329 ENSG00000232810	'RAC-alpha serine/threonine-protein kinase'; 'Pro-epidermal growth factor'; 'Hypoxia-inducible factor 1-alpha'; 'Interferon gamma'; 'Interleukin-1 beta'; 'Insulin'; 'Mitogen-activated protein kinase 1'; 'Mitogen-activated protein kinase 14'; 'Transforming growth factor beta-1 proprotein'; 'Tumor necrosis factor'	AKT1 EGF HIF1A IFNG IL1B INS MAPK1 MAPK14 TGFB1 TNF	P31749 P01133 Q16665 P01579 P01584 P01308 P28482 Q16539 P01137 P01375	AKT1 EGF HIF1A IFNG IL1B INS MAPK1 MAPK14 TGFB1 TNF	100.00 10/10	0.24 10/4134	3.537682156380867e-06
GO:0051046	regulation of secretion	Any process that modulates the frequency, rate or extent of the controlled release of a substance from a cell or a tissue.	ENSG00000138798 ENSG00000100644 ENSG00000111537 ENSG00000125538 ENSG00000254647 ENSG00000232810	'Pro-epidermal growth factor'; 'Hypoxia-inducible factor 1-alpha'; 'Interferon gamma'; 'Interleukin-1 beta'; 'Insulin'; 'Tumor necrosis factor'	EGF HIF1A IFNG IL1B INS TNF	P01133 Q16665 P01579 P01584 P01308 P01375	EGF HIF1A IFNG IL1B INS TNF	60.00 6/10	0.92 6/650	3.6004832208670926e-06
GO:1902175	regulation of oxidative stress-induced intrinsic apoptotic signaling pathway	Any process that modulates the frequency, rate or extent of an oxidative stress-induced intrinsic apoptotic signaling pathway.	ENSG00000142208 ENSG00000100644 ENSG00000254647	'RAC-alpha serine/threonine-protein kinase'; 'Hypoxia-inducible factor 1-alpha'; 'Insulin'	AKT1 HIF1A INS	P31749 Q16665 P01308	AKT1 HIF1A INS	30.00 3/10	10.71 3/28	3.6544324801440547e-06
GO:0051649	establishment of localization in cell	Any process, occuring in a cell, that localizes a substance or cellular component. This may occur via movement, tethering or selective degradation.	ENSG00000142208 ENSG00000138798 ENSG00000100644 ENSG00000111537 ENSG00000125538 ENSG00000254647 ENSG00000100030 ENSG00000112062 ENSG00000105329	'RAC-alpha serine/threonine-protein kinase'; 'Pro-epidermal growth factor'; 'Hypoxia-inducible factor 1-alpha'; 'Interferon gamma'; 'Interleukin-1 beta'; 'Insulin'; 'Mitogen-activated protein kinase 1'; 'Mitogen-activated protein kinase 14'; 'Transforming growth factor beta-1 proprotein'	AKT1 EGF HIF1A IFNG IL1B INS MAPK1 MAPK14 TGFB1	P31749 P01133 Q16665 P01579 P01584 P01308 P28482 Q16539 P01137	AKT1 EGF HIF1A IFNG IL1B INS MAPK1 MAPK14 TGFB1	90.00 9/10	0.32 9/2778	3.6885513211781108e-06
GO:0071345	cellular response to cytokine stimulus	Any process that results in a change in state or activity of a cell (in terms of movement, secretion, enzyme production, gene expression, etc.) as a result of a cytokine stimulus.	ENSG00000142208 ENSG00000100644 ENSG00000111537 ENSG00000125538 ENSG00000100030 ENSG00000112062 ENSG00000232810	'RAC-alpha serine/threonine-protein kinase'; 'Hypoxia-inducible factor 1-alpha'; 'Interferon gamma'; 'Interleukin-1 beta'; 'Mitogen-activated protein kinase 1'; 'Mitogen-activated protein kinase 14'; 'Tumor necrosis factor'	AKT1 HIF1A IFNG IL1B MAPK1 MAPK14 TNF	P31749 Q16665 P01579 P01584 P28482 Q16539 P01375	AKT1 HIF1A IFNG IL1B MAPK1 MAPK14 TNF	70.00 7/10	0.61 7/1148	3.756558881263002e-06
GO:0021782	glial cell development	The process aimed at the progression of a glial cell over time, from initial commitment of the cell to a specific fate, to the fully functional differentiated cell.	ENSG00000142208 ENSG00000111537 ENSG00000105329 ENSG00000232810	'RAC-alpha serine/threonine-protein kinase'; 'Interferon gamma'; 'Transforming growth factor beta-1 proprotein'; 'Tumor necrosis factor'	AKT1 IFNG TGFB1 TNF	P31749 P01579 P01137 P01375	AKT1 IFNG TGFB1 TNF	40.00 4/10	3.25 4/123	3.778457572495969e-06
GO:0009895	negative regulation of catabolic process	Any process that stops, prevents, or reduces the frequency, rate or extent of the chemical reactions and pathways resulting in the breakdown of substances.	ENSG00000142208 ENSG00000125538 ENSG00000254647 ENSG00000112062 ENSG00000232810	'RAC-alpha serine/threonine-protein kinase'; 'Interleukin-1 beta'; 'Insulin'; 'Mitogen-activated protein kinase 14'; 'Tumor necrosis factor'	AKT1 IL1B INS MAPK14 TNF	P31749 P01584 P01308 Q16539 P01375	AKT1 IL1B INS MAPK14 TNF	50.00 5/10	1.54 5/324	3.7978009401628517e-06
GO:0009914	hormone transport	The directed movement of hormones into, out of or within a cell, or between cells, by means of some agent such as a transporter or pore.	ENSG00000100644 ENSG00000111537 ENSG00000125538 ENSG00000254647 ENSG00000232810	'Hypoxia-inducible factor 1-alpha'; 'Interferon gamma'; 'Interleukin-1 beta'; 'Insulin'; 'Tumor necrosis factor'	HIF1A IFNG IL1B INS TNF	Q16665 P01579 P01584 P01308 P01375	HIF1A IFNG IL1B INS TNF	50.00 5/10	1.53 5/327	3.927711776674706e-06
GO:0050776	regulation of immune response	Any process that modulates the frequency, rate or extent of the immune response, the immunological reaction of an organism to an immunogenic stimulus.	ENSG00000111537 ENSG00000125538 ENSG00000254647 ENSG00000100030 ENSG00000112062 ENSG00000105329 ENSG00000232810	'Interferon gamma'; 'Interleukin-1 beta'; 'Insulin'; 'Mitogen-activated protein kinase 1'; 'Mitogen-activated protein kinase 14'; 'Transforming growth factor beta-1 proprotein'; 'Tumor necrosis factor'	IFNG IL1B INS MAPK1 MAPK14 TGFB1 TNF	P01579 P01584 P01308 P28482 Q16539 P01137 P01375	IFNG IL1B INS MAPK1 MAPK14 TGFB1 TNF	70.00 7/10	0.60 7/1159	3.927711776674706e-06
GO:0032787	monocarboxylic acid metabolic process	The chemical reactions and pathways involving monocarboxylic acids, any organic acid containing one carboxyl (COOH) group or anion (COO-).	ENSG00000142208 ENSG00000100644 ENSG00000111537 ENSG00000125538 ENSG00000254647 ENSG00000112062	'RAC-alpha serine/threonine-protein kinase'; 'Hypoxia-inducible factor 1-alpha'; 'Interferon gamma'; 'Interleukin-1 beta'; 'Insulin'; 'Mitogen-activated protein kinase 14'	AKT1 HIF1A IFNG IL1B INS MAPK14	P31749 Q16665 P01579 P01584 P01308 Q16539	AKT1 HIF1A IFNG IL1B INS MAPK14	60.00 6/10	0.90 6/663	3.927711776674706e-06
GO:0042886	amide transport	The directed movement of an amide, any compound containing one, two, or three acyl groups attached to a nitrogen atom, into, out of or within a cell, or between cells, by means of some agent such as a transporter or pore.	ENSG00000100644 ENSG00000111537 ENSG00000125538 ENSG00000254647 ENSG00000232810	'Hypoxia-inducible factor 1-alpha'; 'Interferon gamma'; 'Interleukin-1 beta'; 'Insulin'; 'Tumor necrosis factor'	HIF1A IFNG IL1B INS TNF	Q16665 P01579 P01584 P01308 P01375	HIF1A IFNG IL1B INS TNF	50.00 5/10	1.53 5/327	3.927711776674706e-06
GO:0034654	nucleobase-containing compound biosynthetic process	The chemical reactions and pathways resulting in the formation of nucleobases, nucleosides, nucleotides and nucleic acids.	ENSG00000142208 ENSG00000138798 ENSG00000100644 ENSG00000111537 ENSG00000125538 ENSG00000254647 ENSG00000100030 ENSG00000112062 ENSG00000105329 ENSG00000232810	'RAC-alpha serine/threonine-protein kinase'; 'Pro-epidermal growth factor'; 'Hypoxia-inducible factor 1-alpha'; 'Interferon gamma'; 'Interleukin-1 beta'; 'Insulin'; 'Mitogen-activated protein kinase 1'; 'Mitogen-activated protein kinase 14'; 'Transforming growth factor beta-1 proprotein'; 'Tumor necrosis factor'	AKT1 EGF HIF1A IFNG IL1B INS MAPK1 MAPK14 TGFB1 TNF	P31749 P01133 Q16665 P01579 P01584 P01308 P28482 Q16539 P01137 P01375	AKT1 EGF HIF1A IFNG IL1B INS MAPK1 MAPK14 TGFB1 TNF	100.00 10/10	0.24 10/4202	4.009500699266915e-06
GO:0071310	cellular response to organic substance	Any process that results in a change in state or activity of a cell (in terms of movement, secretion, enzyme production, gene expression, etc.) as a result of an organic substance stimulus.	ENSG00000142208 ENSG00000100644 ENSG00000111537 ENSG00000125538 ENSG00000254647 ENSG00000100030 ENSG00000112062 ENSG00000105329 ENSG00000232810	'RAC-alpha serine/threonine-protein kinase'; 'Hypoxia-inducible factor 1-alpha'; 'Interferon gamma'; 'Interleukin-1 beta'; 'Insulin'; 'Mitogen-activated protein kinase 1'; 'Mitogen-activated protein kinase 14'; 'Transforming growth factor beta-1 proprotein'; 'Tumor necrosis factor'	AKT1 HIF1A IFNG IL1B INS MAPK1 MAPK14 TGFB1 TNF	P31749 Q16665 P01579 P01584 P01308 P28482 Q16539 P01137 P01375	AKT1 HIF1A IFNG IL1B INS MAPK1 MAPK14 TGFB1 TNF	90.00 9/10	0.32 9/2821	4.096813578708186e-06
GO:0071417	cellular response to organonitrogen compound	Any process that results in a change in state or activity of a cell (in terms of movement, secretion, enzyme production, gene expression, etc.) as a result of an organonitrogen stimulus. An organonitrogen compound is formally a compound containing at least one carbon-nitrogen bond.	ENSG00000142208 ENSG00000125538 ENSG00000254647 ENSG00000100030 ENSG00000105329 ENSG00000232810	'RAC-alpha serine/threonine-protein kinase'; 'Interleukin-1 beta'; 'Insulin'; 'Mitogen-activated protein kinase 1'; 'Transforming growth factor beta-1 proprotein'; 'Tumor necrosis factor'	AKT1 IL1B INS MAPK1 TGFB1 TNF	P31749 P01584 P01308 P28482 P01137 P01375	AKT1 IL1B INS MAPK1 TGFB1 TNF	60.00 6/10	0.89 6/671	4.152556255831899e-06
GO:0007049	cell cycle	The progression of biochemical and morphological phases and events that occur in a cell during successive cell replication or nuclear replication events. Canonically, the cell cycle comprises the replication and segregation of genetic material followed by the division of the cell, but in endocycles or syncytial cells nuclear replication or nuclear division may not be followed by cell division.	ENSG00000142208 ENSG00000138798 ENSG00000125538 ENSG00000254647 ENSG00000100030 ENSG00000112062 ENSG00000105329 ENSG00000232810	'RAC-alpha serine/threonine-protein kinase'; 'Pro-epidermal growth factor'; 'Interleukin-1 beta'; 'Insulin'; 'Mitogen-activated protein kinase 1'; 'Mitogen-activated protein kinase 14'; 'Transforming growth factor beta-1 proprotein'; 'Tumor necrosis factor'	AKT1 EGF IL1B INS MAPK1 MAPK14 TGFB1 TNF	P31749 P01133 P01584 P01308 P28482 Q16539 P01137 P01375	AKT1 EGF IL1B INS MAPK1 MAPK14 TGFB1 TNF	80.00 8/10	0.43 8/1867	4.152556255831899e-06
GO:1904375	regulation of protein localization to cell periphery	Any process that modulates the frequency, rate or extent of protein localization to cell periphery.	ENSG00000142208 ENSG00000111537 ENSG00000254647 ENSG00000232810	'RAC-alpha serine/threonine-protein kinase'; 'Interferon gamma'; 'Insulin'; 'Tumor necrosis factor'	AKT1 IFNG INS TNF	P31749 P01579 P01308 P01375	AKT1 IFNG INS TNF	40.00 4/10	3.12 4/128	4.285245361127504e-06
GO:1901698	response to nitrogen compound	Any process that results in a change in state or activity of a cell or an organism (in terms of movement, secretion, enzyme production, gene expression, etc.) as a result of a nitrogen compound stimulus.	ENSG00000142208 ENSG00000125538 ENSG00000254647 ENSG00000100030 ENSG00000112062 ENSG00000105329 ENSG00000232810	'RAC-alpha serine/threonine-protein kinase'; 'Interleukin-1 beta'; 'Insulin'; 'Mitogen-activated protein kinase 1'; 'Mitogen-activated protein kinase 14'; 'Transforming growth factor beta-1 proprotein'; 'Tumor necrosis factor'	AKT1 IL1B INS MAPK1 MAPK14 TGFB1 TNF	P31749 P01584 P01308 P28482 Q16539 P01137 P01375	AKT1 IL1B INS MAPK1 MAPK14 TGFB1 TNF	70.00 7/10	0.59 7/1178	4.301621371489332e-06
GO:1902531	regulation of intracellular signal transduction	Any process that modulates the frequency, rate or extent of intracellular signal transduction.	ENSG00000142208 ENSG00000138798 ENSG00000100644 ENSG00000125538 ENSG00000254647 ENSG00000100030 ENSG00000112062 ENSG00000232810	'RAC-alpha serine/threonine-protein kinase'; 'Pro-epidermal growth factor'; 'Hypoxia-inducible factor 1-alpha'; 'Interleukin-1 beta'; 'Insulin'; 'Mitogen-activated protein kinase 1'; 'Mitogen-activated protein kinase 14'; 'Tumor necrosis factor'	AKT1 EGF HIF1A IL1B INS MAPK1 MAPK14 TNF	P31749 P01133 Q16665 P01584 P01308 P28482 Q16539 P01375	AKT1 EGF HIF1A IL1B INS MAPK1 MAPK14 TNF	80.00 8/10	0.42 8/1883	4.387653345570647e-06
GO:0018209	peptidyl-serine modification	The modification of peptidyl-serine.	ENSG00000142208 ENSG00000111537 ENSG00000100030 ENSG00000112062 ENSG00000232810	'RAC-alpha serine/threonine-protein kinase'; 'Interferon gamma'; 'Mitogen-activated protein kinase 1'; 'Mitogen-activated protein kinase 14'; 'Tumor necrosis factor'	AKT1 IFNG MAPK1 MAPK14 TNF	P31749 P01579 P28482 Q16539 P01375	AKT1 IFNG MAPK1 MAPK14 TNF	50.00 5/10	1.48 5/337	4.417232472715547e-06
GO:0009611	response to wounding	Any process that results in a change in state or activity of a cell or an organism (in terms of movement, secretion, enzyme production, gene expression, etc.) as a result of a stimulus indicating damage to the organism.	ENSG00000100644 ENSG00000254647 ENSG00000100030 ENSG00000112062 ENSG00000105329 ENSG00000232810	'Hypoxia-inducible factor 1-alpha'; 'Insulin'; 'Mitogen-activated protein kinase 1'; 'Mitogen-activated protein kinase 14'; 'Transforming growth factor beta-1 proprotein'; 'Tumor necrosis factor'	HIF1A INS MAPK1 MAPK14 TGFB1 TNF	Q16665 P01308 P28482 Q16539 P01137 P01375	HIF1A INS MAPK1 MAPK14 TGFB1 TNF	60.00 6/10	0.88 6/680	4.417232472715547e-06
GO:0032496	response to lipopolysaccharide	Any process that results in a change in state or activity of an organism (in terms of movement, secretion, enzyme production, gene expression, etc.) as a result of a lipopolysaccharide stimulus; lipopolysaccharide is a major component of the cell wall of gram-negative bacteria.	ENSG00000142208 ENSG00000125538 ENSG00000100030 ENSG00000112062 ENSG00000232810	'RAC-alpha serine/threonine-protein kinase'; 'Interleukin-1 beta'; 'Mitogen-activated protein kinase 1'; 'Mitogen-activated protein kinase 14'; 'Tumor necrosis factor'	AKT1 IL1B MAPK1 MAPK14 TNF	P31749 P01584 P28482 Q16539 P01375	AKT1 IL1B MAPK1 MAPK14 TNF	50.00 5/10	1.47 5/339	4.532532763610415e-06
GO:0018130	heterocycle biosynthetic process	The chemical reactions and pathways resulting in the formation of heterocyclic compounds, those with a cyclic molecular structure and at least two different atoms in the ring (or rings).	ENSG00000142208 ENSG00000138798 ENSG00000100644 ENSG00000111537 ENSG00000125538 ENSG00000254647 ENSG00000100030 ENSG00000112062 ENSG00000105329 ENSG00000232810	'RAC-alpha serine/threonine-protein kinase'; 'Pro-epidermal growth factor'; 'Hypoxia-inducible factor 1-alpha'; 'Interferon gamma'; 'Interleukin-1 beta'; 'Insulin'; 'Mitogen-activated protein kinase 1'; 'Mitogen-activated protein kinase 14'; 'Transforming growth factor beta-1 proprotein'; 'Tumor necrosis factor'	AKT1 EGF HIF1A IFNG IL1B INS MAPK1 MAPK14 TGFB1 TNF	P31749 P01133 Q16665 P01579 P01584 P01308 P28482 Q16539 P01137 P01375	AKT1 EGF HIF1A IFNG IL1B INS MAPK1 MAPK14 TGFB1 TNF	100.00 10/10	0.23 10/4275	4.607276628013182e-06
GO:1903037	regulation of leukocyte cell-cell adhesion	Any process that modulates the frequency, rate or extent of leukocyte cell-cell adhesion.	ENSG00000142208 ENSG00000111537 ENSG00000125538 ENSG00000105329 ENSG00000232810	'RAC-alpha serine/threonine-protein kinase'; 'Interferon gamma'; 'Interleukin-1 beta'; 'Transforming growth factor beta-1 proprotein'; 'Tumor necrosis factor'	AKT1 IFNG IL1B TGFB1 TNF	P31749 P01579 P01584 P01137 P01375	AKT1 IFNG IL1B TGFB1 TNF	50.00 5/10	1.47 5/341	4.635861205861605e-06
GO:0019438	aromatic compound biosynthetic process	The chemical reactions and pathways resulting in the formation of aromatic compounds, any substance containing an aromatic carbon ring.	ENSG00000142208 ENSG00000138798 ENSG00000100644 ENSG00000111537 ENSG00000125538 ENSG00000254647 ENSG00000100030 ENSG00000112062 ENSG00000105329 ENSG00000232810	'RAC-alpha serine/threonine-protein kinase'; 'Pro-epidermal growth factor'; 'Hypoxia-inducible factor 1-alpha'; 'Interferon gamma'; 'Interleukin-1 beta'; 'Insulin'; 'Mitogen-activated protein kinase 1'; 'Mitogen-activated protein kinase 14'; 'Transforming growth factor beta-1 proprotein'; 'Tumor necrosis factor'	AKT1 EGF HIF1A IFNG IL1B INS MAPK1 MAPK14 TGFB1 TNF	P31749 P01133 Q16665 P01579 P01584 P01308 P28482 Q16539 P01137 P01375	AKT1 EGF HIF1A IFNG IL1B INS MAPK1 MAPK14 TGFB1 TNF	100.00 10/10	0.23 10/4285	4.685481228491127e-06
GO:1905477	positive regulation of protein localization to membrane	Any process that activates or increases the frequency, rate or extent of protein localization to membrane.	ENSG00000142208 ENSG00000111537 ENSG00000105329 ENSG00000232810	'RAC-alpha serine/threonine-protein kinase'; 'Interferon gamma'; 'Transforming growth factor beta-1 proprotein'; 'Tumor necrosis factor'	AKT1 IFNG TGFB1 TNF	P31749 P01579 P01137 P01375	AKT1 IFNG TGFB1 TNF	40.00 4/10	3.03 4/132	4.706253686617358e-06
GO:0014066	regulation of phosphatidylinositol 3-kinase signaling	Any process that modulates the frequency, rate or extent of signal transduction mediated by the phosphatidylinositol 3-kinase cascade.	ENSG00000138798 ENSG00000254647 ENSG00000100030 ENSG00000232810	'Pro-epidermal growth factor'; 'Insulin'; 'Mitogen-activated protein kinase 1'; 'Tumor necrosis factor'	EGF INS MAPK1 TNF	P01133 P01308 P28482 P01375	EGF INS MAPK1 TNF	40.00 4/10	3.01 4/133	4.835143201612885e-06
GO:0031326	regulation of cellular biosynthetic process	Any process that modulates the frequency, rate or extent of the chemical reactions and pathways resulting in the formation of substances, carried out by individual cells.	ENSG00000142208 ENSG00000138798 ENSG00000100644 ENSG00000111537 ENSG00000125538 ENSG00000254647 ENSG00000100030 ENSG00000112062 ENSG00000105329 ENSG00000232810	'RAC-alpha serine/threonine-protein kinase'; 'Pro-epidermal growth factor'; 'Hypoxia-inducible factor 1-alpha'; 'Interferon gamma'; 'Interleukin-1 beta'; 'Insulin'; 'Mitogen-activated protein kinase 1'; 'Mitogen-activated protein kinase 14'; 'Transforming growth factor beta-1 proprotein'; 'Tumor necrosis factor'	AKT1 EGF HIF1A IFNG IL1B INS MAPK1 MAPK14 TGFB1 TNF	P31749 P01133 Q16665 P01579 P01584 P01308 P28482 Q16539 P01137 P01375	AKT1 EGF HIF1A IFNG IL1B INS MAPK1 MAPK14 TGFB1 TNF	100.00 10/10	0.23 10/4307	4.884059380413589e-06
GO:0044281	small molecule metabolic process	The chemical reactions and pathways involving small molecules, any low molecular weight, monomeric, non-encoded molecule.	ENSG00000142208 ENSG00000100644 ENSG00000111537 ENSG00000125538 ENSG00000254647 ENSG00000100030 ENSG00000112062 ENSG00000232810	'RAC-alpha serine/threonine-protein kinase'; 'Hypoxia-inducible factor 1-alpha'; 'Interferon gamma'; 'Interleukin-1 beta'; 'Insulin'; 'Mitogen-activated protein kinase 1'; 'Mitogen-activated protein kinase 14'; 'Tumor necrosis factor'	AKT1 HIF1A IFNG IL1B INS MAPK1 MAPK14 TNF	P31749 Q16665 P01579 P01584 P01308 P28482 Q16539 P01375	AKT1 HIF1A IFNG IL1B INS MAPK1 MAPK14 TNF	80.00 8/10	0.42 8/1924	5.023933009896986e-06
GO:0043412	macromolecule modification	The covalent alteration of one or more monomeric units in a polypeptide, polynucleotide, polysaccharide, or other biological macromolecule, resulting in a change in its properties.	ENSG00000142208 ENSG00000138798 ENSG00000100644 ENSG00000111537 ENSG00000125538 ENSG00000254647 ENSG00000100030 ENSG00000112062 ENSG00000105329 ENSG00000232810	'RAC-alpha serine/threonine-protein kinase'; 'Pro-epidermal growth factor'; 'Hypoxia-inducible factor 1-alpha'; 'Interferon gamma'; 'Interleukin-1 beta'; 'Insulin'; 'Mitogen-activated protein kinase 1'; 'Mitogen-activated protein kinase 14'; 'Transforming growth factor beta-1 proprotein'; 'Tumor necrosis factor'	AKT1 EGF HIF1A IFNG IL1B INS MAPK1 MAPK14 TGFB1 TNF	P31749 P01133 Q16665 P01579 P01584 P01308 P28482 Q16539 P01137 P01375	AKT1 EGF HIF1A IFNG IL1B INS MAPK1 MAPK14 TGFB1 TNF	100.00 10/10	0.23 10/4345	5.282365176641148e-06
GO:0048585	negative regulation of response to stimulus	Any process that stops, prevents, or reduces the frequency, rate or extent of a response to a stimulus. Response to stimulus is a change in state or activity of a cell or an organism (in terms of movement, secretion, enzyme production, gene expression, etc.) as a result of a stimulus.	ENSG00000142208 ENSG00000138798 ENSG00000100644 ENSG00000125538 ENSG00000254647 ENSG00000112062 ENSG00000105329 ENSG00000232810	'RAC-alpha serine/threonine-protein kinase'; 'Pro-epidermal growth factor'; 'Hypoxia-inducible factor 1-alpha'; 'Interleukin-1 beta'; 'Insulin'; 'Mitogen-activated protein kinase 14'; 'Transforming growth factor beta-1 proprotein'; 'Tumor necrosis factor'	AKT1 EGF HIF1A IL1B INS MAPK14 TGFB1 TNF	P31749 P01133 Q16665 P01584 P01308 Q16539 P01137 P01375	AKT1 EGF HIF1A IL1B INS MAPK14 TGFB1 TNF	80.00 8/10	0.41 8/1938	5.282365176641148e-06
GO:0009889	regulation of biosynthetic process	Any process that modulates the frequency, rate or extent of the chemical reactions and pathways resulting in the formation of substances.	ENSG00000142208 ENSG00000138798 ENSG00000100644 ENSG00000111537 ENSG00000125538 ENSG00000254647 ENSG00000100030 ENSG00000112062 ENSG00000105329 ENSG00000232810	'RAC-alpha serine/threonine-protein kinase'; 'Pro-epidermal growth factor'; 'Hypoxia-inducible factor 1-alpha'; 'Interferon gamma'; 'Interleukin-1 beta'; 'Insulin'; 'Mitogen-activated protein kinase 1'; 'Mitogen-activated protein kinase 14'; 'Transforming growth factor beta-1 proprotein'; 'Tumor necrosis factor'	AKT1 EGF HIF1A IFNG IL1B INS MAPK1 MAPK14 TGFB1 TNF	P31749 P01133 Q16665 P01579 P01584 P01308 P28482 Q16539 P01137 P01375	AKT1 EGF HIF1A IFNG IL1B INS MAPK1 MAPK14 TGFB1 TNF	100.00 10/10	0.23 10/4374	5.62734774733075e-06
GO:0006952	defense response	Reactions, triggered in response to the presence of a foreign body or the occurrence of an injury, which result in restriction of damage to the organism attacked or prevention/recovery from the infection caused by the attack.	ENSG00000142208 ENSG00000100644 ENSG00000111537 ENSG00000125538 ENSG00000254647 ENSG00000112062 ENSG00000105329 ENSG00000232810	'RAC-alpha serine/threonine-protein kinase'; 'Hypoxia-inducible factor 1-alpha'; 'Interferon gamma'; 'Interleukin-1 beta'; 'Insulin'; 'Mitogen-activated protein kinase 14'; 'Transforming growth factor beta-1 proprotein'; 'Tumor necrosis factor'	AKT1 HIF1A IFNG IL1B INS MAPK14 TGFB1 TNF	P31749 Q16665 P01579 P01584 P01308 Q16539 P01137 P01375	AKT1 HIF1A IFNG IL1B INS MAPK14 TGFB1 TNF	80.00 8/10	0.41 8/1956	5.641378542814906e-06
GO:0045598	regulation of fat cell differentiation	Any process that modulates the frequency, rate or extent of adipocyte differentiation.	ENSG00000142208 ENSG00000254647 ENSG00000112062 ENSG00000232810	'RAC-alpha serine/threonine-protein kinase'; 'Insulin'; 'Mitogen-activated protein kinase 14'; 'Tumor necrosis factor'	AKT1 INS MAPK14 TNF	P31749 P01308 Q16539 P01375	AKT1 INS MAPK14 TNF	40.00 4/10	2.86 4/140	5.806876418719591e-06
GO:0034097	response to cytokine	Any process that results in a change in state or activity of a cell or an organism (in terms of movement, secretion, enzyme production, gene expression, etc.) as a result of a cytokine stimulus.	ENSG00000142208 ENSG00000100644 ENSG00000111537 ENSG00000125538 ENSG00000100030 ENSG00000112062 ENSG00000232810	'RAC-alpha serine/threonine-protein kinase'; 'Hypoxia-inducible factor 1-alpha'; 'Interferon gamma'; 'Interleukin-1 beta'; 'Mitogen-activated protein kinase 1'; 'Mitogen-activated protein kinase 14'; 'Tumor necrosis factor'	AKT1 HIF1A IFNG IL1B MAPK1 MAPK14 TNF	P31749 Q16665 P01579 P01584 P28482 Q16539 P01375	AKT1 HIF1A IFNG IL1B MAPK1 MAPK14 TNF	70.00 7/10	0.56 7/1242	5.8422967429382535e-06
GO:0002237	response to molecule of bacterial origin	Any process that results in a change in state or activity of an organism (in terms of movement, secretion, enzyme production, gene expression, etc.) as a result of a stimulus by molecules of bacterial origin such as peptides derived from bacterial flagellin.	ENSG00000142208 ENSG00000125538 ENSG00000100030 ENSG00000112062 ENSG00000232810	'RAC-alpha serine/threonine-protein kinase'; 'Interleukin-1 beta'; 'Mitogen-activated protein kinase 1'; 'Mitogen-activated protein kinase 14'; 'Tumor necrosis factor'	AKT1 IL1B MAPK1 MAPK14 TNF	P31749 P01584 P28482 Q16539 P01375	AKT1 IL1B MAPK1 MAPK14 TNF	50.00 5/10	1.38 5/362	5.99459170586637e-06
GO:0048583	regulation of response to stimulus	Any process that modulates the frequency, rate or extent of a response to a stimulus. Response to stimulus is a change in state or activity of a cell or an organism (in terms of movement, secretion, enzyme production, gene expression, etc.) as a result of a stimulus.	ENSG00000142208 ENSG00000138798 ENSG00000100644 ENSG00000111537 ENSG00000125538 ENSG00000254647 ENSG00000100030 ENSG00000112062 ENSG00000105329 ENSG00000232810	'RAC-alpha serine/threonine-protein kinase'; 'Pro-epidermal growth factor'; 'Hypoxia-inducible factor 1-alpha'; 'Interferon gamma'; 'Interleukin-1 beta'; 'Insulin'; 'Mitogen-activated protein kinase 1'; 'Mitogen-activated protein kinase 14'; 'Transforming growth factor beta-1 proprotein'; 'Tumor necrosis factor'	AKT1 EGF HIF1A IFNG IL1B INS MAPK1 MAPK14 TGFB1 TNF	P31749 P01133 Q16665 P01579 P01584 P01308 P28482 Q16539 P01137 P01375	AKT1 EGF HIF1A IFNG IL1B INS MAPK1 MAPK14 TGFB1 TNF	100.00 10/10	0.23 10/4416	6.094897239358711e-06
GO:2001233	regulation of apoptotic signaling pathway	Any process that modulates the frequency, rate or extent of apoptotic signaling pathway.	ENSG00000142208 ENSG00000100644 ENSG00000125538 ENSG00000254647 ENSG00000232810	'RAC-alpha serine/threonine-protein kinase'; 'Hypoxia-inducible factor 1-alpha'; 'Interleukin-1 beta'; 'Insulin'; 'Tumor necrosis factor'	AKT1 HIF1A IL1B INS TNF	P31749 Q16665 P01584 P01308 P01375	AKT1 HIF1A IL1B INS TNF	50.00 5/10	1.37 5/365	6.1663851958906184e-06
GO:0032386	regulation of intracellular transport	Any process that modulates the frequency, rate or extent of the directed movement of substances within cells.	ENSG00000111537 ENSG00000125538 ENSG00000100030 ENSG00000112062 ENSG00000105329	'Interferon gamma'; 'Interleukin-1 beta'; 'Mitogen-activated protein kinase 1'; 'Mitogen-activated protein kinase 14'; 'Transforming growth factor beta-1 proprotein'	IFNG IL1B MAPK1 MAPK14 TGFB1	P01579 P01584 P28482 Q16539 P01137	IFNG IL1B MAPK1 MAPK14 TGFB1	50.00 5/10	1.37 5/365	6.1663851958906184e-06
GO:0080135	regulation of cellular response to stress	Any process that modulates the frequency, rate or extent of a cellular response to stress. Cellular response to stress is a change in state or activity of a cell (in terms of movement, secretion, enzyme production, gene expression, etc.) as a result of a stimulus indicating the organism is under stress. The stress is usually, but not necessarily, exogenous (e.g. temperature, humidity, ionizing ra…	ENSG00000142208 ENSG00000100644 ENSG00000125538 ENSG00000254647 ENSG00000100030 ENSG00000232810	'RAC-alpha serine/threonine-protein kinase'; 'Hypoxia-inducible factor 1-alpha'; 'Interleukin-1 beta'; 'Insulin'; 'Mitogen-activated protein kinase 1'; 'Tumor necrosis factor'	AKT1 HIF1A IL1B INS MAPK1 TNF	P31749 Q16665 P01584 P01308 P28482 P01375	AKT1 HIF1A IL1B INS MAPK1 TNF	60.00 6/10	0.83 6/727	6.1663851958906184e-06
GO:1901699	cellular response to nitrogen compound	Any process that results in a change in state or activity of a cell (in terms of movement, secretion, enzyme production, gene expression, etc.) as a result of a nitrogen compound stimulus.	ENSG00000142208 ENSG00000125538 ENSG00000254647 ENSG00000100030 ENSG00000105329 ENSG00000232810	'RAC-alpha serine/threonine-protein kinase'; 'Interleukin-1 beta'; 'Insulin'; 'Mitogen-activated protein kinase 1'; 'Transforming growth factor beta-1 proprotein'; 'Tumor necrosis factor'	AKT1 IL1B INS MAPK1 TGFB1 TNF	P31749 P01584 P01308 P28482 P01137 P01375	AKT1 IL1B INS MAPK1 TGFB1 TNF	60.00 6/10	0.82 6/728	6.1887091341839095e-06
GO:1901099	negative regulation of signal transduction in absence of ligand	Any process that stops, prevents or reduces the frequency, rate or extent of signal transduction in absence of ligand.	ENSG00000142208 ENSG00000125538 ENSG00000232810	'RAC-alpha serine/threonine-protein kinase'; 'Interleukin-1 beta'; 'Tumor necrosis factor'	AKT1 IL1B TNF	P31749 P01584 P01375	AKT1 IL1B TNF	30.00 3/10	8.57 3/35	6.383953693766123e-06
GO:1901362	organic cyclic compound biosynthetic process	The chemical reactions and pathways resulting in the formation of organic cyclic compound.	ENSG00000142208 ENSG00000138798 ENSG00000100644 ENSG00000111537 ENSG00000125538 ENSG00000254647 ENSG00000100030 ENSG00000112062 ENSG00000105329 ENSG00000232810	'RAC-alpha serine/threonine-protein kinase'; 'Pro-epidermal growth factor'; 'Hypoxia-inducible factor 1-alpha'; 'Interferon gamma'; 'Interleukin-1 beta'; 'Insulin'; 'Mitogen-activated protein kinase 1'; 'Mitogen-activated protein kinase 14'; 'Transforming growth factor beta-1 proprotein'; 'Tumor necrosis factor'	AKT1 EGF HIF1A IFNG IL1B INS MAPK1 MAPK14 TGFB1 TNF	P31749 P01133 Q16665 P01579 P01584 P01308 P28482 Q16539 P01137 P01375	AKT1 EGF HIF1A IFNG IL1B INS MAPK1 MAPK14 TGFB1 TNF	100.00 10/10	0.22 10/4446	6.383953693766123e-06
GO:2001240	negative regulation of extrinsic apoptotic signaling pathway in absence of ligand	Any process that stops, prevents or reduces the frequency, rate or extent of extrinsic apoptotic signaling pathway in absence of ligand.	ENSG00000142208 ENSG00000125538 ENSG00000232810	'RAC-alpha serine/threonine-protein kinase'; 'Interleukin-1 beta'; 'Tumor necrosis factor'	AKT1 IL1B TNF	P31749 P01584 P01375	AKT1 IL1B TNF	30.00 3/10	8.57 3/35	6.383953693766123e-06
GO:0009628	response to abiotic stimulus	Any process that results in a change in state or activity of a cell or an organism (in terms of movement, secretion, enzyme production, gene expression, etc.) as a result of an abiotic (not derived from living organisms) stimulus.	ENSG00000142208 ENSG00000100644 ENSG00000125538 ENSG00000100030 ENSG00000112062 ENSG00000105329 ENSG00000232810	'RAC-alpha serine/threonine-protein kinase'; 'Hypoxia-inducible factor 1-alpha'; 'Interleukin-1 beta'; 'Mitogen-activated protein kinase 1'; 'Mitogen-activated protein kinase 14'; 'Transforming growth factor beta-1 proprotein'; 'Tumor necrosis factor'	AKT1 HIF1A IL1B MAPK1 MAPK14 TGFB1 TNF	P31749 Q16665 P01584 P28482 Q16539 P01137 P01375	AKT1 HIF1A IL1B MAPK1 MAPK14 TGFB1 TNF	70.00 7/10	0.55 7/1264	6.383953693766123e-06
GO:0010631	epithelial cell migration	The orderly movement of an epithelial cell from one site to another, often during the development of a multicellular organism.	ENSG00000142208 ENSG00000138798 ENSG00000100644 ENSG00000111537 ENSG00000232810	'RAC-alpha serine/threonine-protein kinase'; 'Pro-epidermal growth factor'; 'Hypoxia-inducible factor 1-alpha'; 'Interferon gamma'; 'Tumor necrosis factor'	AKT1 EGF HIF1A IFNG TNF	P31749 P01133 Q16665 P01579 P01375	AKT1 EGF HIF1A IFNG TNF	50.00 5/10	1.35 5/371	6.561133653119747e-06
GO:0050767	regulation of neurogenesis	Any process that modulates the frequency, rate or extent of neurogenesis, the generation of cells in the nervous system.	ENSG00000100644 ENSG00000111537 ENSG00000125538 ENSG00000105329 ENSG00000232810	'Hypoxia-inducible factor 1-alpha'; 'Interferon gamma'; 'Interleukin-1 beta'; 'Transforming growth factor beta-1 proprotein'; 'Tumor necrosis factor'	HIF1A IFNG IL1B TGFB1 TNF	Q16665 P01579 P01584 P01137 P01375	HIF1A IFNG IL1B TGFB1 TNF	50.00 5/10	1.34 5/373	6.717193949413715e-06
GO:0071363	cellular response to growth factor stimulus	Any process that results in a change in state or activity of a cell (in terms of movement, secretion, enzyme production, gene expression, etc.) as a result of a growth factor stimulus.	ENSG00000142208 ENSG00000100644 ENSG00000125538 ENSG00000100030 ENSG00000112062 ENSG00000105329	'RAC-alpha serine/threonine-protein kinase'; 'Hypoxia-inducible factor 1-alpha'; 'Interleukin-1 beta'; 'Mitogen-activated protein kinase 1'; 'Mitogen-activated protein kinase 14'; 'Transforming growth factor beta-1 proprotein'	AKT1 HIF1A IL1B MAPK1 MAPK14 TGFB1	P31749 Q16665 P01584 P28482 Q16539 P01137	AKT1 HIF1A IL1B MAPK1 MAPK14 TGFB1	60.00 6/10	0.81 6/741	6.718525214756791e-06
GO:0001890	placenta development	The process whose specific outcome is the progression of the placenta over time, from its formation to the mature structure. The placenta is an organ of metabolic interchange between fetus and mother, partly of embryonic origin and partly of maternal origin.	ENSG00000142208 ENSG00000100644 ENSG00000100030 ENSG00000112062	'RAC-alpha serine/threonine-protein kinase'; 'Hypoxia-inducible factor 1-alpha'; 'Mitogen-activated protein kinase 1'; 'Mitogen-activated protein kinase 14'	AKT1 HIF1A MAPK1 MAPK14	P31749 Q16665 P28482 Q16539	AKT1 HIF1A MAPK1 MAPK14	40.00 4/10	2.72 4/147	6.718525214756791e-06
GO:0034763	negative regulation of transmembrane transport	Any process that stops, prevents, or reduces the frequency, rate or extent of the directed movement of a solute from one side of a membrane to the other.	ENSG00000142208 ENSG00000125538 ENSG00000105329 ENSG00000232810	'RAC-alpha serine/threonine-protein kinase'; 'Interleukin-1 beta'; 'Transforming growth factor beta-1 proprotein'; 'Tumor necrosis factor'	AKT1 IL1B TGFB1 TNF	P31749 P01584 P01137 P01375	AKT1 IL1B TGFB1 TNF	40.00 4/10	2.72 4/147	6.718525214756791e-06
GO:0090132	epithelium migration	The process in which the population of cells that make up an epithelium undergo directed movement.	ENSG00000142208 ENSG00000138798 ENSG00000100644 ENSG00000111537 ENSG00000232810	'RAC-alpha serine/threonine-protein kinase'; 'Pro-epidermal growth factor'; 'Hypoxia-inducible factor 1-alpha'; 'Interferon gamma'; 'Tumor necrosis factor'	AKT1 EGF HIF1A IFNG TNF	P31749 P01133 Q16665 P01579 P01375	AKT1 EGF HIF1A IFNG TNF	50.00 5/10	1.34 5/374	6.7246158640100694e-06
GO:0007159	leukocyte cell-cell adhesion	The attachment of a leukocyte to another cell via adhesion molecules.	ENSG00000142208 ENSG00000111537 ENSG00000125538 ENSG00000105329 ENSG00000232810	'RAC-alpha serine/threonine-protein kinase'; 'Interferon gamma'; 'Interleukin-1 beta'; 'Transforming growth factor beta-1 proprotein'; 'Tumor necrosis factor'	AKT1 IFNG IL1B TGFB1 TNF	P31749 P01579 P01584 P01137 P01375	AKT1 IFNG IL1B TGFB1 TNF	50.00 5/10	1.33 5/377	6.974273672735219e-06
GO:0090130	tissue migration	The process in which the population of cells that make up a tissue undergo directed movement.	ENSG00000142208 ENSG00000138798 ENSG00000100644 ENSG00000111537 ENSG00000232810	'RAC-alpha serine/threonine-protein kinase'; 'Pro-epidermal growth factor'; 'Hypoxia-inducible factor 1-alpha'; 'Interferon gamma'; 'Tumor necrosis factor'	AKT1 EGF HIF1A IFNG TNF	P31749 P01133 Q16665 P01579 P01375	AKT1 EGF HIF1A IFNG TNF	50.00 5/10	1.32 5/380	7.230950424643233e-06
GO:0009306	protein secretion	The controlled release of proteins from a cell.	ENSG00000100644 ENSG00000111537 ENSG00000125538 ENSG00000254647 ENSG00000232810	'Hypoxia-inducible factor 1-alpha'; 'Interferon gamma'; 'Interleukin-1 beta'; 'Insulin'; 'Tumor necrosis factor'	HIF1A IFNG IL1B INS TNF	Q16665 P01579 P01584 P01308 P01375	HIF1A IFNG IL1B INS TNF	50.00 5/10	1.31 5/381	7.303528730303665e-06
GO:0030155	regulation of cell adhesion	Any process that modulates the frequency, rate or extent of attachment of a cell to another cell or to the extracellular matrix.	ENSG00000142208 ENSG00000111537 ENSG00000125538 ENSG00000112062 ENSG00000105329 ENSG00000232810	'RAC-alpha serine/threonine-protein kinase'; 'Interferon gamma'; 'Interleukin-1 beta'; 'Mitogen-activated protein kinase 14'; 'Transforming growth factor beta-1 proprotein'; 'Tumor necrosis factor'	AKT1 IFNG IL1B MAPK14 TGFB1 TNF	P31749 P01579 P01584 Q16539 P01137 P01375	AKT1 IFNG IL1B MAPK14 TGFB1 TNF	60.00 6/10	0.79 6/756	7.3592903220630746e-06
GO:0030162	regulation of proteolysis	Any process that modulates the frequency, rate or extent of the hydrolysis of a peptide bond or bonds within a protein.	ENSG00000142208 ENSG00000138798 ENSG00000111537 ENSG00000125538 ENSG00000254647 ENSG00000232810	'RAC-alpha serine/threonine-protein kinase'; 'Pro-epidermal growth factor'; 'Interferon gamma'; 'Interleukin-1 beta'; 'Insulin'; 'Tumor necrosis factor'	AKT1 EGF IFNG IL1B INS TNF	P31749 P01133 P01579 P01584 P01308 P01375	AKT1 EGF IFNG IL1B INS TNF	60.00 6/10	0.79 6/756	7.3592903220630746e-06
GO:0035592	establishment of protein localization to extracellular region	The directed movement of a protein to a specific location within the extracellular region.	ENSG00000100644 ENSG00000111537 ENSG00000125538 ENSG00000254647 ENSG00000232810	'Hypoxia-inducible factor 1-alpha'; 'Interferon gamma'; 'Interleukin-1 beta'; 'Insulin'; 'Tumor necrosis factor'	HIF1A IFNG IL1B INS TNF	Q16665 P01579 P01584 P01308 P01375	HIF1A IFNG IL1B INS TNF	50.00 5/10	1.31 5/382	7.3592903220630746e-06
GO:0045862	positive regulation of proteolysis	Any process that activates or increases the frequency, rate or extent of the hydrolysis of a peptide bond or bonds within a protein.	ENSG00000142208 ENSG00000138798 ENSG00000111537 ENSG00000125538 ENSG00000232810	'RAC-alpha serine/threonine-protein kinase'; 'Pro-epidermal growth factor'; 'Interferon gamma'; 'Interleukin-1 beta'; 'Tumor necrosis factor'	AKT1 EGF IFNG IL1B TNF	P31749 P01133 P01579 P01584 P01375	AKT1 EGF IFNG IL1B TNF	50.00 5/10	1.31 5/383	7.406345371100199e-06
GO:0030212	hyaluronan metabolic process	The chemical reactions and pathways involving hyaluronan, the naturally occurring anionic form of hyaluronic acid, any member of a group of glycosaminoglycans, the repeat units of which consist of beta-1,4 linked D-glucuronyl-beta-(1,3)-N-acetyl-D-glucosamine.	ENSG00000142208 ENSG00000138798 ENSG00000125538	'RAC-alpha serine/threonine-protein kinase'; 'Pro-epidermal growth factor'; 'Interleukin-1 beta'	AKT1 EGF IL1B	P31749 P01133 P01584	AKT1 EGF IL1B	30.00 3/10	7.89 3/38	7.826765380758778e-06
GO:0032885	regulation of polysaccharide biosynthetic process	Any process that modulates the frequency, rate or extent of the chemical reactions and pathways resulting in the formation of polysaccharides.	ENSG00000142208 ENSG00000138798 ENSG00000254647	'RAC-alpha serine/threonine-protein kinase'; 'Pro-epidermal growth factor'; 'Insulin'	AKT1 EGF INS	P31749 P01133 P01308	AKT1 EGF INS	30.00 3/10	7.89 3/38	7.826765380758778e-06
GO:0006909	phagocytosis	A vesicle-mediated transport process that results in the engulfment of external particulate material by phagocytes and their delivery to the lysosome. The particles are initially contained within phagocytic vacuoles (phagosomes), which then fuse with primary lysosomes to effect digestion of the particles.	ENSG00000111537 ENSG00000125538 ENSG00000100030 ENSG00000105329 ENSG00000232810	'Interferon gamma'; 'Interleukin-1 beta'; 'Mitogen-activated protein kinase 1'; 'Transforming growth factor beta-1 proprotein'; 'Tumor necrosis factor'	IFNG IL1B MAPK1 TGFB1 TNF	P01579 P01584 P28482 P01137 P01375	IFNG IL1B MAPK1 TGFB1 TNF	50.00 5/10	1.29 5/388	7.826765380758778e-06
GO:0071692	protein localization to extracellular region	Any process in which a protein is transported from one specific location in the extracellular region to another, or maintained in a specific extracellular location.	ENSG00000100644 ENSG00000111537 ENSG00000125538 ENSG00000254647 ENSG00000232810	'Hypoxia-inducible factor 1-alpha'; 'Interferon gamma'; 'Interleukin-1 beta'; 'Insulin'; 'Tumor necrosis factor'	HIF1A IFNG IL1B INS TNF	Q16665 P01579 P01584 P01308 P01375	HIF1A IFNG IL1B INS TNF	50.00 5/10	1.29 5/389	7.90371392286249e-06
GO:0070848	response to growth factor	Any process that results in a change in state or activity of a cell or an organism (in terms of movement, secretion, enzyme production, gene expression, etc.) as a result of a growth factor stimulus.	ENSG00000142208 ENSG00000100644 ENSG00000125538 ENSG00000100030 ENSG00000112062 ENSG00000105329	'RAC-alpha serine/threonine-protein kinase'; 'Hypoxia-inducible factor 1-alpha'; 'Interleukin-1 beta'; 'Mitogen-activated protein kinase 1'; 'Mitogen-activated protein kinase 14'; 'Transforming growth factor beta-1 proprotein'	AKT1 HIF1A IL1B MAPK1 MAPK14 TGFB1	P31749 Q16665 P01584 P28482 Q16539 P01137	AKT1 HIF1A IL1B MAPK1 MAPK14 TGFB1	60.00 6/10	0.78 6/769	7.992126052813977e-06
GO:0019216	regulation of lipid metabolic process	Any process that modulates the frequency, rate or extent of the chemical reactions and pathways involving lipids.	ENSG00000142208 ENSG00000111537 ENSG00000125538 ENSG00000254647 ENSG00000232810	'RAC-alpha serine/threonine-protein kinase'; 'Interferon gamma'; 'Interleukin-1 beta'; 'Insulin'; 'Tumor necrosis factor'	AKT1 IFNG IL1B INS TNF	P31749 P01579 P01584 P01308 P01375	AKT1 IFNG IL1B INS TNF	50.00 5/10	1.28 5/391	8.059287030030696e-06
GO:0009605	response to external stimulus	Any process that results in a change in state or activity of a cell or an organism (in terms of movement, secretion, enzyme production, gene expression, etc.) as a result of an external stimulus.	ENSG00000142208 ENSG00000100644 ENSG00000111537 ENSG00000125538 ENSG00000254647 ENSG00000100030 ENSG00000112062 ENSG00000105329 ENSG00000232810	'RAC-alpha serine/threonine-protein kinase'; 'Hypoxia-inducible factor 1-alpha'; 'Interferon gamma'; 'Interleukin-1 beta'; 'Insulin'; 'Mitogen-activated protein kinase 1'; 'Mitogen-activated protein kinase 14'; 'Transforming growth factor beta-1 proprotein'; 'Tumor necrosis factor'	AKT1 HIF1A IFNG IL1B INS MAPK1 MAPK14 TGFB1 TNF	P31749 Q16665 P01579 P01584 P01308 P28482 Q16539 P01137 P01375	AKT1 HIF1A IFNG IL1B INS MAPK1 MAPK14 TGFB1 TNF	90.00 9/10	0.29 9/3114	8.34650671023943e-06
GO:0046326	positive regulation of glucose import	Any process that activates or increases the frequency, rate or extent of the import of the hexose monosaccharide glucose into a cell or organelle.	ENSG00000142208 ENSG00000254647 ENSG00000112062	'RAC-alpha serine/threonine-protein kinase'; 'Insulin'; 'Mitogen-activated protein kinase 14'	AKT1 INS MAPK14	P31749 P01308 Q16539	AKT1 INS MAPK14	30.00 3/10	7.69 3/39	8.34650671023943e-06
GO:0050678	regulation of epithelial cell proliferation	Any process that modulates the frequency, rate or extent of epithelial cell proliferation.	ENSG00000142208 ENSG00000138798 ENSG00000100644 ENSG00000105329 ENSG00000232810	'RAC-alpha serine/threonine-protein kinase'; 'Pro-epidermal growth factor'; 'Hypoxia-inducible factor 1-alpha'; 'Transforming growth factor beta-1 proprotein'; 'Tumor necrosis factor'	AKT1 EGF HIF1A TGFB1 TNF	P31749 P01133 Q16665 P01137 P01375	AKT1 EGF HIF1A TGFB1 TNF	50.00 5/10	1.25 5/401	9.04979381794353e-06
GO:0048468	cell development	The process whose specific outcome is the progression of the cell over time, from its formation to the mature structure. Cell development does not include the steps involved in committing a cell to a specific fate.	ENSG00000142208 ENSG00000100644 ENSG00000111537 ENSG00000125538 ENSG00000254647 ENSG00000100030 ENSG00000105329 ENSG00000232810	'RAC-alpha serine/threonine-protein kinase'; 'Hypoxia-inducible factor 1-alpha'; 'Interferon gamma'; 'Interleukin-1 beta'; 'Insulin'; 'Mitogen-activated protein kinase 1'; 'Transforming growth factor beta-1 proprotein'; 'Tumor necrosis factor'	AKT1 HIF1A IFNG IL1B INS MAPK1 TGFB1 TNF	P31749 Q16665 P01579 P01584 P01308 P28482 P01137 P01375	AKT1 HIF1A IFNG IL1B INS MAPK1 TGFB1 TNF	80.00 8/10	0.38 8/2122	9.575088838363436e-06
GO:2000008	regulation of protein localization to cell surface	Any process that modulates the frequency, rate or extent of protein localization to the cell surface.	ENSG00000142208 ENSG00000138798 ENSG00000232810	'RAC-alpha serine/threonine-protein kinase'; 'Pro-epidermal growth factor'; 'Tumor necrosis factor'	AKT1 EGF TNF	P31749 P01133 P01375	AKT1 EGF TNF	30.00 3/10	7.32 3/41	9.64656687988482e-06
GO:0051092	positive regulation of NF-kappaB transcription factor activity	Any process that activates or increases the frequency, rate or extent of activity of the transcription factor NF-kappaB.	ENSG00000125538 ENSG00000254647 ENSG00000105329 ENSG00000232810	'Interleukin-1 beta'; 'Insulin'; 'Transforming growth factor beta-1 proprotein'; 'Tumor necrosis factor'	IL1B INS TGFB1 TNF	P01584 P01308 P01137 P01375	IL1B INS TGFB1 TNF	40.00 4/10	2.44 4/164	9.812959519640415e-06
GO:0042307	positive regulation of protein import into nucleus	Any process that activates or increases the frequency, rate or extent of movement of proteins from the cytoplasm into the nucleus.	ENSG00000111537 ENSG00000100030 ENSG00000112062	'Interferon gamma'; 'Mitogen-activated protein kinase 1'; 'Mitogen-activated protein kinase 14'	IFNG MAPK1 MAPK14	P01579 P28482 Q16539	IFNG MAPK1 MAPK14	30.00 3/10	7.14 3/42	1.0326588626500798e-05
GO:0030855	epithelial cell differentiation	The process in which a relatively unspecialized cell acquires specialized features of an epithelial cell, any of the cells making up an epithelium.	ENSG00000142208 ENSG00000100644 ENSG00000111537 ENSG00000125538 ENSG00000105329 ENSG00000232810	'RAC-alpha serine/threonine-protein kinase'; 'Hypoxia-inducible factor 1-alpha'; 'Interferon gamma'; 'Interleukin-1 beta'; 'Transforming growth factor beta-1 proprotein'; 'Tumor necrosis factor'	AKT1 HIF1A IFNG IL1B TGFB1 TNF	P31749 Q16665 P01579 P01584 P01137 P01375	AKT1 HIF1A IFNG IL1B TGFB1 TNF	60.00 6/10	0.74 6/807	1.0334625510548027e-05
GO:0043467	regulation of generation of precursor metabolites and energy	Any process that modulates the frequency, rate or extent of the chemical reactions and pathways resulting in the formation of precursor metabolites, substances from which energy is derived, and the processes involved in the liberation of energy from these substances.	ENSG00000142208 ENSG00000100644 ENSG00000111537 ENSG00000254647	'RAC-alpha serine/threonine-protein kinase'; 'Hypoxia-inducible factor 1-alpha'; 'Interferon gamma'; 'Insulin'	AKT1 HIF1A IFNG INS	P31749 Q16665 P01579 P01308	AKT1 HIF1A IFNG INS	40.00 4/10	2.40 4/167	1.046012135496609e-05
GO:0016070	RNA metabolic process	The cellular chemical reactions and pathways involving RNA, ribonucleic acid, one of the two main type of nucleic acid, consisting of a long, unbranched macromolecule formed from ribonucleotides joined in 3',5'-phosphodiester linkage.	ENSG00000142208 ENSG00000138798 ENSG00000100644 ENSG00000111537 ENSG00000125538 ENSG00000254647 ENSG00000100030 ENSG00000112062 ENSG00000105329 ENSG00000232810	'RAC-alpha serine/threonine-protein kinase'; 'Pro-epidermal growth factor'; 'Hypoxia-inducible factor 1-alpha'; 'Interferon gamma'; 'Interleukin-1 beta'; 'Insulin'; 'Mitogen-activated protein kinase 1'; 'Mitogen-activated protein kinase 14'; 'Transforming growth factor beta-1 proprotein'; 'Tumor necrosis factor'	AKT1 EGF HIF1A IFNG IL1B INS MAPK1 MAPK14 TGFB1 TNF	P31749 P01133 Q16665 P01579 P01584 P01308 P28482 Q16539 P01137 P01375	AKT1 EGF HIF1A IFNG IL1B INS MAPK1 MAPK14 TGFB1 TNF	100.00 10/10	0.21 10/4714	1.0496643422716393e-05
GO:0010564	regulation of cell cycle process	Any process that modulates a cellular process that is involved in the progression of biochemical and morphological phases and events that occur in a cell during successive cell replication or nuclear replication events.	ENSG00000142208 ENSG00000138798 ENSG00000125538 ENSG00000254647 ENSG00000112062 ENSG00000105329	'RAC-alpha serine/threonine-protein kinase'; 'Pro-epidermal growth factor'; 'Interleukin-1 beta'; 'Insulin'; 'Mitogen-activated protein kinase 14'; 'Transforming growth factor beta-1 proprotein'	AKT1 EGF IL1B INS MAPK14 TGFB1	P31749 P01133 P01584 P01308 Q16539 P01137	AKT1 EGF IL1B INS MAPK14 TGFB1	60.00 6/10	0.74 6/815	1.0857295870807957e-05
GO:1903580	positive regulation of ATP metabolic process	Any process that activates or increases the frequency, rate or extent of ATP metabolic process.	ENSG00000100644 ENSG00000111537 ENSG00000254647	'Hypoxia-inducible factor 1-alpha'; 'Interferon gamma'; 'Insulin'	HIF1A IFNG INS	Q16665 P01579 P01308	HIF1A IFNG INS	30.00 3/10	6.98 3/43	1.0881470411875453e-05
GO:0006509	membrane protein ectodomain proteolysis	The proteolytic cleavage of transmembrane proteins and release of their ectodomain (extracellular domain).	ENSG00000111537 ENSG00000125538 ENSG00000232810	'Interferon gamma'; 'Interleukin-1 beta'; 'Tumor necrosis factor'	IFNG IL1B TNF	P01579 P01584 P01375	IFNG IL1B TNF	30.00 3/10	6.98 3/43	1.0881470411875453e-05
GO:0045840	positive regulation of mitotic nuclear division	Any process that activates or increases the frequency, rate or extent of mitosis.	ENSG00000138798 ENSG00000125538 ENSG00000254647	'Pro-epidermal growth factor'; 'Interleukin-1 beta'; 'Insulin'	EGF IL1B INS	P01133 P01584 P01308	EGF IL1B INS	30.00 3/10	6.98 3/43	1.0881470411875453e-05
GO:0009968	negative regulation of signal transduction	Any process that stops, prevents, or reduces the frequency, rate or extent of signal transduction.	ENSG00000142208 ENSG00000138798 ENSG00000100644 ENSG00000125538 ENSG00000254647 ENSG00000112062 ENSG00000232810	'RAC-alpha serine/threonine-protein kinase'; 'Pro-epidermal growth factor'; 'Hypoxia-inducible factor 1-alpha'; 'Interleukin-1 beta'; 'Insulin'; 'Mitogen-activated protein kinase 14'; 'Tumor necrosis factor'	AKT1 EGF HIF1A IL1B INS MAPK14 TNF	P31749 P01133 Q16665 P01584 P01308 Q16539 P01375	AKT1 EGF HIF1A IL1B INS MAPK14 TNF	70.00 7/10	0.50 7/1394	1.1260842725460537e-05
GO:1903706	regulation of hemopoiesis	Any process that modulates the frequency, rate or extent of hemopoiesis.	ENSG00000100644 ENSG00000111537 ENSG00000112062 ENSG00000105329 ENSG00000232810	'Hypoxia-inducible factor 1-alpha'; 'Interferon gamma'; 'Mitogen-activated protein kinase 14'; 'Transforming growth factor beta-1 proprotein'; 'Tumor necrosis factor'	HIF1A IFNG MAPK14 TGFB1 TNF	Q16665 P01579 Q16539 P01137 P01375	HIF1A IFNG MAPK14 TGFB1 TNF	50.00 5/10	1.18 5/424	1.1483490874168251e-05
GO:2001239	regulation of extrinsic apoptotic signaling pathway in absence of ligand	Any process that modulates the frequency, rate or extent of extrinsic apoptotic signaling pathway in absence of ligand.	ENSG00000142208 ENSG00000125538 ENSG00000232810	'RAC-alpha serine/threonine-protein kinase'; 'Interleukin-1 beta'; 'Tumor necrosis factor'	AKT1 IL1B TNF	P31749 P01584 P01375	AKT1 IL1B TNF	30.00 3/10	6.82 3/44	1.1513927665757589e-05
GO:0008631	intrinsic apoptotic signaling pathway in response to oxidative stress	A series of molecular signals in which an intracellular signal is conveyed to trigger the apoptotic death of a cell. The pathway is induced in response to oxidative stress, a state often resulting from exposure to high levels of reactive oxygen species, and ends when the execution phase of apoptosis is triggered.	ENSG00000142208 ENSG00000100644 ENSG00000254647	'RAC-alpha serine/threonine-protein kinase'; 'Hypoxia-inducible factor 1-alpha'; 'Insulin'	AKT1 HIF1A INS	P31749 Q16665 P01308	AKT1 HIF1A INS	30.00 3/10	6.82 3/44	1.1513927665757589e-05
GO:1904591	positive regulation of protein import	Any process that activates or increases the frequency, rate or extent of protein import.	ENSG00000111537 ENSG00000100030 ENSG00000112062	'Interferon gamma'; 'Mitogen-activated protein kinase 1'; 'Mitogen-activated protein kinase 14'	IFNG MAPK1 MAPK14	P01579 P28482 Q16539	IFNG MAPK1 MAPK14	30.00 3/10	6.82 3/44	1.1513927665757589e-05
GO:0009966	regulation of signal transduction	Any process that modulates the frequency, rate or extent of signal transduction.	ENSG00000142208 ENSG00000138798 ENSG00000100644 ENSG00000111537 ENSG00000125538 ENSG00000254647 ENSG00000100030 ENSG00000112062 ENSG00000232810	'RAC-alpha serine/threonine-protein kinase'; 'Pro-epidermal growth factor'; 'Hypoxia-inducible factor 1-alpha'; 'Interferon gamma'; 'Interleukin-1 beta'; 'Insulin'; 'Mitogen-activated protein kinase 1'; 'Mitogen-activated protein kinase 14'; 'Tumor necrosis factor'	AKT1 EGF HIF1A IFNG IL1B INS MAPK1 MAPK14 TNF	P31749 P01133 Q16665 P01579 P01584 P01308 P28482 Q16539 P01375	AKT1 EGF HIF1A IFNG IL1B INS MAPK1 MAPK14 TNF	90.00 9/10	0.28 9/3251	1.1596130410273687e-05
GO:0016192	vesicle-mediated transport	A cellular transport process in which transported substances are moved in membrane-bounded vesicles; transported substances are enclosed in the vesicle lumen or located in the vesicle membrane. The process begins with a step that directs a substance to the forming vesicle, and includes vesicle budding and coating. Vesicles are then targeted to, and fuse with, an acceptor membrane.	ENSG00000138798 ENSG00000111537 ENSG00000125538 ENSG00000254647 ENSG00000100030 ENSG00000112062 ENSG00000105329 ENSG00000232810	'Pro-epidermal growth factor'; 'Interferon gamma'; 'Interleukin-1 beta'; 'Insulin'; 'Mitogen-activated protein kinase 1'; 'Mitogen-activated protein kinase 14'; 'Transforming growth factor beta-1 proprotein'; 'Tumor necrosis factor'	EGF IFNG IL1B INS MAPK1 MAPK14 TGFB1 TNF	P01133 P01579 P01584 P01308 P28482 Q16539 P01137 P01375	EGF IFNG IL1B INS MAPK1 MAPK14 TGFB1 TNF	80.00 8/10	0.36 8/2193	1.179347286394293e-05
GO:0046136	positive regulation of vitamin metabolic process	Any process that activates or increases the frequency, rate or extent of the chemical reactions and pathways involving a vitamin, one of a number of unrelated organic substances that occur in many foods in small amounts and that are necessary in trace amounts for the normal metabolic functioning of the body.	ENSG00000111537 ENSG00000232810	'Interferon gamma'; 'Tumor necrosis factor'	IFNG TNF	P01579 P01375	IFNG TNF	20.00 2/10	50.00 2/4	1.1851948097271904e-05
GO:0032881	regulation of polysaccharide metabolic process	Any process that modulates the frequency, rate or extent of the chemical reactions and pathways involving polysaccharides.	ENSG00000142208 ENSG00000138798 ENSG00000254647	'RAC-alpha serine/threonine-protein kinase'; 'Pro-epidermal growth factor'; 'Insulin'	AKT1 EGF INS	P31749 P01133 P01308	AKT1 EGF INS	30.00 3/10	6.67 3/45	1.216566241509357e-05
GO:2000273	positive regulation of signaling receptor activity	Any process that activates or increases the frequency, rate or extent of signaling receptor activity.	ENSG00000138798 ENSG00000100644 ENSG00000111537	'Pro-epidermal growth factor'; 'Hypoxia-inducible factor 1-alpha'; 'Interferon gamma'	EGF HIF1A IFNG	P01133 Q16665 P01579	EGF HIF1A IFNG	30.00 3/10	6.67 3/45	1.216566241509357e-05
GO:0030099	myeloid cell differentiation	The process in which a relatively unspecialized myeloid precursor cell acquires the specialized features of any cell of the myeloid leukocyte, megakaryocyte, thrombocyte, or erythrocyte lineages.	ENSG00000100644 ENSG00000111537 ENSG00000112062 ENSG00000105329 ENSG00000232810	'Hypoxia-inducible factor 1-alpha'; 'Interferon gamma'; 'Mitogen-activated protein kinase 14'; 'Transforming growth factor beta-1 proprotein'; 'Tumor necrosis factor'	HIF1A IFNG MAPK14 TGFB1 TNF	Q16665 P01579 Q16539 P01137 P01375	HIF1A IFNG MAPK14 TGFB1 TNF	50.00 5/10	1.15 5/436	1.2819603970070293e-05
GO:0048568	embryonic organ development	Development, taking place during the embryonic phase, of a tissue or tissues that work together to perform a specific function or functions. Development pertains to the process whose specific outcome is the progression of a structure over time, from its formation to the mature structure. Organs are commonly observed as visibly distinct structures, but may also exist as loosely associated clusters…	ENSG00000142208 ENSG00000100644 ENSG00000100030 ENSG00000105329 ENSG00000232810	'RAC-alpha serine/threonine-protein kinase'; 'Hypoxia-inducible factor 1-alpha'; 'Mitogen-activated protein kinase 1'; 'Transforming growth factor beta-1 proprotein'; 'Tumor necrosis factor'	AKT1 HIF1A MAPK1 TGFB1 TNF	P31749 Q16665 P28482 P01137 P01375	AKT1 HIF1A MAPK1 TGFB1 TNF	50.00 5/10	1.15 5/436	1.2819603970070293e-05
GO:0010828	positive regulation of glucose transmembrane transport	Any process that increases the frequency, rate or extent of glucose transport across a membrane. Glucose transport is the directed movement of the hexose monosaccharide glucose into, out of or within a cell, or between cells, by means of some agent such as a transporter or pore.	ENSG00000142208 ENSG00000254647 ENSG00000112062	'RAC-alpha serine/threonine-protein kinase'; 'Insulin'; 'Mitogen-activated protein kinase 14'	AKT1 INS MAPK14	P31749 P01308 Q16539	AKT1 INS MAPK14	30.00 3/10	6.52 3/46	1.2905730259898381e-05
GO:0045785	positive regulation of cell adhesion	Any process that activates or increases the frequency, rate or extent of cell adhesion.	ENSG00000142208 ENSG00000111537 ENSG00000125538 ENSG00000105329 ENSG00000232810	'RAC-alpha serine/threonine-protein kinase'; 'Interferon gamma'; 'Interleukin-1 beta'; 'Transforming growth factor beta-1 proprotein'; 'Tumor necrosis factor'	AKT1 IFNG IL1B TGFB1 TNF	P31749 P01579 P01584 P01137 P01375	AKT1 IFNG IL1B TGFB1 TNF	50.00 5/10	1.13 5/442	1.3635054474804681e-05
GO:0010634	positive regulation of epithelial cell migration	Any process that activates or increases the frequency, rate or extent of epithelial cell migration.	ENSG00000142208 ENSG00000138798 ENSG00000100644 ENSG00000111537	'RAC-alpha serine/threonine-protein kinase'; 'Pro-epidermal growth factor'; 'Hypoxia-inducible factor 1-alpha'; 'Interferon gamma'	AKT1 EGF HIF1A IFNG	P31749 P01133 Q16665 P01579	AKT1 EGF HIF1A IFNG	40.00 4/10	2.21 4/181	1.3635054474804681e-05
GO:1900544	positive regulation of purine nucleotide metabolic process	Any process that activates or increases the frequency, rate or extent of purine nucleotide metabolic process.	ENSG00000100644 ENSG00000111537 ENSG00000254647	'Hypoxia-inducible factor 1-alpha'; 'Interferon gamma'; 'Insulin'	HIF1A IFNG INS	Q16665 P01579 P01308	HIF1A IFNG INS	30.00 3/10	6.38 3/47	1.3635054474804681e-05
GO:0045981	positive regulation of nucleotide metabolic process	Any process that activates or increases the frequency, rate or extent of the chemical reactions and pathways involving nucleotides.	ENSG00000100644 ENSG00000111537 ENSG00000254647	'Hypoxia-inducible factor 1-alpha'; 'Interferon gamma'; 'Insulin'	HIF1A IFNG INS	Q16665 P01579 P01308	HIF1A IFNG INS	30.00 3/10	6.38 3/47	1.3635054474804681e-05
GO:1905952	regulation of lipid localization	Any process that modulates the frequency, rate or extent of lipid localization.	ENSG00000142208 ENSG00000138798 ENSG00000125538 ENSG00000232810	'RAC-alpha serine/threonine-protein kinase'; 'Pro-epidermal growth factor'; 'Interleukin-1 beta'; 'Tumor necrosis factor'	AKT1 EGF IL1B TNF	P31749 P01133 P01584 P01375	AKT1 EGF IL1B TNF	40.00 4/10	2.20 4/182	1.3841574714859157e-05
GO:0090316	positive regulation of intracellular protein transport	Any process that activates or increases the frequency, rate or extent of the directed movement of proteins within cells.	ENSG00000111537 ENSG00000125538 ENSG00000100030 ENSG00000112062	'Interferon gamma'; 'Interleukin-1 beta'; 'Mitogen-activated protein kinase 1'; 'Mitogen-activated protein kinase 14'	IFNG IL1B MAPK1 MAPK14	P01579 P01584 P28482 Q16539	IFNG IL1B MAPK1 MAPK14	40.00 4/10	2.17 4/184	1.4419388909205943e-05
GO:0043457	regulation of cellular respiration	Any process that modulates the frequency, rate or extent of cellular respiration, the enzymatic release of energy from organic compounds.	ENSG00000142208 ENSG00000100644 ENSG00000111537	'RAC-alpha serine/threonine-protein kinase'; 'Hypoxia-inducible factor 1-alpha'; 'Interferon gamma'	AKT1 HIF1A IFNG	P31749 Q16665 P01579	AKT1 HIF1A IFNG	30.00 3/10	6.12 3/49	1.532061230510898e-05
GO:0050796	regulation of insulin secretion	Any process that modulates the frequency, rate or extent of the regulated release of insulin.	ENSG00000100644 ENSG00000111537 ENSG00000125538 ENSG00000232810	'Hypoxia-inducible factor 1-alpha'; 'Interferon gamma'; 'Interleukin-1 beta'; 'Tumor necrosis factor'	HIF1A IFNG IL1B TNF	Q16665 P01579 P01584 P01375	HIF1A IFNG IL1B TNF	40.00 4/10	2.14 4/187	1.532061230510898e-05
GO:0001936	regulation of endothelial cell proliferation	Any process that modulates the frequency, rate, or extent of endothelial cell proliferation.	ENSG00000142208 ENSG00000138798 ENSG00000100644 ENSG00000232810	'RAC-alpha serine/threonine-protein kinase'; 'Pro-epidermal growth factor'; 'Hypoxia-inducible factor 1-alpha'; 'Tumor necrosis factor'	AKT1 EGF HIF1A TNF	P31749 P01133 Q16665 P01375	AKT1 EGF HIF1A TNF	40.00 4/10	2.13 4/188	1.5544521249604432e-05
GO:0010469	regulation of signaling receptor activity	Any process that modulates the frequency, rate or extent of a signaling receptor activity. Receptor activity is when a molecule combines with an extracellular or intracellular messenger to initiate a change in cell activity.	ENSG00000138798 ENSG00000100644 ENSG00000111537 ENSG00000232810	'Pro-epidermal growth factor'; 'Hypoxia-inducible factor 1-alpha'; 'Interferon gamma'; 'Tumor necrosis factor'	EGF HIF1A IFNG TNF	P01133 Q16665 P01579 P01375	EGF HIF1A IFNG TNF	40.00 4/10	2.13 4/188	1.5544521249604432e-05
GO:1901575	organic substance catabolic process	The chemical reactions and pathways resulting in the breakdown of an organic substance, any molecular entity containing carbon.	ENSG00000142208 ENSG00000138798 ENSG00000100644 ENSG00000111537 ENSG00000125538 ENSG00000254647 ENSG00000112062 ENSG00000232810	'RAC-alpha serine/threonine-protein kinase'; 'Pro-epidermal growth factor'; 'Hypoxia-inducible factor 1-alpha'; 'Interferon gamma'; 'Interleukin-1 beta'; 'Insulin'; 'Mitogen-activated protein kinase 14'; 'Tumor necrosis factor'	AKT1 EGF HIF1A IFNG IL1B INS MAPK14 TNF	P31749 P01133 Q16665 P01579 P01584 P01308 Q16539 P01375	AKT1 EGF HIF1A IFNG IL1B INS MAPK14 TNF	80.00 8/10	0.35 8/2289	1.5719078525666966e-05
GO:0009057	macromolecule catabolic process	The chemical reactions and pathways resulting in the breakdown of a macromolecule, any molecule of high relative molecular mass, the structure of which essentially comprises the multiple repetition of units derived, actually or conceptually, from molecules of low relative molecular mass.	ENSG00000142208 ENSG00000138798 ENSG00000111537 ENSG00000125538 ENSG00000254647 ENSG00000112062 ENSG00000232810	'RAC-alpha serine/threonine-protein kinase'; 'Pro-epidermal growth factor'; 'Interferon gamma'; 'Interleukin-1 beta'; 'Insulin'; 'Mitogen-activated protein kinase 14'; 'Tumor necrosis factor'	AKT1 EGF IFNG IL1B INS MAPK14 TNF	P31749 P01133 P01579 P01584 P01308 Q16539 P01375	AKT1 EGF IFNG IL1B INS MAPK14 TNF	70.00 7/10	0.47 7/1479	1.5780681362732198e-05
GO:0002673	regulation of acute inflammatory response	Any process that modulates the frequency, rate, or extent of an acute inflammatory response.	ENSG00000125538 ENSG00000254647 ENSG00000232810	'Interleukin-1 beta'; 'Insulin'; 'Tumor necrosis factor'	IL1B INS TNF	P01584 P01308 P01375	IL1B INS TNF	30.00 3/10	6.00 3/50	1.6040524646788516e-05
GO:0006953	acute-phase response	An acute inflammatory response that involves non-antibody proteins whose concentrations in the plasma increase in response to infection or injury of homeothermic animals.	ENSG00000125538 ENSG00000254647 ENSG00000232810	'Interleukin-1 beta'; 'Insulin'; 'Tumor necrosis factor'	IL1B INS TNF	P01584 P01308 P01375	IL1B INS TNF	30.00 3/10	6.00 3/50	1.6040524646788516e-05
GO:0032872	regulation of stress-activated MAPK cascade	Any process that modulates the frequency, rate or extent of signal transduction mediated by the stress-activated MAPK cascade.	ENSG00000142208 ENSG00000125538 ENSG00000100030 ENSG00000232810	'RAC-alpha serine/threonine-protein kinase'; 'Interleukin-1 beta'; 'Mitogen-activated protein kinase 1'; 'Tumor necrosis factor'	AKT1 IL1B MAPK1 TNF	P31749 P01584 P28482 P01375	AKT1 IL1B MAPK1 TNF	40.00 4/10	2.08 4/192	1.6685236330809564e-05
GO:2000378	negative regulation of reactive oxygen species metabolic process	Any process that stops, prevents or reduces the frequency, rate or extent of reactive oxygen species metabolic process.	ENSG00000142208 ENSG00000100644 ENSG00000254647	'RAC-alpha serine/threonine-protein kinase'; 'Hypoxia-inducible factor 1-alpha'; 'Insulin'	AKT1 HIF1A INS	P31749 Q16665 P01308	AKT1 HIF1A INS	30.00 3/10	5.88 3/51	1.690279017640259e-05
GO:0071674	mononuclear cell migration	The movement of a mononuclear cell within or between different tissues and organs of the body.	ENSG00000142208 ENSG00000100030 ENSG00000105329 ENSG00000232810	'RAC-alpha serine/threonine-protein kinase'; 'Mitogen-activated protein kinase 1'; 'Transforming growth factor beta-1 proprotein'; 'Tumor necrosis factor'	AKT1 MAPK1 TGFB1 TNF	P31749 P28482 P01137 P01375	AKT1 MAPK1 TGFB1 TNF	40.00 4/10	2.07 4/193	1.690279017640259e-05
GO:0150076	neuroinflammatory response	The immediate defensive reaction by neural vertebrate tissue to infection or injury caused by chemical or physical agents.	ENSG00000111537 ENSG00000125538 ENSG00000232810	'Interferon gamma'; 'Interleukin-1 beta'; 'Tumor necrosis factor'	IFNG IL1B TNF	P01579 P01584 P01375	IFNG IL1B TNF	30.00 3/10	5.88 3/51	1.690279017640259e-05
GO:0010648	negative regulation of cell communication	Any process that decreases the frequency, rate or extent of cell communication. Cell communication is the process that mediates interactions between a cell and its surroundings. Encompasses interactions such as signaling or attachment between one cell and another cell, between a cell and an extracellular matrix, or between a cell and any other aspect of its environment.	ENSG00000142208 ENSG00000138798 ENSG00000100644 ENSG00000125538 ENSG00000254647 ENSG00000112062 ENSG00000232810	'RAC-alpha serine/threonine-protein kinase'; 'Pro-epidermal growth factor'; 'Hypoxia-inducible factor 1-alpha'; 'Interleukin-1 beta'; 'Insulin'; 'Mitogen-activated protein kinase 14'; 'Tumor necrosis factor'	AKT1 EGF HIF1A IL1B INS MAPK14 TNF	P31749 P01133 Q16665 P01584 P01308 Q16539 P01375	AKT1 EGF HIF1A IL1B INS MAPK14 TNF	70.00 7/10	0.47 7/1499	1.697637085012115e-05
GO:0023057	negative regulation of signaling	Any process that stops, prevents, or reduces the frequency, rate or extent of a signaling process.	ENSG00000142208 ENSG00000138798 ENSG00000100644 ENSG00000125538 ENSG00000254647 ENSG00000112062 ENSG00000232810	'RAC-alpha serine/threonine-protein kinase'; 'Pro-epidermal growth factor'; 'Hypoxia-inducible factor 1-alpha'; 'Interleukin-1 beta'; 'Insulin'; 'Mitogen-activated protein kinase 14'; 'Tumor necrosis factor'	AKT1 EGF HIF1A IL1B INS MAPK14 TNF	P31749 P01133 Q16665 P01584 P01308 Q16539 P01375	AKT1 EGF HIF1A IL1B INS MAPK14 TNF	70.00 7/10	0.47 7/1502	1.7164173674116562e-05
GO:0098609	cell-cell adhesion	The attachment of one cell to another cell via adhesion molecules.	ENSG00000142208 ENSG00000111537 ENSG00000125538 ENSG00000112062 ENSG00000105329 ENSG00000232810	'RAC-alpha serine/threonine-protein kinase'; 'Interferon gamma'; 'Interleukin-1 beta'; 'Mitogen-activated protein kinase 14'; 'Transforming growth factor beta-1 proprotein'; 'Tumor necrosis factor'	AKT1 IFNG IL1B MAPK14 TGFB1 TNF	P31749 P01579 P01584 Q16539 P01137 P01375	AKT1 IFNG IL1B MAPK14 TGFB1 TNF	60.00 6/10	0.67 6/898	1.734382296641274e-05
GO:0070302	regulation of stress-activated protein kinase signaling cascade	Any process that modulates the frequency, rate or extent of signaling via a stress-activated protein kinase signaling cascade.	ENSG00000142208 ENSG00000125538 ENSG00000100030 ENSG00000232810	'RAC-alpha serine/threonine-protein kinase'; 'Interleukin-1 beta'; 'Mitogen-activated protein kinase 1'; 'Tumor necrosis factor'	AKT1 IL1B MAPK1 TNF	P31749 P01584 P28482 P01375	AKT1 IL1B MAPK1 TNF	40.00 4/10	2.05 4/195	1.7431890804609367e-05
GO:0002376	immune system process	Any process involved in the development or functioning of the immune system, an organismal system for calibrated responses to potential internal or invasive threats.	ENSG00000142208 ENSG00000100644 ENSG00000111537 ENSG00000125538 ENSG00000254647 ENSG00000100030 ENSG00000112062 ENSG00000105329 ENSG00000232810	'RAC-alpha serine/threonine-protein kinase'; 'Hypoxia-inducible factor 1-alpha'; 'Interferon gamma'; 'Interleukin-1 beta'; 'Insulin'; 'Mitogen-activated protein kinase 1'; 'Mitogen-activated protein kinase 14'; 'Transforming growth factor beta-1 proprotein'; 'Tumor necrosis factor'	AKT1 HIF1A IFNG IL1B INS MAPK1 MAPK14 TGFB1 TNF	P31749 Q16665 P01579 P01584 P01308 P28482 Q16539 P01137 P01375	AKT1 HIF1A IFNG IL1B INS MAPK1 MAPK14 TGFB1 TNF	90.00 9/10	0.26 9/3438	1.7540190509669395e-05
GO:0070887	cellular response to chemical stimulus	Any process that results in a change in state or activity of a cell (in terms of movement, secretion, enzyme production, gene expression, etc.) as a result of a chemical stimulus.	ENSG00000142208 ENSG00000100644 ENSG00000111537 ENSG00000125538 ENSG00000254647 ENSG00000100030 ENSG00000112062 ENSG00000105329 ENSG00000232810	'RAC-alpha serine/threonine-protein kinase'; 'Hypoxia-inducible factor 1-alpha'; 'Interferon gamma'; 'Interleukin-1 beta'; 'Insulin'; 'Mitogen-activated protein kinase 1'; 'Mitogen-activated protein kinase 14'; 'Transforming growth factor beta-1 proprotein'; 'Tumor necrosis factor'	AKT1 HIF1A IFNG IL1B INS MAPK1 MAPK14 TGFB1 TNF	P31749 Q16665 P01579 P01584 P01308 P28482 Q16539 P01137 P01375	AKT1 HIF1A IFNG IL1B INS MAPK1 MAPK14 TGFB1 TNF	90.00 9/10	0.26 9/3443	1.77211996329207e-05
GO:0010033	response to organic substance	Any process that results in a change in state or activity of a cell or an organism (in terms of movement, secretion, enzyme production, gene expression, etc.) as a result of an organic substance stimulus.	ENSG00000142208 ENSG00000100644 ENSG00000111537 ENSG00000125538 ENSG00000254647 ENSG00000100030 ENSG00000112062 ENSG00000105329 ENSG00000232810	'RAC-alpha serine/threonine-protein kinase'; 'Hypoxia-inducible factor 1-alpha'; 'Interferon gamma'; 'Interleukin-1 beta'; 'Insulin'; 'Mitogen-activated protein kinase 1'; 'Mitogen-activated protein kinase 14'; 'Transforming growth factor beta-1 proprotein'; 'Tumor necrosis factor'	AKT1 HIF1A IFNG IL1B INS MAPK1 MAPK14 TGFB1 TNF	P31749 Q16665 P01579 P01584 P01308 P28482 Q16539 P01137 P01375	AKT1 HIF1A IFNG IL1B INS MAPK1 MAPK14 TGFB1 TNF	90.00 9/10	0.26 9/3457	1.8319475564328157e-05
GO:0007565	female pregnancy	The set of physiological processes that allow an embryo or foetus to develop within the body of a female animal. It covers the time from fertilization of a female ovum by a male spermatozoon until birth.	ENSG00000142208 ENSG00000125538 ENSG00000100030 ENSG00000105329	'RAC-alpha serine/threonine-protein kinase'; 'Interleukin-1 beta'; 'Mitogen-activated protein kinase 1'; 'Transforming growth factor beta-1 proprotein'	AKT1 IL1B MAPK1 TGFB1	P31749 P01584 P28482 P01137	AKT1 IL1B MAPK1 TGFB1	40.00 4/10	2.02 4/198	1.8337382476994846e-05
GO:0044271	cellular nitrogen compound biosynthetic process	The chemical reactions and pathways resulting in the formation of organic and inorganic nitrogenous compounds.	ENSG00000142208 ENSG00000138798 ENSG00000100644 ENSG00000111537 ENSG00000125538 ENSG00000254647 ENSG00000100030 ENSG00000112062 ENSG00000105329 ENSG00000232810	'RAC-alpha serine/threonine-protein kinase'; 'Pro-epidermal growth factor'; 'Hypoxia-inducible factor 1-alpha'; 'Interferon gamma'; 'Interleukin-1 beta'; 'Insulin'; 'Mitogen-activated protein kinase 1'; 'Mitogen-activated protein kinase 14'; 'Transforming growth factor beta-1 proprotein'; 'Tumor necrosis factor'	AKT1 EGF HIF1A IFNG IL1B INS MAPK1 MAPK14 TGFB1 TNF	P31749 P01133 Q16665 P01579 P01584 P01308 P28482 Q16539 P01137 P01375	AKT1 EGF HIF1A IFNG IL1B INS MAPK1 MAPK14 TGFB1 TNF	100.00 10/10	0.20 10/5054	1.8751748073902093e-05
GO:0034645	cellular macromolecule biosynthetic process	The chemical reactions and pathways resulting in the formation of a macromolecule, any molecule of high relative molecular mass, the structure of which essentially comprises the multiple repetition of units derived, actually or conceptually, from molecules of low relative molecular mass, carried out by individual cells.	ENSG00000142208 ENSG00000138798 ENSG00000100644 ENSG00000111537 ENSG00000125538 ENSG00000254647 ENSG00000100030 ENSG00000112062 ENSG00000105329 ENSG00000232810	'RAC-alpha serine/threonine-protein kinase'; 'Pro-epidermal growth factor'; 'Hypoxia-inducible factor 1-alpha'; 'Interferon gamma'; 'Interleukin-1 beta'; 'Insulin'; 'Mitogen-activated protein kinase 1'; 'Mitogen-activated protein kinase 14'; 'Transforming growth factor beta-1 proprotein'; 'Tumor necrosis factor'	AKT1 EGF HIF1A IFNG IL1B INS MAPK1 MAPK14 TGFB1 TNF	P31749 P01133 Q16665 P01579 P01584 P01308 P28482 Q16539 P01137 P01375	AKT1 EGF HIF1A IFNG IL1B INS MAPK1 MAPK14 TGFB1 TNF	100.00 10/10	0.20 10/5081	1.9729442405251065e-05
GO:0044248	cellular catabolic process	The chemical reactions and pathways resulting in the breakdown of substances, carried out by individual cells.	ENSG00000142208 ENSG00000138798 ENSG00000100644 ENSG00000111537 ENSG00000125538 ENSG00000254647 ENSG00000112062 ENSG00000232810	'RAC-alpha serine/threonine-protein kinase'; 'Pro-epidermal growth factor'; 'Hypoxia-inducible factor 1-alpha'; 'Interferon gamma'; 'Interleukin-1 beta'; 'Insulin'; 'Mitogen-activated protein kinase 14'; 'Tumor necrosis factor'	AKT1 EGF HIF1A IFNG IL1B INS MAPK14 TNF	P31749 P01133 Q16665 P01579 P01584 P01308 Q16539 P01375	AKT1 EGF HIF1A IFNG IL1B INS MAPK14 TNF	80.00 8/10	0.34 8/2381	2.037874165347265e-05
GO:0001935	endothelial cell proliferation	The multiplication or reproduction of endothelial cells, resulting in the expansion of a cell population. Endothelial cells are thin flattened cells which line the inside surfaces of body cavities, blood vessels, and lymph vessels, making up the endothelium.	ENSG00000142208 ENSG00000138798 ENSG00000100644 ENSG00000232810	'RAC-alpha serine/threonine-protein kinase'; 'Pro-epidermal growth factor'; 'Hypoxia-inducible factor 1-alpha'; 'Tumor necrosis factor'	AKT1 EGF HIF1A TNF	P31749 P01133 Q16665 P01375	AKT1 EGF HIF1A TNF	40.00 4/10	1.96 4/204	2.044328767272835e-05
GO:0043066	negative regulation of apoptotic process	Any process that stops, prevents, or reduces the frequency, rate or extent of cell death by apoptotic process.	ENSG00000142208 ENSG00000100644 ENSG00000125538 ENSG00000254647 ENSG00000100030 ENSG00000232810	'RAC-alpha serine/threonine-protein kinase'; 'Hypoxia-inducible factor 1-alpha'; 'Interleukin-1 beta'; 'Insulin'; 'Mitogen-activated protein kinase 1'; 'Tumor necrosis factor'	AKT1 HIF1A IL1B INS MAPK1 TNF	P31749 Q16665 P01584 P01308 P28482 P01375	AKT1 HIF1A IL1B INS MAPK1 TNF	60.00 6/10	0.65 6/928	2.0489381260366864e-05
GO:0023061	signal release	The process in which a signal is secreted or discharged into the extracellular medium from a cellular source.	ENSG00000100644 ENSG00000111537 ENSG00000125538 ENSG00000254647 ENSG00000232810	'Hypoxia-inducible factor 1-alpha'; 'Interferon gamma'; 'Interleukin-1 beta'; 'Insulin'; 'Tumor necrosis factor'	HIF1A IFNG IL1B INS TNF	Q16665 P01579 P01584 P01308 P01375	HIF1A IFNG IL1B INS TNF	50.00 5/10	1.02 5/490	2.0894118131411317e-05
GO:0042110	T cell activation	The change in morphology and behavior of a mature or immature T cell resulting from exposure to a mitogen, cytokine, chemokine, cellular ligand, or an antigen for which it is specific.	ENSG00000142208 ENSG00000111537 ENSG00000125538 ENSG00000254647 ENSG00000105329	'RAC-alpha serine/threonine-protein kinase'; 'Interferon gamma'; 'Interleukin-1 beta'; 'Insulin'; 'Transforming growth factor beta-1 proprotein'	AKT1 IFNG IL1B INS TGFB1	P31749 P01579 P01584 P01308 P01137	AKT1 IFNG IL1B INS TGFB1	50.00 5/10	1.01 5/495	2.1906679396720807e-05
GO:0009059	macromolecule biosynthetic process	The chemical reactions and pathways resulting in the formation of a macromolecule, any molecule of high relative molecular mass, the structure of which essentially comprises the multiple repetition of units derived, actually or conceptually, from molecules of low relative molecular mass.	ENSG00000142208 ENSG00000138798 ENSG00000100644 ENSG00000111537 ENSG00000125538 ENSG00000254647 ENSG00000100030 ENSG00000112062 ENSG00000105329 ENSG00000232810	'RAC-alpha serine/threonine-protein kinase'; 'Pro-epidermal growth factor'; 'Hypoxia-inducible factor 1-alpha'; 'Interferon gamma'; 'Interleukin-1 beta'; 'Insulin'; 'Mitogen-activated protein kinase 1'; 'Mitogen-activated protein kinase 14'; 'Transforming growth factor beta-1 proprotein'; 'Tumor necrosis factor'	AKT1 EGF HIF1A IFNG IL1B INS MAPK1 MAPK14 TGFB1 TNF	P31749 P01133 Q16665 P01579 P01584 P01308 P28482 Q16539 P01137 P01375	AKT1 EGF HIF1A IFNG IL1B INS MAPK1 MAPK14 TGFB1 TNF	100.00 10/10	0.19 10/5145	2.203223300976999e-05
GO:0048523	negative regulation of cellular process	Any process that stops, prevents, or reduces the frequency, rate or extent of a cellular process, any of those that are carried out at the cellular level, but are not necessarily restricted to a single cell. For example, cell communication occurs among more than one cell, but occurs at the cellular level.	ENSG00000142208 ENSG00000138798 ENSG00000100644 ENSG00000111537 ENSG00000125538 ENSG00000254647 ENSG00000100030 ENSG00000112062 ENSG00000105329 ENSG00000232810	'RAC-alpha serine/threonine-protein kinase'; 'Pro-epidermal growth factor'; 'Hypoxia-inducible factor 1-alpha'; 'Interferon gamma'; 'Interleukin-1 beta'; 'Insulin'; 'Mitogen-activated protein kinase 1'; 'Mitogen-activated protein kinase 14'; 'Transforming growth factor beta-1 proprotein'; 'Tumor necrosis factor'	AKT1 EGF HIF1A IFNG IL1B INS MAPK1 MAPK14 TGFB1 TNF	P31749 P01133 Q16665 P01579 P01584 P01308 P28482 Q16539 P01137 P01375	AKT1 EGF HIF1A IFNG IL1B INS MAPK1 MAPK14 TGFB1 TNF	100.00 10/10	0.19 10/5153	2.2322543520837208e-05
GO:1903202	negative regulation of oxidative stress-induced cell death	Any process that stops, prevents or reduces the frequency, rate or extent of oxidative stress-induced cell death.	ENSG00000142208 ENSG00000100644 ENSG00000254647	'RAC-alpha serine/threonine-protein kinase'; 'Hypoxia-inducible factor 1-alpha'; 'Insulin'	AKT1 HIF1A INS	P31749 Q16665 P01308	AKT1 HIF1A INS	30.00 3/10	5.26 3/57	2.25268318068297e-05
GO:0030097	hemopoiesis	The process whose specific outcome is the progression of the myeloid and lymphoid derived organ/tissue systems of the blood and other parts of the body over time, from formation to the mature structure. The site of hemopoiesis is variable during development, but occurs primarily in bone marrow or kidney in many adult vertebrates.	ENSG00000100644 ENSG00000111537 ENSG00000125538 ENSG00000112062 ENSG00000105329 ENSG00000232810	'Hypoxia-inducible factor 1-alpha'; 'Interferon gamma'; 'Interleukin-1 beta'; 'Mitogen-activated protein kinase 14'; 'Transforming growth factor beta-1 proprotein'; 'Tumor necrosis factor'	HIF1A IFNG IL1B MAPK14 TGFB1 TNF	Q16665 P01579 P01584 Q16539 P01137 P01375	HIF1A IFNG IL1B MAPK14 TGFB1 TNF	60.00 6/10	0.63 6/946	2.25268318068297e-05
GO:0051785	positive regulation of nuclear division	Any process that activates or increases the frequency, rate or extent of nuclear division, the partitioning of the nucleus and its genetic information.	ENSG00000138798 ENSG00000125538 ENSG00000254647	'Pro-epidermal growth factor'; 'Interleukin-1 beta'; 'Insulin'	EGF IL1B INS	P01133 P01584 P01308	EGF IL1B INS	30.00 3/10	5.26 3/57	2.25268318068297e-05
GO:0048699	generation of neurons	The process in which nerve cells are generated. This includes the production of neuroblasts and their differentiation into neurons.	ENSG00000142208 ENSG00000100644 ENSG00000111537 ENSG00000125538 ENSG00000100030 ENSG00000105329 ENSG00000232810	'RAC-alpha serine/threonine-protein kinase'; 'Hypoxia-inducible factor 1-alpha'; 'Interferon gamma'; 'Interleukin-1 beta'; 'Mitogen-activated protein kinase 1'; 'Transforming growth factor beta-1 proprotein'; 'Tumor necrosis factor'	AKT1 HIF1A IFNG IL1B MAPK1 TGFB1 TNF	P31749 Q16665 P01579 P01584 P28482 P01137 P01375	AKT1 HIF1A IFNG IL1B MAPK1 TGFB1 TNF	70.00 7/10	0.44 7/1576	2.2674711019667077e-05
GO:0002685	regulation of leukocyte migration	Any process that modulates the frequency, rate, or extent of leukocyte migration.	ENSG00000142208 ENSG00000100030 ENSG00000105329 ENSG00000232810	'RAC-alpha serine/threonine-protein kinase'; 'Mitogen-activated protein kinase 1'; 'Transforming growth factor beta-1 proprotein'; 'Tumor necrosis factor'	AKT1 MAPK1 TGFB1 TNF	P31749 P28482 P01137 P01375	AKT1 MAPK1 TGFB1 TNF	40.00 4/10	1.89 4/212	2.3202658876039732e-05
GO:0043069	negative regulation of programmed cell death	Any process that stops, prevents, or reduces the frequency, rate or extent of programmed cell death, cell death resulting from activation of endogenous cellular processes.	ENSG00000142208 ENSG00000100644 ENSG00000125538 ENSG00000254647 ENSG00000100030 ENSG00000232810	'RAC-alpha serine/threonine-protein kinase'; 'Hypoxia-inducible factor 1-alpha'; 'Interleukin-1 beta'; 'Insulin'; 'Mitogen-activated protein kinase 1'; 'Tumor necrosis factor'	AKT1 HIF1A IL1B INS MAPK1 TNF	P31749 Q16665 P01584 P01308 P28482 P01375	AKT1 HIF1A IL1B INS MAPK1 TNF	60.00 6/10	0.63 6/952	2.3202658876039732e-05
GO:0006006	glucose metabolic process	The chemical reactions and pathways involving glucose, the aldohexose gluco-hexose. D-glucose is dextrorotatory and is sometimes known as dextrose; it is an important source of energy for living organisms and is found free as well as combined in homo- and hetero-oligosaccharides and polysaccharides.	ENSG00000142208 ENSG00000254647 ENSG00000112062 ENSG00000232810	'RAC-alpha serine/threonine-protein kinase'; 'Insulin'; 'Mitogen-activated protein kinase 14'; 'Tumor necrosis factor'	AKT1 INS MAPK14 TNF	P31749 P01308 Q16539 P01375	AKT1 INS MAPK14 TNF	40.00 4/10	1.88 4/213	2.350873562253057e-05
GO:0050679	positive regulation of epithelial cell proliferation	Any process that activates or increases the rate or extent of epithelial cell proliferation.	ENSG00000142208 ENSG00000138798 ENSG00000100644 ENSG00000105329	'RAC-alpha serine/threonine-protein kinase'; 'Pro-epidermal growth factor'; 'Hypoxia-inducible factor 1-alpha'; 'Transforming growth factor beta-1 proprotein'	AKT1 EGF HIF1A TGFB1	P31749 P01133 Q16665 P01137	AKT1 EGF HIF1A TGFB1	40.00 4/10	1.88 4/213	2.350873562253057e-05
GO:0033993	response to lipid	Any process that results in a change in state or activity of a cell or an organism (in terms of movement, secretion, enzyme production, gene expression, etc.) as a result of a lipid stimulus.	ENSG00000142208 ENSG00000125538 ENSG00000100030 ENSG00000112062 ENSG00000105329 ENSG00000232810	'RAC-alpha serine/threonine-protein kinase'; 'Interleukin-1 beta'; 'Mitogen-activated protein kinase 1'; 'Mitogen-activated protein kinase 14'; 'Transforming growth factor beta-1 proprotein'; 'Tumor necrosis factor'	AKT1 IL1B MAPK1 MAPK14 TGFB1 TNF	P31749 P01584 P28482 Q16539 P01137 P01375	AKT1 IL1B MAPK1 MAPK14 TGFB1 TNF	60.00 6/10	0.63 6/956	2.3605093811999064e-05
GO:0009725	response to hormone	Any process that results in a change in state or activity of a cell or an organism (in terms of movement, secretion, enzyme production, gene expression, etc.) as a result of a hormone stimulus.	ENSG00000142208 ENSG00000125538 ENSG00000254647 ENSG00000100030 ENSG00000105329 ENSG00000232810	'RAC-alpha serine/threonine-protein kinase'; 'Interleukin-1 beta'; 'Insulin'; 'Mitogen-activated protein kinase 1'; 'Transforming growth factor beta-1 proprotein'; 'Tumor necrosis factor'	AKT1 IL1B INS MAPK1 TGFB1 TNF	P31749 P01584 P01308 P28482 P01137 P01375	AKT1 IL1B INS MAPK1 TGFB1 TNF	60.00 6/10	0.63 6/958	2.3836988614402127e-05
GO:0006810	transport	The directed movement of substances (such as macromolecules, small molecules, ions) or cellular components (such as complexes and organelles) into, out of or within a cell, or between cells, or within a multicellular organism by means of some agent such as a transporter, pore or motor protein.	ENSG00000142208 ENSG00000138798 ENSG00000100644 ENSG00000111537 ENSG00000125538 ENSG00000254647 ENSG00000100030 ENSG00000112062 ENSG00000105329 ENSG00000232810	'RAC-alpha serine/threonine-protein kinase'; 'Pro-epidermal growth factor'; 'Hypoxia-inducible factor 1-alpha'; 'Interferon gamma'; 'Interleukin-1 beta'; 'Insulin'; 'Mitogen-activated protein kinase 1'; 'Mitogen-activated protein kinase 14'; 'Transforming growth factor beta-1 proprotein'; 'Tumor necrosis factor'	AKT1 EGF HIF1A IFNG IL1B INS MAPK1 MAPK14 TGFB1 TNF	P31749 P01133 Q16665 P01579 P01584 P01308 P28482 Q16539 P01137 P01375	AKT1 EGF HIF1A IFNG IL1B INS MAPK1 MAPK14 TGFB1 TNF	100.00 10/10	0.19 10/5214	2.4452038697365264e-05
GO:0030073	insulin secretion	The regulated release of proinsulin from secretory granules accompanied by cleavage of proinsulin to form mature insulin. In vertebrates, insulin is secreted from B granules in the B cells of the vertebrate pancreas and from insulin-producing cells in insects.	ENSG00000100644 ENSG00000111537 ENSG00000125538 ENSG00000232810	'Hypoxia-inducible factor 1-alpha'; 'Interferon gamma'; 'Interleukin-1 beta'; 'Tumor necrosis factor'	HIF1A IFNG IL1B TNF	Q16665 P01579 P01584 P01375	HIF1A IFNG IL1B TNF	40.00 4/10	1.85 4/216	2.4555495948040012e-05
GO:0010468	regulation of gene expression	Any process that modulates the frequency, rate or extent of gene expression. Gene expression is the process in which a gene's coding sequence is converted into a mature gene product or products (proteins or RNA). This includes the production of an RNA transcript as well as any processing to produce a mature RNA product or an mRNA or circRNA (for protein-coding genes) and the translation of that m…	ENSG00000142208 ENSG00000138798 ENSG00000100644 ENSG00000111537 ENSG00000125538 ENSG00000254647 ENSG00000100030 ENSG00000112062 ENSG00000105329 ENSG00000232810	'RAC-alpha serine/threonine-protein kinase'; 'Pro-epidermal growth factor'; 'Hypoxia-inducible factor 1-alpha'; 'Interferon gamma'; 'Interleukin-1 beta'; 'Insulin'; 'Mitogen-activated protein kinase 1'; 'Mitogen-activated protein kinase 14'; 'Transforming growth factor beta-1 proprotein'; 'Tumor necrosis factor'	AKT1 EGF HIF1A IFNG IL1B INS MAPK1 MAPK14 TGFB1 TNF	P31749 P01133 Q16665 P01579 P01584 P01308 P28482 Q16539 P01137 P01375	AKT1 EGF HIF1A IFNG IL1B INS MAPK1 MAPK14 TGFB1 TNF	100.00 10/10	0.19 10/5218	2.4555495948040012e-05
GO:0009612	response to mechanical stimulus	Any process that results in a change in state or activity of a cell or an organism (in terms of movement, secretion, enzyme production, gene expression, etc.) as a result of a mechanical stimulus.	ENSG00000142208 ENSG00000125538 ENSG00000112062 ENSG00000105329	'RAC-alpha serine/threonine-protein kinase'; 'Interleukin-1 beta'; 'Mitogen-activated protein kinase 14'; 'Transforming growth factor beta-1 proprotein'	AKT1 IL1B MAPK14 TGFB1	P31749 P01584 Q16539 P01137	AKT1 IL1B MAPK14 TGFB1	40.00 4/10	1.84 4/217	2.495054939699896e-05
GO:0090304	nucleic acid metabolic process	Any cellular metabolic process involving nucleic acids.	ENSG00000142208 ENSG00000138798 ENSG00000100644 ENSG00000111537 ENSG00000125538 ENSG00000254647 ENSG00000100030 ENSG00000112062 ENSG00000105329 ENSG00000232810	'RAC-alpha serine/threonine-protein kinase'; 'Pro-epidermal growth factor'; 'Hypoxia-inducible factor 1-alpha'; 'Interferon gamma'; 'Interleukin-1 beta'; 'Insulin'; 'Mitogen-activated protein kinase 1'; 'Mitogen-activated protein kinase 14'; 'Transforming growth factor beta-1 proprotein'; 'Tumor necrosis factor'	AKT1 EGF HIF1A IFNG IL1B INS MAPK1 MAPK14 TGFB1 TNF	P31749 P01133 Q16665 P01579 P01584 P01308 P28482 Q16539 P01137 P01375	AKT1 EGF HIF1A IFNG IL1B INS MAPK1 MAPK14 TGFB1 TNF	100.00 10/10	0.19 10/5234	2.5166345810740475e-05
GO:0002763	positive regulation of myeloid leukocyte differentiation	Any process that activates or increases the frequency, rate, or extent of myeloid leukocyte differentiation.	ENSG00000111537 ENSG00000105329 ENSG00000232810	'Interferon gamma'; 'Transforming growth factor beta-1 proprotein'; 'Tumor necrosis factor'	IFNG TGFB1 TNF	P01579 P01137 P01375	IFNG TGFB1 TNF	30.00 3/10	5.00 3/60	2.5481755673897936e-05
GO:1903721	positive regulation of I-kappaB phosphorylation	Any process that activates or increases the frequency, rate or extent of I-kappaB phosphorylation.	ENSG00000142208 ENSG00000232810	'RAC-alpha serine/threonine-protein kinase'; 'Tumor necrosis factor'	AKT1 TNF	P31749 P01375	AKT1 TNF	20.00 2/10	33.33 2/6	2.5631514925159402e-05
GO:0050870	positive regulation of T cell activation	Any process that activates or increases the frequency, rate or extent of T cell activation.	ENSG00000142208 ENSG00000111537 ENSG00000125538 ENSG00000105329	'RAC-alpha serine/threonine-protein kinase'; 'Interferon gamma'; 'Interleukin-1 beta'; 'Transforming growth factor beta-1 proprotein'	AKT1 IFNG IL1B TGFB1	P31749 P01579 P01584 P01137	AKT1 IFNG IL1B TGFB1	40.00 4/10	1.81 4/221	2.6377261376458663e-05
GO:0046622	positive regulation of organ growth	Any process that activates or increases the frequency, rate or extent of growth of an organ of an organism.	ENSG00000142208 ENSG00000100030 ENSG00000112062	'RAC-alpha serine/threonine-protein kinase'; 'Mitogen-activated protein kinase 1'; 'Mitogen-activated protein kinase 14'	AKT1 MAPK1 MAPK14	P31749 P28482 Q16539	AKT1 MAPK1 MAPK14	30.00 3/10	4.92 3/61	2.6377261376458663e-05
GO:0007399	nervous system development	The process whose specific outcome is the progression of nervous tissue over time, from its formation to its mature state.	ENSG00000142208 ENSG00000138798 ENSG00000100644 ENSG00000111537 ENSG00000125538 ENSG00000100030 ENSG00000105329 ENSG00000232810	'RAC-alpha serine/threonine-protein kinase'; 'Pro-epidermal growth factor'; 'Hypoxia-inducible factor 1-alpha'; 'Interferon gamma'; 'Interleukin-1 beta'; 'Mitogen-activated protein kinase 1'; 'Transforming growth factor beta-1 proprotein'; 'Tumor necrosis factor'	AKT1 EGF HIF1A IFNG IL1B MAPK1 TGFB1 TNF	P31749 P01133 Q16665 P01579 P01584 P28482 P01137 P01375	AKT1 EGF HIF1A IFNG IL1B MAPK1 TGFB1 TNF	80.00 8/10	0.32 8/2484	2.6377261376458663e-05
GO:0002573	myeloid leukocyte differentiation	The process in which a relatively unspecialized myeloid precursor cell acquires the specialized features of any cell of the myeloid leukocyte lineage.	ENSG00000111537 ENSG00000112062 ENSG00000105329 ENSG00000232810	'Interferon gamma'; 'Mitogen-activated protein kinase 14'; 'Transforming growth factor beta-1 proprotein'; 'Tumor necrosis factor'	IFNG MAPK14 TGFB1 TNF	P01579 Q16539 P01137 P01375	IFNG MAPK14 TGFB1 TNF	40.00 4/10	1.81 4/221	2.6377261376458663e-05
GO:0033619	membrane protein proteolysis	The proteolytic cleavage of a transmembrane protein leading to the release of its intracellular or ecto-domains.	ENSG00000111537 ENSG00000125538 ENSG00000232810	'Interferon gamma'; 'Interleukin-1 beta'; 'Tumor necrosis factor'	IFNG IL1B TNF	P01579 P01584 P01375	IFNG IL1B TNF	30.00 3/10	4.92 3/61	2.6377261376458663e-05
GO:0010646	regulation of cell communication	Any process that modulates the frequency, rate or extent of cell communication. Cell communication is the process that mediates interactions between a cell and its surroundings. Encompasses interactions such as signaling or attachment between one cell and another cell, between a cell and an extracellular matrix, or between a cell and any other aspect of its environment.	ENSG00000142208 ENSG00000138798 ENSG00000100644 ENSG00000111537 ENSG00000125538 ENSG00000254647 ENSG00000100030 ENSG00000112062 ENSG00000232810	'RAC-alpha serine/threonine-protein kinase'; 'Pro-epidermal growth factor'; 'Hypoxia-inducible factor 1-alpha'; 'Interferon gamma'; 'Interleukin-1 beta'; 'Insulin'; 'Mitogen-activated protein kinase 1'; 'Mitogen-activated protein kinase 14'; 'Tumor necrosis factor'	AKT1 EGF HIF1A IFNG IL1B INS MAPK1 MAPK14 TNF	P31749 P01133 Q16665 P01579 P01584 P01308 P28482 Q16539 P01375	AKT1 EGF HIF1A IFNG IL1B INS MAPK1 MAPK14 TNF	90.00 9/10	0.25 9/3634	2.6377261376458663e-05
GO:0044267	cellular protein metabolic process	The chemical reactions and pathways involving a specific protein, rather than of proteins in general, occurring at the level of an individual cell. Includes cellular protein modification.	ENSG00000142208 ENSG00000138798 ENSG00000100644 ENSG00000111537 ENSG00000125538 ENSG00000254647 ENSG00000100030 ENSG00000112062 ENSG00000105329 ENSG00000232810	'RAC-alpha serine/threonine-protein kinase'; 'Pro-epidermal growth factor'; 'Hypoxia-inducible factor 1-alpha'; 'Interferon gamma'; 'Interleukin-1 beta'; 'Insulin'; 'Mitogen-activated protein kinase 1'; 'Mitogen-activated protein kinase 14'; 'Transforming growth factor beta-1 proprotein'; 'Tumor necrosis factor'	AKT1 EGF HIF1A IFNG IL1B INS MAPK1 MAPK14 TGFB1 TNF	P31749 P01133 Q16665 P01579 P01584 P01308 P28482 Q16539 P01137 P01375	AKT1 EGF HIF1A IFNG IL1B INS MAPK1 MAPK14 TGFB1 TNF	100.00 10/10	0.19 10/5280	2.67695843402394e-05
GO:0072594	establishment of protein localization to organelle	The directed movement of a protein to a specific location on or in an organelle. Encompasses establishment of localization in the membrane or lumen of a membrane-bounded organelle.	ENSG00000142208 ENSG00000111537 ENSG00000100030 ENSG00000112062 ENSG00000105329	'RAC-alpha serine/threonine-protein kinase'; 'Interferon gamma'; 'Mitogen-activated protein kinase 1'; 'Mitogen-activated protein kinase 14'; 'Transforming growth factor beta-1 proprotein'	AKT1 IFNG MAPK1 MAPK14 TGFB1	P31749 P01579 P28482 Q16539 P01137	AKT1 IFNG MAPK1 MAPK14 TGFB1	50.00 5/10	0.96 5/523	2.67695843402394e-05
GO:0051093	negative regulation of developmental process	Any process that stops, prevents or reduces the rate or extent of development, the biological process whose specific outcome is the progression of an organism over time from an initial condition (e.g. a zygote, or a young adult) to a later condition (e.g. a multicellular animal or an aged adult).	ENSG00000100644 ENSG00000111537 ENSG00000125538 ENSG00000100030 ENSG00000105329 ENSG00000232810	'Hypoxia-inducible factor 1-alpha'; 'Interferon gamma'; 'Interleukin-1 beta'; 'Mitogen-activated protein kinase 1'; 'Transforming growth factor beta-1 proprotein'; 'Tumor necrosis factor'	HIF1A IFNG IL1B MAPK1 TGFB1 TNF	Q16665 P01579 P01584 P28482 P01137 P01375	HIF1A IFNG IL1B MAPK1 TGFB1 TNF	60.00 6/10	0.61 6/984	2.67695843402394e-05
GO:0030163	protein catabolic process	The chemical reactions and pathways resulting in the breakdown of a protein by the destruction of the native, active configuration, with or without the hydrolysis of peptide bonds.	ENSG00000142208 ENSG00000138798 ENSG00000111537 ENSG00000125538 ENSG00000254647 ENSG00000232810	'RAC-alpha serine/threonine-protein kinase'; 'Pro-epidermal growth factor'; 'Interferon gamma'; 'Interleukin-1 beta'; 'Insulin'; 'Tumor necrosis factor'	AKT1 EGF IFNG IL1B INS TNF	P31749 P01133 P01579 P01584 P01308 P01375	AKT1 EGF IFNG IL1B INS TNF	60.00 6/10	0.61 6/983	2.67695843402394e-05
GO:0010573	vascular endothelial growth factor production	The appearance of vascular endothelial growth factor production due to biosynthesis or secretion following a cellular stimulus, resulting in an increase in its intracellular or extracellular levels.	ENSG00000100644 ENSG00000125538 ENSG00000232810	'Hypoxia-inducible factor 1-alpha'; 'Interleukin-1 beta'; 'Tumor necrosis factor'	HIF1A IL1B TNF	Q16665 P01584 P01375	HIF1A IL1B TNF	30.00 3/10	4.84 3/62	2.7369692684658938e-05
GO:0002064	epithelial cell development	The process whose specific outcome is the progression of an epithelial cell over time, from its formation to the mature structure. An epithelial cell is a cell usually found in a two-dimensional sheet with a free surface.	ENSG00000142208 ENSG00000100644 ENSG00000125538 ENSG00000232810	'RAC-alpha serine/threonine-protein kinase'; 'Hypoxia-inducible factor 1-alpha'; 'Interleukin-1 beta'; 'Tumor necrosis factor'	AKT1 HIF1A IL1B TNF	P31749 Q16665 P01584 P01375	AKT1 HIF1A IL1B TNF	40.00 4/10	1.78 4/225	2.7814474131271104e-05
GO:0023051	regulation of signaling	Any process that modulates the frequency, rate or extent of a signaling process.	ENSG00000142208 ENSG00000138798 ENSG00000100644 ENSG00000111537 ENSG00000125538 ENSG00000254647 ENSG00000100030 ENSG00000112062 ENSG00000232810	'RAC-alpha serine/threonine-protein kinase'; 'Pro-epidermal growth factor'; 'Hypoxia-inducible factor 1-alpha'; 'Interferon gamma'; 'Interleukin-1 beta'; 'Insulin'; 'Mitogen-activated protein kinase 1'; 'Mitogen-activated protein kinase 14'; 'Tumor necrosis factor'	AKT1 EGF HIF1A IFNG IL1B INS MAPK1 MAPK14 TNF	P31749 P01133 Q16665 P01579 P01584 P01308 P28482 Q16539 P01375	AKT1 EGF HIF1A IFNG IL1B INS MAPK1 MAPK14 TNF	90.00 9/10	0.25 9/3669	2.809074129912671e-05
GO:0097191	extrinsic apoptotic signaling pathway	A series of molecular signals in which a signal is conveyed from the cell surface to trigger the apoptotic death of a cell. The pathway starts with either a ligand binding to a cell surface receptor, or a ligand being withdrawn from a cell surface receptor (e.g. in the case of signaling by dependence receptors), and ends when the execution phase of apoptosis is triggered.	ENSG00000142208 ENSG00000111537 ENSG00000125538 ENSG00000232810	'RAC-alpha serine/threonine-protein kinase'; 'Interferon gamma'; 'Interleukin-1 beta'; 'Tumor necrosis factor'	AKT1 IFNG IL1B TNF	P31749 P01579 P01584 P01375	AKT1 IFNG IL1B TNF	40.00 4/10	1.77 4/226	2.817881582029494e-05
GO:0006886	intracellular protein transport	The directed movement of proteins in a cell, including the movement of proteins between specific compartments or structures within a cell, such as organelles of a eukaryotic cell.	ENSG00000142208 ENSG00000111537 ENSG00000125538 ENSG00000100030 ENSG00000112062 ENSG00000105329	'RAC-alpha serine/threonine-protein kinase'; 'Interferon gamma'; 'Interleukin-1 beta'; 'Mitogen-activated protein kinase 1'; 'Mitogen-activated protein kinase 14'; 'Transforming growth factor beta-1 proprotein'	AKT1 IFNG IL1B MAPK1 MAPK14 TGFB1	P31749 P01579 P01584 P28482 Q16539 P01137	AKT1 IFNG IL1B MAPK1 MAPK14 TGFB1	60.00 6/10	0.60 6/995	2.8232201625733846e-05
GO:0002260	lymphocyte homeostasis	The process of regulating the proliferation and elimination of lymphocytes such that the total number of lymphocytes within a whole or part of an organism is stable over time in the absence of an outside stimulus.	ENSG00000142208 ENSG00000100644 ENSG00000105329	'RAC-alpha serine/threonine-protein kinase'; 'Hypoxia-inducible factor 1-alpha'; 'Transforming growth factor beta-1 proprotein'	AKT1 HIF1A TGFB1	P31749 Q16665 P01137	AKT1 HIF1A TGFB1	30.00 3/10	4.76 3/63	2.8403363244977583e-05
GO:0044706	multi-multicellular organism process	A multicellular organism process which involves another multicellular organism of the same or different species.	ENSG00000142208 ENSG00000125538 ENSG00000100030 ENSG00000105329	'RAC-alpha serine/threonine-protein kinase'; 'Interleukin-1 beta'; 'Mitogen-activated protein kinase 1'; 'Transforming growth factor beta-1 proprotein'	AKT1 IL1B MAPK1 TGFB1	P31749 P01584 P28482 P01137	AKT1 IL1B MAPK1 TGFB1	40.00 4/10	1.76 4/227	2.8417090558750503e-05
GO:0032388	positive regulation of intracellular transport	Any process that activates or increases the frequency, rate or extent of the directed movement of substances within cells.	ENSG00000111537 ENSG00000125538 ENSG00000100030 ENSG00000112062	'Interferon gamma'; 'Interleukin-1 beta'; 'Mitogen-activated protein kinase 1'; 'Mitogen-activated protein kinase 14'	IFNG IL1B MAPK1 MAPK14	P01579 P01584 P28482 Q16539	IFNG IL1B MAPK1 MAPK14	40.00 4/10	1.76 4/227	2.8417090558750503e-05
GO:0055085	transmembrane transport	The process in which a solute is transported across a lipid bilayer, from one side of a membrane to the other.	ENSG00000142208 ENSG00000111537 ENSG00000125538 ENSG00000254647 ENSG00000112062 ENSG00000105329 ENSG00000232810	'RAC-alpha serine/threonine-protein kinase'; 'Interferon gamma'; 'Interleukin-1 beta'; 'Insulin'; 'Mitogen-activated protein kinase 14'; 'Transforming growth factor beta-1 proprotein'; 'Tumor necrosis factor'	AKT1 IFNG IL1B INS MAPK14 TGFB1 TNF	P31749 P01579 P01584 P01308 Q16539 P01137 P01375	AKT1 IFNG IL1B INS MAPK14 TGFB1 TNF	70.00 7/10	0.42 7/1648	2.8453960065145283e-05
GO:1903078	positive regulation of protein localization to plasma membrane	Any process that activates or increases the frequency, rate or extent of protein localization to plasma membrane.	ENSG00000142208 ENSG00000111537 ENSG00000232810	'RAC-alpha serine/threonine-protein kinase'; 'Interferon gamma'; 'Tumor necrosis factor'	AKT1 IFNG TNF	P31749 P01579 P01375	AKT1 IFNG TNF	30.00 3/10	4.69 3/64	2.9523210125002062e-05
GO:0048513	animal organ development	Development of a tissue or tissues that work together to perform a specific function or functions. Development pertains to the process whose specific outcome is the progression of a structure over time, from its formation to the mature structure. Organs are commonly observed as visibly distinct structures, but may also exist as loosely associated clusters of cells that work together to perform a …	ENSG00000142208 ENSG00000138798 ENSG00000100644 ENSG00000111537 ENSG00000125538 ENSG00000100030 ENSG00000112062 ENSG00000105329 ENSG00000232810	'RAC-alpha serine/threonine-protein kinase'; 'Pro-epidermal growth factor'; 'Hypoxia-inducible factor 1-alpha'; 'Interferon gamma'; 'Interleukin-1 beta'; 'Mitogen-activated protein kinase 1'; 'Mitogen-activated protein kinase 14'; 'Transforming growth factor beta-1 proprotein'; 'Tumor necrosis factor'	AKT1 EGF HIF1A IFNG IL1B MAPK1 MAPK14 TGFB1 TNF	P31749 P01133 Q16665 P01579 P01584 P28482 Q16539 P01137 P01375	AKT1 EGF HIF1A IFNG IL1B MAPK1 MAPK14 TGFB1 TNF	90.00 9/10	0.24 9/3701	2.9772759756848572e-05
GO:0010817	regulation of hormone levels	Any process that modulates the levels of hormone within an organism or a tissue. A hormone is any substance formed in very small amounts in one specialized organ or group of cells and carried (sometimes in the bloodstream) to another organ or group of cells in the same organism, upon which it has a specific regulatory action.	ENSG00000100644 ENSG00000111537 ENSG00000125538 ENSG00000254647 ENSG00000232810	'Hypoxia-inducible factor 1-alpha'; 'Interferon gamma'; 'Interleukin-1 beta'; 'Insulin'; 'Tumor necrosis factor'	HIF1A IFNG IL1B INS TNF	Q16665 P01579 P01584 P01308 P01375	HIF1A IFNG IL1B INS TNF	50.00 5/10	0.93 5/538	2.991585080873087e-05
GO:0051234	establishment of localization	Any process that localizes a substance or cellular component. This may occur via movement, tethering or selective degradation.	ENSG00000142208 ENSG00000138798 ENSG00000100644 ENSG00000111537 ENSG00000125538 ENSG00000254647 ENSG00000100030 ENSG00000112062 ENSG00000105329 ENSG00000232810	'RAC-alpha serine/threonine-protein kinase'; 'Pro-epidermal growth factor'; 'Hypoxia-inducible factor 1-alpha'; 'Interferon gamma'; 'Interleukin-1 beta'; 'Insulin'; 'Mitogen-activated protein kinase 1'; 'Mitogen-activated protein kinase 14'; 'Transforming growth factor beta-1 proprotein'; 'Tumor necrosis factor'	AKT1 EGF HIF1A IFNG IL1B INS MAPK1 MAPK14 TGFB1 TNF	P31749 P01133 Q16665 P01579 P01584 P01308 P28482 Q16539 P01137 P01375	AKT1 EGF HIF1A IFNG IL1B INS MAPK1 MAPK14 TGFB1 TNF	100.00 10/10	0.19 10/5364	3.0371496982900093e-05
GO:0045444	fat cell differentiation	The process in which a relatively unspecialized cell acquires specialized features of an adipocyte, an animal connective tissue cell specialized for the synthesis and storage of fat.	ENSG00000142208 ENSG00000254647 ENSG00000112062 ENSG00000232810	'RAC-alpha serine/threonine-protein kinase'; 'Insulin'; 'Mitogen-activated protein kinase 14'; 'Tumor necrosis factor'	AKT1 INS MAPK14 TNF	P31749 P01308 Q16539 P01375	AKT1 INS MAPK14 TNF	40.00 4/10	1.72 4/232	3.0566269910962286e-05
GO:1905330	regulation of morphogenesis of an epithelium	Any process that modulates the frequency, rate or extent of morphogenesis of an epithelium.	ENSG00000138798 ENSG00000105329 ENSG00000232810	'Pro-epidermal growth factor'; 'Transforming growth factor beta-1 proprotein'; 'Tumor necrosis factor'	EGF TGFB1 TNF	P01133 P01137 P01375	EGF TGFB1 TNF	30.00 3/10	4.62 3/65	3.0598196894742475e-05
GO:1901652	response to peptide	Any process that results in a change in state or activity of a cell or an organism (in terms of movement, secretion, enzyme production, gene expression, etc.) as a result of a peptide stimulus.	ENSG00000142208 ENSG00000125538 ENSG00000254647 ENSG00000112062 ENSG00000105329	'RAC-alpha serine/threonine-protein kinase'; 'Interleukin-1 beta'; 'Insulin'; 'Mitogen-activated protein kinase 14'; 'Transforming growth factor beta-1 proprotein'	AKT1 IL1B INS MAPK14 TGFB1	P31749 P01584 P01308 Q16539 P01137	AKT1 IL1B INS MAPK14 TGFB1	50.00 5/10	0.91 5/551	3.332224653469867e-05
GO:0034394	protein localization to cell surface	A process in which a protein is transported to, or maintained in, a location within the external part of the cell wall and/or plasma membrane.	ENSG00000142208 ENSG00000138798 ENSG00000232810	'RAC-alpha serine/threonine-protein kinase'; 'Pro-epidermal growth factor'; 'Tumor necrosis factor'	AKT1 EGF TNF	P31749 P01133 P01375	AKT1 EGF TNF	30.00 3/10	4.48 3/67	3.338964193488068e-05
GO:0031622	positive regulation of fever generation	Any process that activates or increases the frequency, rate, or extent of fever generation.	ENSG00000125538 ENSG00000232810	'Interleukin-1 beta'; 'Tumor necrosis factor'	IL1B TNF	P01584 P01375	IL1B TNF	20.00 2/10	28.57 2/7	3.35770180374377e-05
GO:0060556	regulation of vitamin D biosynthetic process	Any process that modulates the rate frequency or extent of a vitamin D biosynthetic process. Vitamin D biosynthesis is the chemical reactions and pathways resulting in the formation of vitamin D, any of a group of related, fat-soluble compounds that are derived from delta-5,7 steroids and play a central role in calcium metabolism. Specific forms of vitamin D include calciferol (ergocalciferol; vi…	ENSG00000111537 ENSG00000232810	'Interferon gamma'; 'Tumor necrosis factor'	IFNG TNF	P01579 P01375	IFNG TNF	20.00 2/10	28.57 2/7	3.35770180374377e-05
GO:0048762	mesenchymal cell differentiation	The process in which a relatively unspecialized cell acquires specialized features of a mesenchymal cell. A mesenchymal cell is a loosely associated cell that is part of the connective tissue in an organism. Mesenchymal cells give rise to more mature connective tissue cell types.	ENSG00000100644 ENSG00000125538 ENSG00000100030 ENSG00000105329	'Hypoxia-inducible factor 1-alpha'; 'Interleukin-1 beta'; 'Mitogen-activated protein kinase 1'; 'Transforming growth factor beta-1 proprotein'	HIF1A IL1B MAPK1 TGFB1	Q16665 P01584 P28482 P01137	HIF1A IL1B MAPK1 TGFB1	40.00 4/10	1.67 4/239	3.382180407803099e-05
GO:0022008	neurogenesis	Generation of cells within the nervous system.	ENSG00000142208 ENSG00000100644 ENSG00000111537 ENSG00000125538 ENSG00000100030 ENSG00000105329 ENSG00000232810	'RAC-alpha serine/threonine-protein kinase'; 'Hypoxia-inducible factor 1-alpha'; 'Interferon gamma'; 'Interleukin-1 beta'; 'Mitogen-activated protein kinase 1'; 'Transforming growth factor beta-1 proprotein'; 'Tumor necrosis factor'	AKT1 HIF1A IFNG IL1B MAPK1 TGFB1 TNF	P31749 Q16665 P01579 P01584 P28482 P01137 P01375	AKT1 HIF1A IFNG IL1B MAPK1 TGFB1 TNF	70.00 7/10	0.41 7/1698	3.382180407803099e-05
GO:0019752	carboxylic acid metabolic process	The chemical reactions and pathways involving carboxylic acids, any organic acid containing one or more carboxyl (COOH) groups or anions (COO-).	ENSG00000142208 ENSG00000100644 ENSG00000111537 ENSG00000125538 ENSG00000254647 ENSG00000112062	'RAC-alpha serine/threonine-protein kinase'; 'Hypoxia-inducible factor 1-alpha'; 'Interferon gamma'; 'Interleukin-1 beta'; 'Insulin'; 'Mitogen-activated protein kinase 14'	AKT1 HIF1A IFNG IL1B INS MAPK14	P31749 Q16665 P01579 P01584 P01308 Q16539	AKT1 HIF1A IFNG IL1B INS MAPK14	60.00 6/10	0.58 6/1033	3.382180407803099e-05
GO:0050766	positive regulation of phagocytosis	Any process that activates or increases the frequency, rate or extent of phagocytosis.	ENSG00000111537 ENSG00000125538 ENSG00000232810	'Interferon gamma'; 'Interleukin-1 beta'; 'Tumor necrosis factor'	IFNG IL1B TNF	P01579 P01584 P01375	IFNG IL1B TNF	30.00 3/10	4.41 3/68	3.431192832085475e-05
GO:1905953	negative regulation of lipid localization	Any process that stops, prevents or reduces the frequency, rate or extent of lipid localization.	ENSG00000142208 ENSG00000138798 ENSG00000232810	'RAC-alpha serine/threonine-protein kinase'; 'Pro-epidermal growth factor'; 'Tumor necrosis factor'	AKT1 EGF TNF	P31749 P01133 P01375	AKT1 EGF TNF	30.00 3/10	4.41 3/68	3.431192832085475e-05
GO:0045600	positive regulation of fat cell differentiation	Any process that activates or increases the frequency, rate or extent of adipocyte differentiation.	ENSG00000142208 ENSG00000254647 ENSG00000112062	'RAC-alpha serine/threonine-protein kinase'; 'Insulin'; 'Mitogen-activated protein kinase 14'	AKT1 INS MAPK14	P31749 P01308 Q16539	AKT1 INS MAPK14	30.00 3/10	4.41 3/68	3.431192832085475e-05
GO:1902532	negative regulation of intracellular signal transduction	Any process that stops, prevents or reduces the frequency, rate or extent of intracellular signal transduction.	ENSG00000142208 ENSG00000100644 ENSG00000125538 ENSG00000254647 ENSG00000112062	'RAC-alpha serine/threonine-protein kinase'; 'Hypoxia-inducible factor 1-alpha'; 'Interleukin-1 beta'; 'Insulin'; 'Mitogen-activated protein kinase 14'	AKT1 HIF1A IL1B INS MAPK14	P31749 Q16665 P01584 P01308 Q16539	AKT1 HIF1A IL1B INS MAPK14	50.00 5/10	0.90 5/558	3.46725862623914e-05
GO:0034764	positive regulation of transmembrane transport	Any process that activates or increases the frequency, rate or extent of the directed movement of a solute from one side of a membrane to the other.	ENSG00000142208 ENSG00000111537 ENSG00000254647 ENSG00000112062	'RAC-alpha serine/threonine-protein kinase'; 'Interferon gamma'; 'Insulin'; 'Mitogen-activated protein kinase 14'	AKT1 IFNG INS MAPK14	P31749 P01579 P01308 Q16539	AKT1 IFNG INS MAPK14	40.00 4/10	1.65 4/242	3.511055950439753e-05
GO:0014015	positive regulation of gliogenesis	Any process that activates or increases the frequency, rate or extent of gliogenesis, the formation of mature glia.	ENSG00000125538 ENSG00000105329 ENSG00000232810	'Interleukin-1 beta'; 'Transforming growth factor beta-1 proprotein'; 'Tumor necrosis factor'	IL1B TGFB1 TNF	P01584 P01137 P01375	IL1B TGFB1 TNF	30.00 3/10	4.35 3/69	3.562828681578798e-05
GO:0060548	negative regulation of cell death	Any process that decreases the rate or frequency of cell death. Cell death is the specific activation or halting of processes within a cell so that its vital functions markedly cease, rather than simply deteriorating gradually over time, which culminates in cell death.	ENSG00000142208 ENSG00000100644 ENSG00000125538 ENSG00000254647 ENSG00000100030 ENSG00000232810	'RAC-alpha serine/threonine-protein kinase'; 'Hypoxia-inducible factor 1-alpha'; 'Interleukin-1 beta'; 'Insulin'; 'Mitogen-activated protein kinase 1'; 'Tumor necrosis factor'	AKT1 HIF1A IL1B INS MAPK1 TNF	P31749 Q16665 P01584 P01308 P28482 P01375	AKT1 HIF1A IL1B INS MAPK1 TNF	60.00 6/10	0.57 6/1047	3.5993286428823184e-05
GO:0010594	regulation of endothelial cell migration	Any process that modulates the rate, frequency, or extent of the orderly movement of an endothelial cell into the extracellular matrix to form an endothelium.	ENSG00000142208 ENSG00000138798 ENSG00000100644 ENSG00000232810	'RAC-alpha serine/threonine-protein kinase'; 'Pro-epidermal growth factor'; 'Hypoxia-inducible factor 1-alpha'; 'Tumor necrosis factor'	AKT1 EGF HIF1A TNF	P31749 P01133 Q16665 P01375	AKT1 EGF HIF1A TNF	40.00 4/10	1.64 4/244	3.603923748768696e-05
GO:0050727	regulation of inflammatory response	Any process that modulates the frequency, rate or extent of the inflammatory response, the immediate defensive reaction (by vertebrate tissue) to infection or injury caused by chemical or physical agents.	ENSG00000111537 ENSG00000125538 ENSG00000254647 ENSG00000112062 ENSG00000232810	'Interferon gamma'; 'Interleukin-1 beta'; 'Insulin'; 'Mitogen-activated protein kinase 14'; 'Tumor necrosis factor'	IFNG IL1B INS MAPK14 TNF	P01579 P01584 P01308 Q16539 P01375	IFNG IL1B INS MAPK14 TNF	50.00 5/10	0.88 5/565	3.645389728449922e-05
GO:0002521	leukocyte differentiation	The process in which a relatively unspecialized hemopoietic precursor cell acquires the specialized features of a leukocyte. A leukocyte is an achromatic cell of the myeloid or lymphoid lineages capable of ameboid movement, found in blood or other tissue.	ENSG00000111537 ENSG00000125538 ENSG00000112062 ENSG00000105329 ENSG00000232810	'Interferon gamma'; 'Interleukin-1 beta'; 'Mitogen-activated protein kinase 14'; 'Transforming growth factor beta-1 proprotein'; 'Tumor necrosis factor'	IFNG IL1B MAPK14 TGFB1 TNF	P01579 P01584 Q16539 P01137 P01375	IFNG IL1B MAPK14 TGFB1 TNF	50.00 5/10	0.88 5/566	3.669123781031488e-05
GO:1904377	positive regulation of protein localization to cell periphery	Any process that activates or increases the frequency, rate or extent of protein localization to cell periphery.	ENSG00000142208 ENSG00000111537 ENSG00000232810	'RAC-alpha serine/threonine-protein kinase'; 'Interferon gamma'; 'Tumor necrosis factor'	AKT1 IFNG TNF	P31749 P01579 P01375	AKT1 IFNG TNF	30.00 3/10	4.23 3/71	3.842736417285959e-05
GO:1902533	positive regulation of intracellular signal transduction	Any process that activates or increases the frequency, rate or extent of intracellular signal transduction.	ENSG00000138798 ENSG00000125538 ENSG00000254647 ENSG00000100030 ENSG00000112062 ENSG00000232810	'Pro-epidermal growth factor'; 'Interleukin-1 beta'; 'Insulin'; 'Mitogen-activated protein kinase 1'; 'Mitogen-activated protein kinase 14'; 'Tumor necrosis factor'	EGF IL1B INS MAPK1 MAPK14 TNF	P01133 P01584 P01308 P28482 Q16539 P01375	EGF IL1B INS MAPK1 MAPK14 TNF	60.00 6/10	0.56 6/1063	3.8885807430327064e-05
GO:0043436	oxoacid metabolic process	The chemical reactions and pathways involving any oxoacid; an oxoacid is a compound which contains oxygen, at least one other element, and at least one hydrogen bound to oxygen, and which produces a conjugate base by loss of positive hydrogen ion(s) (hydrons).	ENSG00000142208 ENSG00000100644 ENSG00000111537 ENSG00000125538 ENSG00000254647 ENSG00000112062	'RAC-alpha serine/threonine-protein kinase'; 'Hypoxia-inducible factor 1-alpha'; 'Interferon gamma'; 'Interleukin-1 beta'; 'Insulin'; 'Mitogen-activated protein kinase 14'	AKT1 HIF1A IFNG IL1B INS MAPK14	P31749 Q16665 P01579 P01584 P01308 Q16539	AKT1 HIF1A IFNG IL1B INS MAPK14	60.00 6/10	0.56 6/1066	3.9442678903477855e-05
GO:1900015	regulation of cytokine production involved in inflammatory response	Any process that modulates the frequency, rate or extent of cytokine production involved in inflammatory response.	ENSG00000100644 ENSG00000112062 ENSG00000232810	'Hypoxia-inducible factor 1-alpha'; 'Mitogen-activated protein kinase 14'; 'Tumor necrosis factor'	HIF1A MAPK14 TNF	Q16665 Q16539 P01375	HIF1A MAPK14 TNF	30.00 3/10	4.17 3/72	3.957798513259061e-05
GO:0002534	cytokine production involved in inflammatory response	The synthesis or release of a cytokine following a inflammatory stimulus as part of an inflammatory response, resulting in an increase in its intracellular or extracellular levels.	ENSG00000100644 ENSG00000112062 ENSG00000232810	'Hypoxia-inducible factor 1-alpha'; 'Mitogen-activated protein kinase 14'; 'Tumor necrosis factor'	HIF1A MAPK14 TNF	Q16665 Q16539 P01375	HIF1A MAPK14 TNF	30.00 3/10	4.17 3/72	3.957798513259061e-05
GO:0038034	signal transduction in absence of ligand	A series of molecular signals initiated by the absence of a ligand or the withdrawal of a ligand from a receptor.	ENSG00000142208 ENSG00000125538 ENSG00000232810	'RAC-alpha serine/threonine-protein kinase'; 'Interleukin-1 beta'; 'Tumor necrosis factor'	AKT1 IL1B TNF	P31749 P01584 P01375	AKT1 IL1B TNF	30.00 3/10	4.17 3/72	3.957798513259061e-05
GO:0097192	extrinsic apoptotic signaling pathway in absence of ligand	A series of molecular signals in which a signal is conveyed from the cell surface to trigger the apoptotic death of a cell. The pathway starts with withdrawal of a ligand from a cell surface receptor, and ends when the execution phase of apoptosis is triggered.	ENSG00000142208 ENSG00000125538 ENSG00000232810	'RAC-alpha serine/threonine-protein kinase'; 'Interleukin-1 beta'; 'Tumor necrosis factor'	AKT1 IL1B TNF	P31749 P01584 P01375	AKT1 IL1B TNF	30.00 3/10	4.17 3/72	3.957798513259061e-05
GO:0002684	positive regulation of immune system process	Any process that activates or increases the frequency, rate, or extent of an immune system process.	ENSG00000142208 ENSG00000111537 ENSG00000125538 ENSG00000100030 ENSG00000105329 ENSG00000232810	'RAC-alpha serine/threonine-protein kinase'; 'Interferon gamma'; 'Interleukin-1 beta'; 'Mitogen-activated protein kinase 1'; 'Transforming growth factor beta-1 proprotein'; 'Tumor necrosis factor'	AKT1 IFNG IL1B MAPK1 TGFB1 TNF	P31749 P01579 P01584 P28482 P01137 P01375	AKT1 IFNG IL1B MAPK1 TGFB1 TNF	60.00 6/10	0.56 6/1079	4.186960730574087e-05
GO:0019318	hexose metabolic process	The chemical reactions and pathways involving a hexose, any monosaccharide with a chain of six carbon atoms in the molecule.	ENSG00000142208 ENSG00000254647 ENSG00000112062 ENSG00000232810	'RAC-alpha serine/threonine-protein kinase'; 'Insulin'; 'Mitogen-activated protein kinase 14'; 'Tumor necrosis factor'	AKT1 INS MAPK14 TNF	P31749 P01308 Q16539 P01375	AKT1 INS MAPK14 TNF	40.00 4/10	1.57 4/255	4.191696237039782e-05
GO:1903719	regulation of I-kappaB phosphorylation	Any process that modulates the frequency, rate or extent of I-kappaB phosphorylation.	ENSG00000142208 ENSG00000232810	'RAC-alpha serine/threonine-protein kinase'; 'Tumor necrosis factor'	AKT1 TNF	P31749 P01375	AKT1 TNF	20.00 2/10	25.00 2/8	4.259359210065061e-05
GO:1903530	regulation of secretion by cell	Any process that modulates the frequency, rate or extent of secretion by cell.	ENSG00000100644 ENSG00000111537 ENSG00000125538 ENSG00000254647 ENSG00000232810	'Hypoxia-inducible factor 1-alpha'; 'Interferon gamma'; 'Interleukin-1 beta'; 'Insulin'; 'Tumor necrosis factor'	HIF1A IFNG IL1B INS TNF	Q16665 P01579 P01584 P01308 P01375	HIF1A IFNG IL1B INS TNF	50.00 5/10	0.85 5/591	4.426442643060651e-05
GO:0006082	organic acid metabolic process	The chemical reactions and pathways involving organic acids, any acidic compound containing carbon in covalent linkage.	ENSG00000142208 ENSG00000100644 ENSG00000111537 ENSG00000125538 ENSG00000254647 ENSG00000112062	'RAC-alpha serine/threonine-protein kinase'; 'Hypoxia-inducible factor 1-alpha'; 'Interferon gamma'; 'Interleukin-1 beta'; 'Insulin'; 'Mitogen-activated protein kinase 14'	AKT1 HIF1A IFNG IL1B INS MAPK14	P31749 Q16665 P01579 P01584 P01308 Q16539	AKT1 HIF1A IFNG IL1B INS MAPK14	60.00 6/10	0.55 6/1098	4.58449841422009e-05
GO:0000278	mitotic cell cycle	Progression through the phases of the mitotic cell cycle, the most common eukaryotic cell cycle, which canonically comprises four successive phases called G1, S, G2, and M and includes replication of the genome and the subsequent segregation of chromosomes into daughter cells. In some variant cell cycles nuclear replication or nuclear division may not be followed by cell division, or G1 and G2 ph…	ENSG00000142208 ENSG00000138798 ENSG00000125538 ENSG00000254647 ENSG00000105329 ENSG00000232810	'RAC-alpha serine/threonine-protein kinase'; 'Pro-epidermal growth factor'; 'Interleukin-1 beta'; 'Insulin'; 'Transforming growth factor beta-1 proprotein'; 'Tumor necrosis factor'	AKT1 EGF IL1B INS TGFB1 TNF	P31749 P01133 P01584 P01308 P01137 P01375	AKT1 EGF IL1B INS TGFB1 TNF	60.00 6/10	0.55 6/1098	4.58449841422009e-05
GO:0051896	regulation of protein kinase B signaling	Any process that modulates the frequency, rate or extent of protein kinase B signaling, a series of reactions mediated by the intracellular serine/threonine kinase protein kinase B.	ENSG00000142208 ENSG00000138798 ENSG00000254647 ENSG00000232810	'RAC-alpha serine/threonine-protein kinase'; 'Pro-epidermal growth factor'; 'Insulin'; 'Tumor necrosis factor'	AKT1 EGF INS TNF	P31749 P01133 P01308 P01375	AKT1 EGF INS TNF	40.00 4/10	1.52 4/264	4.75777417010747e-05
GO:1903201	regulation of oxidative stress-induced cell death	Any process that modulates the frequency, rate or extent of oxidative stress-induced cell death.	ENSG00000142208 ENSG00000100644 ENSG00000254647	'RAC-alpha serine/threonine-protein kinase'; 'Hypoxia-inducible factor 1-alpha'; 'Insulin'	AKT1 HIF1A INS	P31749 Q16665 P01308	AKT1 HIF1A INS	30.00 3/10	3.85 3/78	4.955909316860168e-05
GO:0002683	negative regulation of immune system process	Any process that stops, prevents, or reduces the frequency, rate, or extent of an immune system process.	ENSG00000142208 ENSG00000254647 ENSG00000112062 ENSG00000105329 ENSG00000232810	'RAC-alpha serine/threonine-protein kinase'; 'Insulin'; 'Mitogen-activated protein kinase 14'; 'Transforming growth factor beta-1 proprotein'; 'Tumor necrosis factor'	AKT1 INS MAPK14 TGFB1 TNF	P31749 P01308 Q16539 P01137 P01375	AKT1 INS MAPK14 TGFB1 TNF	50.00 5/10	0.81 5/614	5.276584451530569e-05
GO:0045927	positive regulation of growth	Any process that activates or increases the rate or extent of growth, the increase in size or mass of all or part of an organism.	ENSG00000142208 ENSG00000254647 ENSG00000100030 ENSG00000112062	'RAC-alpha serine/threonine-protein kinase'; 'Insulin'; 'Mitogen-activated protein kinase 1'; 'Mitogen-activated protein kinase 14'	AKT1 INS MAPK1 MAPK14	P31749 P01308 P28482 Q16539	AKT1 INS MAPK1 MAPK14	40.00 4/10	1.47 4/272	5.315983920351893e-05
GO:0071260	cellular response to mechanical stimulus	Any process that results in a change in state or activity of a cell (in terms of movement, secretion, enzyme production, gene expression, etc.) as a result of a mechanical stimulus.	ENSG00000142208 ENSG00000125538 ENSG00000105329	'RAC-alpha serine/threonine-protein kinase'; 'Interleukin-1 beta'; 'Transforming growth factor beta-1 proprotein'	AKT1 IL1B TGFB1	P31749 P01584 P01137	AKT1 IL1B TGFB1	30.00 3/10	3.75 3/80	5.315983920351893e-05
GO:0031620	regulation of fever generation	Any process that modulates the rate or extent of fever generation.	ENSG00000125538 ENSG00000232810	'Interleukin-1 beta'; 'Tumor necrosis factor'	IL1B TNF	P01584 P01375	IL1B TNF	20.00 2/10	22.22 2/9	5.342483351582672e-05
GO:0048872	homeostasis of number of cells	Any biological process involved in the maintenance of the steady-state number of cells within a population of cells.	ENSG00000142208 ENSG00000100644 ENSG00000112062 ENSG00000105329	'RAC-alpha serine/threonine-protein kinase'; 'Hypoxia-inducible factor 1-alpha'; 'Mitogen-activated protein kinase 14'; 'Transforming growth factor beta-1 proprotein'	AKT1 HIF1A MAPK14 TGFB1	P31749 Q16665 Q16539 P01137	AKT1 HIF1A MAPK14 TGFB1	40.00 4/10	1.47 4/273	5.342483351582672e-05
GO:0032627	interleukin-23 production	The appearance of interleukin-23 due to biosynthesis or secretion following a cellular stimulus, resulting in an increase in its intracellular or extracellular levels.	ENSG00000111537 ENSG00000105329	'Interferon gamma'; 'Transforming growth factor beta-1 proprotein'	IFNG TGFB1	P01579 P01137	IFNG TGFB1	20.00 2/10	22.22 2/9	5.342483351582672e-05
GO:0032667	regulation of interleukin-23 production	Any process that modulates the frequency, rate, or extent of interleukin-23 production.	ENSG00000111537 ENSG00000105329	'Interferon gamma'; 'Transforming growth factor beta-1 proprotein'	IFNG TGFB1	P01579 P01137	IFNG TGFB1	20.00 2/10	22.22 2/9	5.342483351582672e-05
GO:0000271	polysaccharide biosynthetic process	The chemical reactions and pathways resulting in the formation of a polysaccharide, a polymer of many (typically more than 10) monosaccharide residues linked glycosidically.	ENSG00000142208 ENSG00000138798 ENSG00000254647	'RAC-alpha serine/threonine-protein kinase'; 'Pro-epidermal growth factor'; 'Insulin'	AKT1 EGF INS	P31749 P01133 P01308	AKT1 EGF INS	30.00 3/10	3.70 3/81	5.440162289831292e-05
GO:0002252	immune effector process	Any process of the immune system that executes a component of an immune response. An effector immune process takes place after its activation.	ENSG00000111537 ENSG00000125538 ENSG00000254647 ENSG00000100030 ENSG00000112062 ENSG00000232810	'Interferon gamma'; 'Interleukin-1 beta'; 'Insulin'; 'Mitogen-activated protein kinase 1'; 'Mitogen-activated protein kinase 14'; 'Tumor necrosis factor'	IFNG IL1B INS MAPK1 MAPK14 TNF	P01579 P01584 P01308 P28482 Q16539 P01375	IFNG IL1B INS MAPK1 MAPK14 TNF	60.00 6/10	0.53 6/1135	5.440162289831292e-05
GO:0006110	regulation of glycolytic process	Any process that modulates the frequency, rate or extent of glycolysis.	ENSG00000100644 ENSG00000111537 ENSG00000254647	'Hypoxia-inducible factor 1-alpha'; 'Interferon gamma'; 'Insulin'	HIF1A IFNG INS	Q16665 P01579 P01308	HIF1A IFNG INS	30.00 3/10	3.70 3/81	5.440162289831292e-05
GO:0009056	catabolic process	The chemical reactions and pathways resulting in the breakdown of substances, including the breakdown of carbon compounds with the liberation of energy for use by the cell or organism.	ENSG00000142208 ENSG00000138798 ENSG00000100644 ENSG00000111537 ENSG00000125538 ENSG00000254647 ENSG00000112062 ENSG00000232810	'RAC-alpha serine/threonine-protein kinase'; 'Pro-epidermal growth factor'; 'Hypoxia-inducible factor 1-alpha'; 'Interferon gamma'; 'Interleukin-1 beta'; 'Insulin'; 'Mitogen-activated protein kinase 14'; 'Tumor necrosis factor'	AKT1 EGF HIF1A IFNG IL1B INS MAPK14 TNF	P31749 P01133 Q16665 P01579 P01584 P01308 Q16539 P01375	AKT1 EGF HIF1A IFNG IL1B INS MAPK14 TNF	80.00 8/10	0.29 8/2779	5.479592997146804e-05
GO:0006139	nucleobase-containing compound metabolic process	Any cellular metabolic process involving nucleobases, nucleosides, nucleotides and nucleic acids.	ENSG00000142208 ENSG00000138798 ENSG00000100644 ENSG00000111537 ENSG00000125538 ENSG00000254647 ENSG00000100030 ENSG00000112062 ENSG00000105329 ENSG00000232810	'RAC-alpha serine/threonine-protein kinase'; 'Pro-epidermal growth factor'; 'Hypoxia-inducible factor 1-alpha'; 'Interferon gamma'; 'Interleukin-1 beta'; 'Insulin'; 'Mitogen-activated protein kinase 1'; 'Mitogen-activated protein kinase 14'; 'Transforming growth factor beta-1 proprotein'; 'Tumor necrosis factor'	AKT1 EGF HIF1A IFNG IL1B INS MAPK1 MAPK14 TGFB1 TNF	P31749 P01133 Q16665 P01579 P01584 P01308 P28482 Q16539 P01137 P01375	AKT1 EGF HIF1A IFNG IL1B INS MAPK1 MAPK14 TGFB1 TNF	100.00 10/10	0.17 10/5752	5.539542905515668e-05
GO:0031324	negative regulation of cellular metabolic process	Any process that stops, prevents, or reduces the frequency, rate or extent of the chemical reactions and pathways by which individual cells transform chemical substances.	ENSG00000142208 ENSG00000100644 ENSG00000111537 ENSG00000125538 ENSG00000254647 ENSG00000112062 ENSG00000105329 ENSG00000232810	'RAC-alpha serine/threonine-protein kinase'; 'Hypoxia-inducible factor 1-alpha'; 'Interferon gamma'; 'Interleukin-1 beta'; 'Insulin'; 'Mitogen-activated protein kinase 14'; 'Transforming growth factor beta-1 proprotein'; 'Tumor necrosis factor'	AKT1 HIF1A IFNG IL1B INS MAPK14 TGFB1 TNF	P31749 Q16665 P01579 P01584 P01308 Q16539 P01137 P01375	AKT1 HIF1A IFNG IL1B INS MAPK14 TGFB1 TNF	80.00 8/10	0.29 8/2785	5.548732251033242e-05
GO:0006508	proteolysis	The hydrolysis of proteins into smaller polypeptides and/or amino acids by cleavage of their peptide bonds.	ENSG00000142208 ENSG00000138798 ENSG00000100644 ENSG00000111537 ENSG00000125538 ENSG00000254647 ENSG00000232810	'RAC-alpha serine/threonine-protein kinase'; 'Pro-epidermal growth factor'; 'Hypoxia-inducible factor 1-alpha'; 'Interferon gamma'; 'Interleukin-1 beta'; 'Insulin'; 'Tumor necrosis factor'	AKT1 EGF HIF1A IFNG IL1B INS TNF	P31749 P01133 Q16665 P01579 P01584 P01308 P01375	AKT1 EGF HIF1A IFNG IL1B INS TNF	70.00 7/10	0.38 7/1851	5.557929914204799e-05
GO:0071407	cellular response to organic cyclic compound	Any process that results in a change in state or activity of a cell (in terms of movement, secretion, enzyme production, gene expression, etc.) as a result of an organic cyclic compound stimulus.	ENSG00000142208 ENSG00000125538 ENSG00000100030 ENSG00000105329 ENSG00000232810	'RAC-alpha serine/threonine-protein kinase'; 'Interleukin-1 beta'; 'Mitogen-activated protein kinase 1'; 'Transforming growth factor beta-1 proprotein'; 'Tumor necrosis factor'	AKT1 IL1B MAPK1 TGFB1 TNF	P31749 P01584 P28482 P01137 P01375	AKT1 IL1B MAPK1 TGFB1 TNF	50.00 5/10	0.80 5/624	5.557929914204799e-05
GO:0005996	monosaccharide metabolic process	The chemical reactions and pathways involving monosaccharides, the simplest carbohydrates. They are polyhydric alcohols containing either an aldehyde or a keto group and between three to ten or more carbon atoms. They form the constitutional repeating units of oligo- and polysaccharides.	ENSG00000142208 ENSG00000254647 ENSG00000112062 ENSG00000232810	'RAC-alpha serine/threonine-protein kinase'; 'Insulin'; 'Mitogen-activated protein kinase 14'; 'Tumor necrosis factor'	AKT1 INS MAPK14 TNF	P31749 P01308 Q16539 P01375	AKT1 INS MAPK14 TNF	40.00 4/10	1.43 4/279	5.715877022532964e-05
GO:0001892	embryonic placenta development	The embryonically driven process whose specific outcome is the progression of the placenta over time, from its formation to the mature structure. The placenta is an organ of metabolic interchange between fetus and mother, partly of embryonic origin and partly of maternal origin.	ENSG00000142208 ENSG00000100644 ENSG00000100030	'RAC-alpha serine/threonine-protein kinase'; 'Hypoxia-inducible factor 1-alpha'; 'Mitogen-activated protein kinase 1'	AKT1 HIF1A MAPK1	P31749 Q16665 P28482	AKT1 HIF1A MAPK1	30.00 3/10	3.61 3/83	5.761233561953432e-05
GO:0048708	astrocyte differentiation	The process in which a relatively unspecialized cell acquires the specialized features of an astrocyte. An astrocyte is the most abundant type of glial cell. Astrocytes provide support for neurons and regulate the environment in which they function.	ENSG00000111537 ENSG00000100030 ENSG00000232810	'Interferon gamma'; 'Mitogen-activated protein kinase 1'; 'Tumor necrosis factor'	IFNG MAPK1 TNF	P01579 P28482 P01375	IFNG MAPK1 TNF	30.00 3/10	3.61 3/83	5.761233561953432e-05
GO:1901135	carbohydrate derivative metabolic process	The chemical reactions and pathways involving carbohydrate derivative.	ENSG00000142208 ENSG00000138798 ENSG00000100644 ENSG00000111537 ENSG00000125538 ENSG00000254647	'RAC-alpha serine/threonine-protein kinase'; 'Pro-epidermal growth factor'; 'Hypoxia-inducible factor 1-alpha'; 'Interferon gamma'; 'Interleukin-1 beta'; 'Insulin'	AKT1 EGF HIF1A IFNG IL1B INS	P31749 P01133 Q16665 P01579 P01584 P01308	AKT1 EGF HIF1A IFNG IL1B INS	60.00 6/10	0.52 6/1152	5.799199111000959e-05
GO:0009653	anatomical structure morphogenesis	The process in which anatomical structures are generated and organized. Morphogenesis pertains to the creation of form.	ENSG00000142208 ENSG00000138798 ENSG00000100644 ENSG00000125538 ENSG00000100030 ENSG00000112062 ENSG00000105329 ENSG00000232810	'RAC-alpha serine/threonine-protein kinase'; 'Pro-epidermal growth factor'; 'Hypoxia-inducible factor 1-alpha'; 'Interleukin-1 beta'; 'Mitogen-activated protein kinase 1'; 'Mitogen-activated protein kinase 14'; 'Transforming growth factor beta-1 proprotein'; 'Tumor necrosis factor'	AKT1 EGF HIF1A IL1B MAPK1 MAPK14 TGFB1 TNF	P31749 P01133 Q16665 P01584 P28482 Q16539 P01137 P01375	AKT1 EGF HIF1A IL1B MAPK1 MAPK14 TGFB1 TNF	80.00 8/10	0.28 8/2816	5.9574881510833745e-05
GO:1903532	positive regulation of secretion by cell	Any process that activates or increases the frequency, rate or extent of secretion by cell.	ENSG00000100644 ENSG00000111537 ENSG00000125538 ENSG00000254647	'Hypoxia-inducible factor 1-alpha'; 'Interferon gamma'; 'Interleukin-1 beta'; 'Insulin'	HIF1A IFNG IL1B INS	Q16665 P01579 P01584 P01308	HIF1A IFNG IL1B INS	40.00 4/10	1.40 4/286	6.240221996941663e-05
GO:0072659	protein localization to plasma membrane	A process in which a protein is transported to, or maintained in, a specific location in the plasma membrane.	ENSG00000142208 ENSG00000111537 ENSG00000254647 ENSG00000232810	'RAC-alpha serine/threonine-protein kinase'; 'Interferon gamma'; 'Insulin'; 'Tumor necrosis factor'	AKT1 IFNG INS TNF	P31749 P01579 P01308 P01375	AKT1 IFNG INS TNF	40.00 4/10	1.39 4/287	6.314151930924976e-05
GO:0051241	negative regulation of multicellular organismal process	Any process that stops, prevents, or reduces the frequency, rate or extent of an organismal process, the processes pertinent to the function of an organism above the cellular level; includes the integrated processes of tissues and organs.	ENSG00000100644 ENSG00000111537 ENSG00000125538 ENSG00000254647 ENSG00000105329 ENSG00000232810	'Hypoxia-inducible factor 1-alpha'; 'Interferon gamma'; 'Interleukin-1 beta'; 'Insulin'; 'Transforming growth factor beta-1 proprotein'; 'Tumor necrosis factor'	HIF1A IFNG IL1B INS TGFB1 TNF	Q16665 P01579 P01584 P01308 P01137 P01375	HIF1A IFNG IL1B INS TGFB1 TNF	60.00 6/10	0.51 6/1174	6.41803233031509e-05
GO:0042368	vitamin D biosynthetic process	The chemical reactions and pathways resulting in the formation of vitamin D, any of a group of related, fat-soluble compounds that are derived from delta-5,7 steroids and play a central role in calcium metabolism. Specific forms of vitamin D include calciferol (ergocalciferol; vitamin D2) and cholecalciferol (calciol; vitamin D3).	ENSG00000111537 ENSG00000232810	'Interferon gamma'; 'Tumor necrosis factor'	IFNG TNF	P01579 P01375	IFNG TNF	20.00 2/10	20.00 2/10	6.435754950282843e-05
GO:0030656	regulation of vitamin metabolic process	Any process that modulates the frequency, rate or extent of the chemical reactions and pathways involving a vitamin, one of a number of unrelated organic substances that occur in many foods in small amounts and that are necessary in trace amounts for the normal metabolic functioning of the body.	ENSG00000111537 ENSG00000232810	'Interferon gamma'; 'Tumor necrosis factor'	IFNG TNF	P01579 P01375	IFNG TNF	20.00 2/10	20.00 2/10	6.435754950282843e-05
GO:0048519	negative regulation of biological process	Any process that stops, prevents, or reduces the frequency, rate or extent of a biological process. Biological processes are regulated by many means; examples include the control of gene expression, protein modification or interaction with a protein or substrate molecule.	ENSG00000142208 ENSG00000138798 ENSG00000100644 ENSG00000111537 ENSG00000125538 ENSG00000254647 ENSG00000100030 ENSG00000112062 ENSG00000105329 ENSG00000232810	'RAC-alpha serine/threonine-protein kinase'; 'Pro-epidermal growth factor'; 'Hypoxia-inducible factor 1-alpha'; 'Interferon gamma'; 'Interleukin-1 beta'; 'Insulin'; 'Mitogen-activated protein kinase 1'; 'Mitogen-activated protein kinase 14'; 'Transforming growth factor beta-1 proprotein'; 'Tumor necrosis factor'	AKT1 EGF HIF1A IFNG IL1B INS MAPK1 MAPK14 TGFB1 TNF	P31749 P01133 Q16665 P01579 P01584 P01308 P28482 Q16539 P01137 P01375	AKT1 EGF HIF1A IFNG IL1B INS MAPK1 MAPK14 TGFB1 TNF	100.00 10/10	0.17 10/5861	6.499868751055392e-05
GO:0048522	positive regulation of cellular process	Any process that activates or increases the frequency, rate or extent of a cellular process, any of those that are carried out at the cellular level, but are not necessarily restricted to a single cell. For example, cell communication occurs among more than one cell, but occurs at the cellular level.	ENSG00000142208 ENSG00000138798 ENSG00000100644 ENSG00000111537 ENSG00000125538 ENSG00000254647 ENSG00000100030 ENSG00000112062 ENSG00000105329 ENSG00000232810	'RAC-alpha serine/threonine-protein kinase'; 'Pro-epidermal growth factor'; 'Hypoxia-inducible factor 1-alpha'; 'Interferon gamma'; 'Interleukin-1 beta'; 'Insulin'; 'Mitogen-activated protein kinase 1'; 'Mitogen-activated protein kinase 14'; 'Transforming growth factor beta-1 proprotein'; 'Tumor necrosis factor'	AKT1 EGF HIF1A IFNG IL1B INS MAPK1 MAPK14 TGFB1 TNF	P31749 P01133 Q16665 P01579 P01584 P01308 P28482 Q16539 P01137 P01375	AKT1 EGF HIF1A IFNG IL1B INS MAPK1 MAPK14 TGFB1 TNF	100.00 10/10	0.17 10/5863	6.509261229498263e-05
GO:0043542	endothelial cell migration	The orderly movement of an endothelial cell into the extracellular matrix to form an endothelium.	ENSG00000142208 ENSG00000138798 ENSG00000100644 ENSG00000232810	'RAC-alpha serine/threonine-protein kinase'; 'Pro-epidermal growth factor'; 'Hypoxia-inducible factor 1-alpha'; 'Tumor necrosis factor'	AKT1 EGF HIF1A TNF	P31749 P01133 Q16665 P01375	AKT1 EGF HIF1A TNF	40.00 4/10	1.37 4/291	6.5897745165825e-05
GO:0065008	regulation of biological quality	Any process that modulates a qualitative or quantitative trait of a biological quality. A biological quality is a measurable attribute of an organism or part of an organism, such as size, mass, shape, color, etc.	ENSG00000142208 ENSG00000100644 ENSG00000111537 ENSG00000125538 ENSG00000254647 ENSG00000100030 ENSG00000112062 ENSG00000105329 ENSG00000232810	'RAC-alpha serine/threonine-protein kinase'; 'Hypoxia-inducible factor 1-alpha'; 'Interferon gamma'; 'Interleukin-1 beta'; 'Insulin'; 'Mitogen-activated protein kinase 1'; 'Mitogen-activated protein kinase 14'; 'Transforming growth factor beta-1 proprotein'; 'Tumor necrosis factor'	AKT1 HIF1A IFNG IL1B INS MAPK1 MAPK14 TGFB1 TNF	P31749 Q16665 P01579 P01584 P01308 P28482 Q16539 P01137 P01375	AKT1 HIF1A IFNG IL1B INS MAPK1 MAPK14 TGFB1 TNF	90.00 9/10	0.22 9/4116	6.596819245600461e-05
GO:0051171	regulation of nitrogen compound metabolic process	Any process that modulates the frequency, rate or extent of the chemical reactions and pathways involving nitrogen or nitrogenous compounds.	ENSG00000142208 ENSG00000138798 ENSG00000100644 ENSG00000111537 ENSG00000125538 ENSG00000254647 ENSG00000100030 ENSG00000112062 ENSG00000105329 ENSG00000232810	'RAC-alpha serine/threonine-protein kinase'; 'Pro-epidermal growth factor'; 'Hypoxia-inducible factor 1-alpha'; 'Interferon gamma'; 'Interleukin-1 beta'; 'Insulin'; 'Mitogen-activated protein kinase 1'; 'Mitogen-activated protein kinase 14'; 'Transforming growth factor beta-1 proprotein'; 'Tumor necrosis factor'	AKT1 EGF HIF1A IFNG IL1B INS MAPK1 MAPK14 TGFB1 TNF	P31749 P01133 Q16665 P01579 P01584 P01308 P28482 Q16539 P01137 P01375	AKT1 EGF HIF1A IFNG IL1B INS MAPK1 MAPK14 TGFB1 TNF	100.00 10/10	0.17 10/5886	6.729630017594355e-05
GO:0019538	protein metabolic process	The chemical reactions and pathways involving a protein. Includes protein modification.	ENSG00000142208 ENSG00000138798 ENSG00000100644 ENSG00000111537 ENSG00000125538 ENSG00000254647 ENSG00000100030 ENSG00000112062 ENSG00000105329 ENSG00000232810	'RAC-alpha serine/threonine-protein kinase'; 'Pro-epidermal growth factor'; 'Hypoxia-inducible factor 1-alpha'; 'Interferon gamma'; 'Interleukin-1 beta'; 'Insulin'; 'Mitogen-activated protein kinase 1'; 'Mitogen-activated protein kinase 14'; 'Transforming growth factor beta-1 proprotein'; 'Tumor necrosis factor'	AKT1 EGF HIF1A IFNG IL1B INS MAPK1 MAPK14 TGFB1 TNF	P31749 P01133 Q16665 P01579 P01584 P01308 P28482 Q16539 P01137 P01375	AKT1 EGF HIF1A IFNG IL1B INS MAPK1 MAPK14 TGFB1 TNF	100.00 10/10	0.17 10/5912	7.005691633386498e-05
GO:0060485	mesenchyme development	The process whose specific outcome is the progression of a mesenchymal tissue over time, from its formation to the mature structure. A mesenchymal tissue is made up of loosely packed stellate cells.	ENSG00000100644 ENSG00000125538 ENSG00000100030 ENSG00000105329	'Hypoxia-inducible factor 1-alpha'; 'Interleukin-1 beta'; 'Mitogen-activated protein kinase 1'; 'Transforming growth factor beta-1 proprotein'	HIF1A IL1B MAPK1 TGFB1	Q16665 P01584 P28482 P01137	HIF1A IL1B MAPK1 TGFB1	40.00 4/10	1.35 4/296	7.005691633386498e-05
GO:0035556	intracellular signal transduction	The process in which a signal is passed on to downstream components within the cell, which become activated themselves to further propagate the signal and finally trigger a change in the function or state of the cell.	ENSG00000142208 ENSG00000138798 ENSG00000100644 ENSG00000125538 ENSG00000254647 ENSG00000100030 ENSG00000112062 ENSG00000232810	'RAC-alpha serine/threonine-protein kinase'; 'Pro-epidermal growth factor'; 'Hypoxia-inducible factor 1-alpha'; 'Interleukin-1 beta'; 'Insulin'; 'Mitogen-activated protein kinase 1'; 'Mitogen-activated protein kinase 14'; 'Tumor necrosis factor'	AKT1 EGF HIF1A IL1B INS MAPK1 MAPK14 TNF	P31749 P01133 Q16665 P01584 P01308 P28482 Q16539 P01375	AKT1 EGF HIF1A IL1B INS MAPK1 MAPK14 TNF	80.00 8/10	0.28 8/2886	7.012825643558646e-05
GO:0050890	cognition	The operation of the mind by which an organism becomes aware of objects of thought or perception; it includes the mental activities associated with thinking, learning, and memory.	ENSG00000100644 ENSG00000254647 ENSG00000100030 ENSG00000232810	'Hypoxia-inducible factor 1-alpha'; 'Insulin'; 'Mitogen-activated protein kinase 1'; 'Tumor necrosis factor'	HIF1A INS MAPK1 TNF	Q16665 P01308 P28482 P01375	HIF1A INS MAPK1 TNF	40.00 4/10	1.35 4/297	7.044941770995845e-05
GO:0097193	intrinsic apoptotic signaling pathway	A series of molecular signals in which an intracellular signal is conveyed to trigger the apoptotic death of a cell. The pathway starts with reception of an intracellular signal (e.g. DNA damage, endoplasmic reticulum stress, oxidative stress etc.), and ends when the execution phase of apoptosis is triggered. The intrinsic apoptotic signaling pathway is crucially regulated by permeabilization of …	ENSG00000142208 ENSG00000100644 ENSG00000254647 ENSG00000232810	'RAC-alpha serine/threonine-protein kinase'; 'Hypoxia-inducible factor 1-alpha'; 'Insulin'; 'Tumor necrosis factor'	AKT1 HIF1A INS TNF	P31749 Q16665 P01308 P01375	AKT1 HIF1A INS TNF	40.00 4/10	1.35 4/297	7.044941770995845e-05
GO:0001776	leukocyte homeostasis	The process of regulating the proliferation and elimination of cells of the immune system such that the total number of cells of a particular cell type within a whole or part of an organism is stable over time in the absence of an outside stimulus.	ENSG00000142208 ENSG00000100644 ENSG00000105329	'RAC-alpha serine/threonine-protein kinase'; 'Hypoxia-inducible factor 1-alpha'; 'Transforming growth factor beta-1 proprotein'	AKT1 HIF1A TGFB1	P31749 Q16665 P01137	AKT1 HIF1A TGFB1	30.00 3/10	3.33 3/90	7.081768752156511e-05
GO:1900407	regulation of cellular response to oxidative stress	Any process that modulates the frequency, rate or extent of cellular response to oxidative stress.	ENSG00000142208 ENSG00000100644 ENSG00000254647	'RAC-alpha serine/threonine-protein kinase'; 'Hypoxia-inducible factor 1-alpha'; 'Insulin'	AKT1 HIF1A INS	P31749 Q16665 P01308	AKT1 HIF1A INS	30.00 3/10	3.33 3/90	7.081768752156511e-05
GO:0046483	heterocycle metabolic process	The chemical reactions and pathways involving heterocyclic compounds, those with a cyclic molecular structure and at least two different atoms in the ring (or rings).	ENSG00000142208 ENSG00000138798 ENSG00000100644 ENSG00000111537 ENSG00000125538 ENSG00000254647 ENSG00000100030 ENSG00000112062 ENSG00000105329 ENSG00000232810	'RAC-alpha serine/threonine-protein kinase'; 'Pro-epidermal growth factor'; 'Hypoxia-inducible factor 1-alpha'; 'Interferon gamma'; 'Interleukin-1 beta'; 'Insulin'; 'Mitogen-activated protein kinase 1'; 'Mitogen-activated protein kinase 14'; 'Transforming growth factor beta-1 proprotein'; 'Tumor necrosis factor'	AKT1 EGF HIF1A IFNG IL1B INS MAPK1 MAPK14 TGFB1 TNF	P31749 P01133 Q16665 P01579 P01584 P01308 P28482 Q16539 P01137 P01375	AKT1 EGF HIF1A IFNG IL1B INS MAPK1 MAPK14 TGFB1 TNF	100.00 10/10	0.17 10/5929	7.126573400356031e-05
GO:0043470	regulation of carbohydrate catabolic process	Any process that modulates the frequency, rate, or extent of the chemical reactions and pathways resulting in the breakdown of carbohydrates.	ENSG00000100644 ENSG00000111537 ENSG00000254647	'Hypoxia-inducible factor 1-alpha'; 'Interferon gamma'; 'Insulin'	HIF1A IFNG INS	Q16665 P01579 P01308	HIF1A IFNG INS	30.00 3/10	3.26 3/92	7.522082215585353e-05
GO:0002274	myeloid leukocyte activation	A change in the morphology or behavior of a myeloid leukocyte resulting from exposure to an activating factor such as a cellular or soluble ligand.	ENSG00000111537 ENSG00000100030 ENSG00000112062 ENSG00000105329 ENSG00000232810	'Interferon gamma'; 'Mitogen-activated protein kinase 1'; 'Mitogen-activated protein kinase 14'; 'Transforming growth factor beta-1 proprotein'; 'Tumor necrosis factor'	IFNG MAPK1 MAPK14 TGFB1 TNF	P01579 P28482 Q16539 P01137 P01375	IFNG MAPK1 MAPK14 TGFB1 TNF	50.00 5/10	0.75 5/671	7.522082215585353e-05
GO:0097011	cellular response to granulocyte macrophage colony-stimulating factor stimulus	Any process that results in a change in state or activity of a cell (in terms of movement, secretion, enzyme production, gene expression, etc.) as a result of a granulocyte macrophage colony-stimulating factor stimulus.	ENSG00000142208 ENSG00000100030	'RAC-alpha serine/threonine-protein kinase'; 'Mitogen-activated protein kinase 1'	AKT1 MAPK1	P31749 P28482	AKT1 MAPK1	20.00 2/10	18.18 2/11	7.557400822789801e-05
GO:0031652	positive regulation of heat generation	Any process that activates or increases the rate or extent of heat generation.	ENSG00000125538 ENSG00000232810	'Interleukin-1 beta'; 'Tumor necrosis factor'	IL1B TNF	P01584 P01375	IL1B TNF	20.00 2/10	18.18 2/11	7.557400822789801e-05
GO:0001660	fever generation	The heat generation process that results in a rise in body temperature above the normal, often as a response to infection.	ENSG00000125538 ENSG00000232810	'Interleukin-1 beta'; 'Tumor necrosis factor'	IL1B TNF	P01584 P01375	IL1B TNF	20.00 2/10	18.18 2/11	7.557400822789801e-05
GO:0097012	response to granulocyte macrophage colony-stimulating factor	Any process that results in a change in state or activity of a cell or an organism (in terms of movement, secretion, enzyme production, gene expression, etc.) as a result of a granulocyte macrophage colony-stimulating factor stimulus.	ENSG00000142208 ENSG00000100030	'RAC-alpha serine/threonine-protein kinase'; 'Mitogen-activated protein kinase 1'	AKT1 MAPK1	P31749 P28482	AKT1 MAPK1	20.00 2/10	18.18 2/11	7.557400822789801e-05
GO:0006725	cellular aromatic compound metabolic process	The chemical reactions and pathways involving aromatic compounds, any organic compound characterized by one or more planar rings, each of which contains conjugated double bonds and delocalized pi electrons, as carried out by individual cells.	ENSG00000142208 ENSG00000138798 ENSG00000100644 ENSG00000111537 ENSG00000125538 ENSG00000254647 ENSG00000100030 ENSG00000112062 ENSG00000105329 ENSG00000232810	'RAC-alpha serine/threonine-protein kinase'; 'Pro-epidermal growth factor'; 'Hypoxia-inducible factor 1-alpha'; 'Interferon gamma'; 'Interleukin-1 beta'; 'Insulin'; 'Mitogen-activated protein kinase 1'; 'Mitogen-activated protein kinase 14'; 'Transforming growth factor beta-1 proprotein'; 'Tumor necrosis factor'	AKT1 EGF HIF1A IFNG IL1B INS MAPK1 MAPK14 TGFB1 TNF	P31749 P01133 Q16665 P01579 P01584 P01308 P28482 Q16539 P01137 P01375	AKT1 EGF HIF1A IFNG IL1B INS MAPK1 MAPK14 TGFB1 TNF	100.00 10/10	0.17 10/5973	7.557400822789801e-05
GO:1900222	negative regulation of amyloid-beta clearance	Any process that stops, prevents or reduces the frequency, rate or extent of amyloid-beta clearance.	ENSG00000111537 ENSG00000232810	'Interferon gamma'; 'Tumor necrosis factor'	IFNG TNF	P01579 P01375	IFNG TNF	20.00 2/10	18.18 2/11	7.557400822789801e-05
GO:0014068	positive regulation of phosphatidylinositol 3-kinase signaling	Any process that activates or increases the frequency, rate or extent of signal transduction mediated by the phosphatidylinositol 3-kinase cascade.	ENSG00000138798 ENSG00000254647 ENSG00000232810	'Pro-epidermal growth factor'; 'Insulin'; 'Tumor necrosis factor'	EGF INS TNF	P01133 P01308 P01375	EGF INS TNF	30.00 3/10	3.23 3/93	7.653048054124796e-05
GO:2000177	regulation of neural precursor cell proliferation	Any process that modulates the frequency, rate or extent of neural precursor cell proliferation.	ENSG00000138798 ENSG00000100644 ENSG00000105329	'Pro-epidermal growth factor'; 'Hypoxia-inducible factor 1-alpha'; 'Transforming growth factor beta-1 proprotein'	EGF HIF1A TGFB1	P01133 Q16665 P01137	EGF HIF1A TGFB1	30.00 3/10	3.23 3/93	7.653048054124796e-05
GO:0034599	cellular response to oxidative stress	Any process that results in a change in state or activity of a cell (in terms of movement, secretion, enzyme production, gene expression, etc.) as a result of oxidative stress, a state often resulting from exposure to high levels of reactive oxygen species, e.g. superoxide anions, hydrogen peroxide (H2O2), and hydroxyl radicals.	ENSG00000142208 ENSG00000100644 ENSG00000254647 ENSG00000100030	'RAC-alpha serine/threonine-protein kinase'; 'Hypoxia-inducible factor 1-alpha'; 'Insulin'; 'Mitogen-activated protein kinase 1'	AKT1 HIF1A INS MAPK1	P31749 Q16665 P01308 P28482	AKT1 HIF1A INS MAPK1	40.00 4/10	1.31 4/306	7.714802490679614e-05
GO:0032755	positive regulation of interleukin-6 production	Any process that activates or increases the frequency, rate, or extent of interleukin-6 production.	ENSG00000111537 ENSG00000125538 ENSG00000232810	'Interferon gamma'; 'Interleukin-1 beta'; 'Tumor necrosis factor'	IFNG IL1B TNF	P01579 P01584 P01375	IFNG IL1B TNF	30.00 3/10	3.19 3/94	7.873284111371706e-05
GO:0071356	cellular response to tumor necrosis factor	Any process that results in a change in state or activity of a cell (in terms of movement, secretion, enzyme production, gene expression, etc.) as a result of a tumor necrosis factor stimulus.	ENSG00000142208 ENSG00000100030 ENSG00000112062 ENSG00000232810	'RAC-alpha serine/threonine-protein kinase'; 'Mitogen-activated protein kinase 1'; 'Mitogen-activated protein kinase 14'; 'Tumor necrosis factor'	AKT1 MAPK1 MAPK14 TNF	P31749 P28482 Q16539 P01375	AKT1 MAPK1 MAPK14 TNF	40.00 4/10	1.30 4/308	7.88550209439391e-05
GO:0048878	chemical homeostasis	Any biological process involved in the maintenance of an internal steady state of a chemical.	ENSG00000142208 ENSG00000100644 ENSG00000111537 ENSG00000254647 ENSG00000100030 ENSG00000105329	'RAC-alpha serine/threonine-protein kinase'; 'Hypoxia-inducible factor 1-alpha'; 'Interferon gamma'; 'Insulin'; 'Mitogen-activated protein kinase 1'; 'Transforming growth factor beta-1 proprotein'	AKT1 HIF1A IFNG INS MAPK1 TGFB1	P31749 Q16665 P01579 P01308 P28482 P01137	AKT1 HIF1A IFNG INS MAPK1 TGFB1	60.00 6/10	0.48 6/1238	8.228858375117927e-05
GO:0032101	regulation of response to external stimulus	Any process that modulates the frequency, rate or extent of a response to an external stimulus.	ENSG00000111537 ENSG00000125538 ENSG00000254647 ENSG00000100030 ENSG00000112062 ENSG00000232810	'Interferon gamma'; 'Interleukin-1 beta'; 'Insulin'; 'Mitogen-activated protein kinase 1'; 'Mitogen-activated protein kinase 14'; 'Tumor necrosis factor'	IFNG IL1B INS MAPK1 MAPK14 TNF	P01579 P01584 P01308 P28482 Q16539 P01375	IFNG IL1B INS MAPK1 MAPK14 TNF	60.00 6/10	0.48 6/1238	8.228858375117927e-05
GO:0051047	positive regulation of secretion	Any process that activates or increases the frequency, rate or extent of the controlled release of a substance from a cell or a tissue.	ENSG00000100644 ENSG00000111537 ENSG00000125538 ENSG00000254647	'Hypoxia-inducible factor 1-alpha'; 'Interferon gamma'; 'Interleukin-1 beta'; 'Insulin'	HIF1A IFNG IL1B INS	Q16665 P01579 P01584 P01308	HIF1A IFNG IL1B INS	40.00 4/10	1.27 4/315	8.56646859833922e-05
GO:0080090	regulation of primary metabolic process	Any process that modulates the frequency, rate or extent of the chemical reactions and pathways within a cell or an organism involving those compounds formed as a part of the normal anabolic and catabolic processes. These processes take place in most, if not all, cells of the organism.	ENSG00000142208 ENSG00000138798 ENSG00000100644 ENSG00000111537 ENSG00000125538 ENSG00000254647 ENSG00000100030 ENSG00000112062 ENSG00000105329 ENSG00000232810	'RAC-alpha serine/threonine-protein kinase'; 'Pro-epidermal growth factor'; 'Hypoxia-inducible factor 1-alpha'; 'Interferon gamma'; 'Interleukin-1 beta'; 'Insulin'; 'Mitogen-activated protein kinase 1'; 'Mitogen-activated protein kinase 14'; 'Transforming growth factor beta-1 proprotein'; 'Tumor necrosis factor'	AKT1 EGF HIF1A IFNG IL1B INS MAPK1 MAPK14 TGFB1 TNF	P31749 P01133 Q16665 P01579 P01584 P01308 P28482 Q16539 P01137 P01375	AKT1 EGF HIF1A IFNG IL1B INS MAPK1 MAPK14 TGFB1 TNF	100.00 10/10	0.16 10/6071	8.744768874850051e-05
GO:0072657	protein localization to membrane	A process in which a protein is transported to, or maintained in, a specific location in a membrane.	ENSG00000142208 ENSG00000111537 ENSG00000254647 ENSG00000105329 ENSG00000232810	'RAC-alpha serine/threonine-protein kinase'; 'Interferon gamma'; 'Insulin'; 'Transforming growth factor beta-1 proprotein'; 'Tumor necrosis factor'	AKT1 IFNG INS TGFB1 TNF	P31749 P01579 P01308 P01137 P01375	AKT1 IFNG INS TGFB1 TNF	50.00 5/10	0.72 5/698	8.832799581776832e-05
GO:0045596	negative regulation of cell differentiation	Any process that stops, prevents, or reduces the frequency, rate or extent of cell differentiation.	ENSG00000111537 ENSG00000125538 ENSG00000100030 ENSG00000105329 ENSG00000232810	'Interferon gamma'; 'Interleukin-1 beta'; 'Mitogen-activated protein kinase 1'; 'Transforming growth factor beta-1 proprotein'; 'Tumor necrosis factor'	IFNG IL1B MAPK1 TGFB1 TNF	P01579 P01584 P28482 P01137 P01375	IFNG IL1B MAPK1 TGFB1 TNF	50.00 5/10	0.71 5/701	9.001642836489305e-05
GO:0043255	regulation of carbohydrate biosynthetic process	Any process that modulates the frequency, rate or extent of the chemical reactions and pathways resulting in the formation of carbohydrates.	ENSG00000142208 ENSG00000138798 ENSG00000254647	'RAC-alpha serine/threonine-protein kinase'; 'Pro-epidermal growth factor'; 'Insulin'	AKT1 EGF INS	P31749 P01133 P01308	AKT1 EGF INS	30.00 3/10	3.03 3/99	9.012698460062027e-05
GO:0048010	vascular endothelial growth factor receptor signaling pathway	Any series of molecular signals initiated by the binding of an extracellular ligand to a vascular endothelial growth factor receptor (VEGFR) located on the surface of the receiving cell, and ending with regulation of a downstream cellular process, e.g. transcription.	ENSG00000100644 ENSG00000125538 ENSG00000112062	'Hypoxia-inducible factor 1-alpha'; 'Interleukin-1 beta'; 'Mitogen-activated protein kinase 14'	HIF1A IL1B MAPK14	Q16665 P01584 Q16539	HIF1A IL1B MAPK14	30.00 3/10	3.03 3/99	9.012698460062027e-05
GO:0036473	cell death in response to oxidative stress	Any biological process that results in permanent cessation of all vital functions of a cell upon exposure to an oxidative stress stimulus.	ENSG00000142208 ENSG00000100644 ENSG00000254647	'RAC-alpha serine/threonine-protein kinase'; 'Hypoxia-inducible factor 1-alpha'; 'Insulin'	AKT1 HIF1A INS	P31749 Q16665 P01308	AKT1 HIF1A INS	30.00 3/10	3.03 3/99	9.012698460062027e-05
GO:1902882	regulation of response to oxidative stress	Any process that modulates the frequency, rate or extent of response to oxidative stress.	ENSG00000142208 ENSG00000100644 ENSG00000254647	'RAC-alpha serine/threonine-protein kinase'; 'Hypoxia-inducible factor 1-alpha'; 'Insulin'	AKT1 HIF1A INS	P31749 Q16665 P01308	AKT1 HIF1A INS	30.00 3/10	3.03 3/99	9.012698460062027e-05
GO:2001243	negative regulation of intrinsic apoptotic signaling pathway	Any process that stops, prevents or reduces the frequency, rate or extent of intrinsic apoptotic signaling pathway.	ENSG00000142208 ENSG00000100644 ENSG00000254647	'RAC-alpha serine/threonine-protein kinase'; 'Hypoxia-inducible factor 1-alpha'; 'Insulin'	AKT1 HIF1A INS	P31749 Q16665 P01308	AKT1 HIF1A INS	30.00 3/10	3.00 3/100	9.271636915343257e-05
GO:0006950	response to stress	Any process that results in a change in state or activity of a cell or an organism (in terms of movement, secretion, enzyme production, gene expression, etc.) as a result of a disturbance in organismal or cellular homeostasis, usually, but not necessarily, exogenous (e.g. temperature, humidity, ionizing radiation).	ENSG00000142208 ENSG00000100644 ENSG00000111537 ENSG00000125538 ENSG00000254647 ENSG00000100030 ENSG00000112062 ENSG00000105329 ENSG00000232810	'RAC-alpha serine/threonine-protein kinase'; 'Hypoxia-inducible factor 1-alpha'; 'Interferon gamma'; 'Interleukin-1 beta'; 'Insulin'; 'Mitogen-activated protein kinase 1'; 'Mitogen-activated protein kinase 14'; 'Transforming growth factor beta-1 proprotein'; 'Tumor necrosis factor'	AKT1 HIF1A IFNG IL1B INS MAPK1 MAPK14 TGFB1 TNF	P31749 Q16665 P01579 P01584 P01308 P28482 Q16539 P01137 P01375	AKT1 HIF1A IFNG IL1B INS MAPK1 MAPK14 TGFB1 TNF	90.00 9/10	0.21 9/4321	9.459604597943216e-05
GO:1901214	regulation of neuron death	Any process that modulates the frequency, rate or extent of neuron death.	ENSG00000142208 ENSG00000100644 ENSG00000111537 ENSG00000232810	'RAC-alpha serine/threonine-protein kinase'; 'Hypoxia-inducible factor 1-alpha'; 'Interferon gamma'; 'Tumor necrosis factor'	AKT1 HIF1A IFNG TNF	P31749 Q16665 P01579 P01375	AKT1 HIF1A IFNG TNF	40.00 4/10	1.23 4/325	9.509185558400326e-05
GO:0098916	anterograde trans-synaptic signaling	Cell-cell signaling from pre to post-synapse, across the synaptic cleft.	ENSG00000142208 ENSG00000125538 ENSG00000254647 ENSG00000100030 ENSG00000232810	'RAC-alpha serine/threonine-protein kinase'; 'Interleukin-1 beta'; 'Insulin'; 'Mitogen-activated protein kinase 1'; 'Tumor necrosis factor'	AKT1 IL1B INS MAPK1 TNF	P31749 P01584 P01308 P28482 P01375	AKT1 IL1B INS MAPK1 TNF	50.00 5/10	0.70 5/713	9.61269812966965e-05
GO:0007268	chemical synaptic transmission	The vesicular release of classical neurotransmitter molecules from a presynapse, across a chemical synapse, the subsequent activation of neurotransmitter receptors at the postsynapse of a target cell (neuron, muscle, or secretory cell) and the effects of this activation on the postsynaptic membrane potential and ionic composition of the postsynaptic cytosol. This process encompasses both spontane…	ENSG00000142208 ENSG00000125538 ENSG00000254647 ENSG00000100030 ENSG00000232810	'RAC-alpha serine/threonine-protein kinase'; 'Interleukin-1 beta'; 'Insulin'; 'Mitogen-activated protein kinase 1'; 'Tumor necrosis factor'	AKT1 IL1B INS MAPK1 TNF	P31749 P01584 P01308 P28482 P01375	AKT1 IL1B INS MAPK1 TNF	50.00 5/10	0.70 5/713	9.61269812966965e-05
GO:0048856	anatomical structure development	The biological process whose specific outcome is the progression of an anatomical structure from an initial condition to its mature state. This process begins with the formation of the structure and ends with the mature structure, whatever form that may be including its natural destruction. An anatomical structure is any biological entity that occupies space and is distinguished from its surround…	ENSG00000142208 ENSG00000138798 ENSG00000100644 ENSG00000111537 ENSG00000125538 ENSG00000254647 ENSG00000100030 ENSG00000112062 ENSG00000105329 ENSG00000232810	'RAC-alpha serine/threonine-protein kinase'; 'Pro-epidermal growth factor'; 'Hypoxia-inducible factor 1-alpha'; 'Interferon gamma'; 'Interleukin-1 beta'; 'Insulin'; 'Mitogen-activated protein kinase 1'; 'Mitogen-activated protein kinase 14'; 'Transforming growth factor beta-1 proprotein'; 'Tumor necrosis factor'	AKT1 EGF HIF1A IFNG IL1B INS MAPK1 MAPK14 TGFB1 TNF	P31749 P01133 Q16665 P01579 P01584 P01308 P28482 Q16539 P01137 P01375	AKT1 EGF HIF1A IFNG IL1B INS MAPK1 MAPK14 TGFB1 TNF	100.00 10/10	0.16 10/6164	9.958757507091649e-05
GO:0099537	trans-synaptic signaling	Cell-cell signaling in either direction across the synaptic cleft.	ENSG00000142208 ENSG00000125538 ENSG00000254647 ENSG00000100030 ENSG00000232810	'RAC-alpha serine/threonine-protein kinase'; 'Interleukin-1 beta'; 'Insulin'; 'Mitogen-activated protein kinase 1'; 'Tumor necrosis factor'	AKT1 IL1B INS MAPK1 TNF	P31749 P01584 P01308 P28482 P01375	AKT1 IL1B INS MAPK1 TNF	50.00 5/10	0.69 5/721	0.00010109601219316082
GO:0070371	ERK1 and ERK2 cascade	An intracellular protein kinase cascade containing at least ERK1 or ERK2 (MAPKs), a MEK (a MAPKK) and a MAP3K. The cascade may involve 4 different kinases, as it can also contain an additional tier: the upstream MAP4K. The kinases in each tier phosphorylate and activate the kinase in the downstream tier to transmit a signal within a cell.	ENSG00000138798 ENSG00000125538 ENSG00000100030 ENSG00000232810	'Pro-epidermal growth factor'; 'Interleukin-1 beta'; 'Mitogen-activated protein kinase 1'; 'Tumor necrosis factor'	EGF IL1B MAPK1 TNF	P01133 P01584 P28482 P01375	EGF IL1B MAPK1 TNF	40.00 4/10	1.21 4/331	0.00010125204420861985
GO:0034612	response to tumor necrosis factor	Any process that results in a change in state or activity of a cell or an organism (in terms of movement, secretion, enzyme production, gene expression, etc.) as a result of a tumor necrosis factor stimulus.	ENSG00000142208 ENSG00000100030 ENSG00000112062 ENSG00000232810	'RAC-alpha serine/threonine-protein kinase'; 'Mitogen-activated protein kinase 1'; 'Mitogen-activated protein kinase 14'; 'Tumor necrosis factor'	AKT1 MAPK1 MAPK14 TNF	P31749 P28482 Q16539 P01375	AKT1 MAPK1 MAPK14 TNF	40.00 4/10	1.20 4/332	0.00010198198005460366
GO:0030213	hyaluronan biosynthetic process	The chemical reactions and pathways resulting in the formation of hyaluronan, the naturally occurring anionic form of hyaluronic acid, any member of a group of glycosaminoglycans, the repeat units of which consist of beta-1,4 linked D-glucuronyl-beta-(1,3)-N-acetyl-D-glucosamine.	ENSG00000138798 ENSG00000125538	'Pro-epidermal growth factor'; 'Interleukin-1 beta'	EGF IL1B	P01133 P01584	EGF IL1B	20.00 2/10	15.38 2/13	0.00010198198005460366
GO:0042362	fat-soluble vitamin biosynthetic process	The chemical reactions and pathways resulting in the formation of any of a diverse group of vitamins that are soluble in organic solvents and relatively insoluble in water.	ENSG00000111537 ENSG00000232810	'Interferon gamma'; 'Tumor necrosis factor'	IFNG TNF	P01579 P01375	IFNG TNF	20.00 2/10	15.38 2/13	0.00010198198005460366
GO:0010467	gene expression	The process in which a gene's sequence is converted into a mature gene product or products (proteins or RNA). This includes the production of an RNA transcript as well as any processing to produce a mature RNA product or an mRNA or circRNA (for protein-coding genes) and the translation of that mRNA or circRNA into protein. Protein maturation is included when required to form an active form of a p…	ENSG00000142208 ENSG00000138798 ENSG00000100644 ENSG00000111537 ENSG00000125538 ENSG00000254647 ENSG00000100030 ENSG00000112062 ENSG00000105329 ENSG00000232810	'RAC-alpha serine/threonine-protein kinase'; 'Pro-epidermal growth factor'; 'Hypoxia-inducible factor 1-alpha'; 'Interferon gamma'; 'Interleukin-1 beta'; 'Insulin'; 'Mitogen-activated protein kinase 1'; 'Mitogen-activated protein kinase 14'; 'Transforming growth factor beta-1 proprotein'; 'Tumor necrosis factor'	AKT1 EGF HIF1A IFNG IL1B INS MAPK1 MAPK14 TGFB1 TNF	P31749 P01133 Q16665 P01579 P01584 P01308 P28482 Q16539 P01137 P01375	AKT1 EGF HIF1A IFNG IL1B INS MAPK1 MAPK14 TGFB1 TNF	100.00 10/10	0.16 10/6192	0.00010289404982041608
GO:0007568	aging	A developmental process that is a deterioration and loss of function over time. Aging includes loss of functions such as resistance to disease, homeostasis, and fertility, as well as wear and tear. Aging includes cellular senescence, but is more inclusive. May precede death and may succeed developmental maturation (GO:0021700).	ENSG00000142208 ENSG00000100030 ENSG00000112062 ENSG00000105329	'RAC-alpha serine/threonine-protein kinase'; 'Mitogen-activated protein kinase 1'; 'Mitogen-activated protein kinase 14'; 'Transforming growth factor beta-1 proprotein'	AKT1 MAPK1 MAPK14 TGFB1	P31749 P28482 Q16539 P01137	AKT1 MAPK1 MAPK14 TGFB1	40.00 4/10	1.20 4/333	0.00010289404982041608
GO:0015980	energy derivation by oxidation of organic compounds	The chemical reactions and pathways by which a cell derives energy from organic compounds; results in the oxidation of the compounds from which energy is released.	ENSG00000142208 ENSG00000100644 ENSG00000111537 ENSG00000254647	'RAC-alpha serine/threonine-protein kinase'; 'Hypoxia-inducible factor 1-alpha'; 'Interferon gamma'; 'Insulin'	AKT1 HIF1A IFNG INS	P31749 Q16665 P01579 P01308	AKT1 HIF1A IFNG INS	40.00 4/10	1.20 4/334	0.00010358746845047303
GO:0060562	epithelial tube morphogenesis	The process in which the anatomical structures of a tube are generated and organized from an epithelium. Epithelial tubes transport gases, liquids and cells from one site to another and form the basic structure of many organs and tissues, with tube shape and organization varying from the single-celled excretory organ in Caenorhabditis elegans to the branching trees of the mammalian kidney and ins…	ENSG00000138798 ENSG00000100644 ENSG00000105329 ENSG00000232810	'Pro-epidermal growth factor'; 'Hypoxia-inducible factor 1-alpha'; 'Transforming growth factor beta-1 proprotein'; 'Tumor necrosis factor'	EGF HIF1A TGFB1 TNF	P01133 Q16665 P01137 P01375	EGF HIF1A TGFB1 TNF	40.00 4/10	1.20 4/334	0.00010358746845047303
GO:0043269	regulation of ion transport	Any process that modulates the frequency, rate or extent of the directed movement of charged atoms or small charged molecules into, out of or within a cell, or between cells, by means of some agent such as a transporter or pore.	ENSG00000142208 ENSG00000138798 ENSG00000111537 ENSG00000125538 ENSG00000105329	'RAC-alpha serine/threonine-protein kinase'; 'Pro-epidermal growth factor'; 'Interferon gamma'; 'Interleukin-1 beta'; 'Transforming growth factor beta-1 proprotein'	AKT1 EGF IFNG IL1B TGFB1	P31749 P01133 P01579 P01584 P01137	AKT1 EGF IFNG IL1B TGFB1	50.00 5/10	0.69 5/728	0.00010422951691167802
GO:0019217	regulation of fatty acid metabolic process	Any process that modulates the frequency, rate or extent of the chemical reactions and pathways involving fatty acids.	ENSG00000142208 ENSG00000125538 ENSG00000254647	'RAC-alpha serine/threonine-protein kinase'; 'Interleukin-1 beta'; 'Insulin'	AKT1 IL1B INS	P31749 P01584 P01308	AKT1 IL1B INS	30.00 3/10	2.86 3/105	0.00010425868554718165
GO:0044249	cellular biosynthetic process	The chemical reactions and pathways resulting in the formation of substances, carried out by individual cells.	ENSG00000142208 ENSG00000138798 ENSG00000100644 ENSG00000111537 ENSG00000125538 ENSG00000254647 ENSG00000100030 ENSG00000112062 ENSG00000105329 ENSG00000232810	'RAC-alpha serine/threonine-protein kinase'; 'Pro-epidermal growth factor'; 'Hypoxia-inducible factor 1-alpha'; 'Interferon gamma'; 'Interleukin-1 beta'; 'Insulin'; 'Mitogen-activated protein kinase 1'; 'Mitogen-activated protein kinase 14'; 'Transforming growth factor beta-1 proprotein'; 'Tumor necrosis factor'	AKT1 EGF HIF1A IFNG IL1B INS MAPK1 MAPK14 TGFB1 TNF	P31749 P01133 Q16665 P01579 P01584 P01308 P28482 Q16539 P01137 P01375	AKT1 EGF HIF1A IFNG IL1B INS MAPK1 MAPK14 TGFB1 TNF	100.00 10/10	0.16 10/6210	0.00010498104703946965
GO:0030154	cell differentiation	The process in which relatively unspecialized cells, e.g. embryonic or regenerative cells, acquire specialized structural and/or functional features that characterize the cells, tissues, or organs of the mature organism or some other relatively stable phase of the organism's life history. Differentiation includes the processes involved in commitment of a cell to a specific fate and its subsequent…	ENSG00000142208 ENSG00000100644 ENSG00000111537 ENSG00000125538 ENSG00000254647 ENSG00000100030 ENSG00000112062 ENSG00000105329 ENSG00000232810	'RAC-alpha serine/threonine-protein kinase'; 'Hypoxia-inducible factor 1-alpha'; 'Interferon gamma'; 'Interleukin-1 beta'; 'Insulin'; 'Mitogen-activated protein kinase 1'; 'Mitogen-activated protein kinase 14'; 'Transforming growth factor beta-1 proprotein'; 'Tumor necrosis factor'	AKT1 HIF1A IFNG IL1B INS MAPK1 MAPK14 TGFB1 TNF	P31749 Q16665 P01579 P01584 P01308 P28482 Q16539 P01137 P01375	AKT1 HIF1A IFNG IL1B INS MAPK1 MAPK14 TGFB1 TNF	90.00 9/10	0.20 9/4392	0.00010575867968824209
GO:0051235	maintenance of location	Any process in which a cell, substance or cellular entity, such as a protein complex or organelle, is maintained in a location and prevented from moving elsewhere.	ENSG00000142208 ENSG00000125538 ENSG00000105329 ENSG00000232810	'RAC-alpha serine/threonine-protein kinase'; 'Interleukin-1 beta'; 'Transforming growth factor beta-1 proprotein'; 'Tumor necrosis factor'	AKT1 IL1B TGFB1 TNF	P31749 P01584 P01137 P01375	AKT1 IL1B TGFB1 TNF	40.00 4/10	1.19 4/337	0.0001063360587711207
GO:1901360	organic cyclic compound metabolic process	The chemical reactions and pathways involving organic cyclic compound.	ENSG00000142208 ENSG00000138798 ENSG00000100644 ENSG00000111537 ENSG00000125538 ENSG00000254647 ENSG00000100030 ENSG00000112062 ENSG00000105329 ENSG00000232810	'RAC-alpha serine/threonine-protein kinase'; 'Pro-epidermal growth factor'; 'Hypoxia-inducible factor 1-alpha'; 'Interferon gamma'; 'Interleukin-1 beta'; 'Insulin'; 'Mitogen-activated protein kinase 1'; 'Mitogen-activated protein kinase 14'; 'Transforming growth factor beta-1 proprotein'; 'Tumor necrosis factor'	AKT1 EGF HIF1A IFNG IL1B INS MAPK1 MAPK14 TGFB1 TNF	P31749 P01133 Q16665 P01579 P01584 P01308 P28482 Q16539 P01137 P01375	AKT1 EGF HIF1A IFNG IL1B INS MAPK1 MAPK14 TGFB1 TNF	100.00 10/10	0.16 10/6227	0.00010731780662457398
GO:1990778	protein localization to cell periphery	A process in which a protein is transported to, or maintained in, the cell periphery.	ENSG00000142208 ENSG00000111537 ENSG00000254647 ENSG00000232810	'RAC-alpha serine/threonine-protein kinase'; 'Interferon gamma'; 'Insulin'; 'Tumor necrosis factor'	AKT1 IFNG INS TNF	P31749 P01579 P01308 P01375	AKT1 IFNG INS TNF	40.00 4/10	1.18 4/339	0.00010825818021186162
GO:0071375	cellular response to peptide hormone stimulus	Any process that results in a change in state or activity of a cell (in terms of movement, secretion, enzyme production, gene expression, etc.) as a result of a peptide hormone stimulus. A peptide hormone is any of a class of peptides that are secreted into the blood stream and have endocrine functions in living animals.	ENSG00000142208 ENSG00000125538 ENSG00000254647 ENSG00000105329	'RAC-alpha serine/threonine-protein kinase'; 'Interleukin-1 beta'; 'Insulin'; 'Transforming growth factor beta-1 proprotein'	AKT1 IL1B INS TGFB1	P31749 P01584 P01308 P01137	AKT1 IL1B INS TGFB1	40.00 4/10	1.18 4/339	0.00010825818021186162
GO:0104004	cellular response to environmental stimulus	Any process that results in a change in state or activity of a cell (in terms of movement, secretion, enzyme production, gene expression, etc.) as a result of an environmental stimulus.	ENSG00000142208 ENSG00000125538 ENSG00000112062 ENSG00000105329	'RAC-alpha serine/threonine-protein kinase'; 'Interleukin-1 beta'; 'Mitogen-activated protein kinase 14'; 'Transforming growth factor beta-1 proprotein'	AKT1 IL1B MAPK14 TGFB1	P31749 P01584 Q16539 P01137	AKT1 IL1B MAPK14 TGFB1	40.00 4/10	1.18 4/340	0.00010893916780546177
GO:0071214	cellular response to abiotic stimulus	Any process that results in a change in state or activity of a cell (in terms of movement, secretion, enzyme production, gene expression, etc.) as a result of an abiotic (non-living) stimulus.	ENSG00000142208 ENSG00000125538 ENSG00000112062 ENSG00000105329	'RAC-alpha serine/threonine-protein kinase'; 'Interleukin-1 beta'; 'Mitogen-activated protein kinase 14'; 'Transforming growth factor beta-1 proprotein'	AKT1 IL1B MAPK14 TGFB1	P31749 P01584 Q16539 P01137	AKT1 IL1B MAPK14 TGFB1	40.00 4/10	1.18 4/340	0.00010893916780546177
GO:0014013	regulation of gliogenesis	Any process that modulates the frequency, rate or extent of gliogenesis, the formation of mature glia.	ENSG00000125538 ENSG00000105329 ENSG00000232810	'Interleukin-1 beta'; 'Transforming growth factor beta-1 proprotein'; 'Tumor necrosis factor'	IL1B TGFB1 TNF	P01584 P01137 P01375	IL1B TGFB1 TNF	30.00 3/10	2.80 3/107	0.00010893916780546177
GO:0050863	regulation of T cell activation	Any process that modulates the frequency, rate or extent of T cell activation.	ENSG00000142208 ENSG00000111537 ENSG00000125538 ENSG00000105329	'RAC-alpha serine/threonine-protein kinase'; 'Interferon gamma'; 'Interleukin-1 beta'; 'Transforming growth factor beta-1 proprotein'	AKT1 IFNG IL1B TGFB1	P31749 P01579 P01584 P01137	AKT1 IFNG IL1B TGFB1	40.00 4/10	1.17 4/341	0.00011000898960242161
GO:2001237	negative regulation of extrinsic apoptotic signaling pathway	Any process that stops, prevents or reduces the frequency, rate or extent of extrinsic apoptotic signaling pathway.	ENSG00000142208 ENSG00000125538 ENSG00000232810	'RAC-alpha serine/threonine-protein kinase'; 'Interleukin-1 beta'; 'Tumor necrosis factor'	AKT1 IL1B TNF	P31749 P01584 P01375	AKT1 IL1B TNF	30.00 3/10	2.78 3/108	0.00011106135603044842
GO:0046425	regulation of receptor signaling pathway via JAK-STAT	Any process that modulates the frequency, rate or extent of receptor signaling via JAK-STAT.	ENSG00000138798 ENSG00000111537 ENSG00000232810	'Pro-epidermal growth factor'; 'Interferon gamma'; 'Tumor necrosis factor'	EGF IFNG TNF	P01133 P01579 P01375	EGF IFNG TNF	30.00 3/10	2.78 3/108	0.00011106135603044842
GO:0009617	response to bacterium	Any process that results in a change in state or activity of a cell or an organism (in terms of movement, secretion, enzyme production, gene expression, etc.) as a result of a stimulus from a bacterium.	ENSG00000142208 ENSG00000125538 ENSG00000100030 ENSG00000112062 ENSG00000232810	'RAC-alpha serine/threonine-protein kinase'; 'Interleukin-1 beta'; 'Mitogen-activated protein kinase 1'; 'Mitogen-activated protein kinase 14'; 'Tumor necrosis factor'	AKT1 IL1B MAPK1 MAPK14 TNF	P31749 P01584 P28482 Q16539 P01375	AKT1 IL1B MAPK1 MAPK14 TNF	50.00 5/10	0.67 5/743	0.0001122258892199946
GO:0033138	positive regulation of peptidyl-serine phosphorylation	Any process that activates or increases the frequency, rate or extent of the phosphorylation of peptidyl-serine.	ENSG00000142208 ENSG00000111537 ENSG00000232810	'RAC-alpha serine/threonine-protein kinase'; 'Interferon gamma'; 'Tumor necrosis factor'	AKT1 IFNG TNF	P31749 P01579 P01375	AKT1 IFNG TNF	30.00 3/10	2.75 3/109	0.0001137729227758008
GO:0099536	synaptic signaling	Cell-cell signaling to, from or within a synapse.	ENSG00000142208 ENSG00000125538 ENSG00000254647 ENSG00000100030 ENSG00000232810	'RAC-alpha serine/threonine-protein kinase'; 'Interleukin-1 beta'; 'Insulin'; 'Mitogen-activated protein kinase 1'; 'Tumor necrosis factor'	AKT1 IL1B INS MAPK1 TNF	P31749 P01584 P01308 P28482 P01375	AKT1 IL1B INS MAPK1 TNF	50.00 5/10	0.67 5/747	0.00011457760123602044
GO:0031650	regulation of heat generation	Any process that modulates the rate or extent of heat generation.	ENSG00000125538 ENSG00000232810	'Interleukin-1 beta'; 'Tumor necrosis factor'	IL1B TNF	P01584 P01375	IL1B TNF	20.00 2/10	14.29 2/14	0.00011457760123602044
GO:0140014	mitotic nuclear division	A mitotic cell cycle process comprising the steps by which the nucleus of a eukaryotic cell divides; the process involves condensation of chromosomal DNA into a highly compacted form. Canonically, mitosis produces two daughter nuclei whose chromosome complement is identical to that of the mother cell.	ENSG00000138798 ENSG00000125538 ENSG00000254647 ENSG00000105329	'Pro-epidermal growth factor'; 'Interleukin-1 beta'; 'Insulin'; 'Transforming growth factor beta-1 proprotein'	EGF IL1B INS TGFB1	P01133 P01584 P01308 P01137	EGF IL1B INS TGFB1	40.00 4/10	1.16 4/346	0.00011506250776168338
GO:0007088	regulation of mitotic nuclear division	Any process that modulates the frequency, rate or extent of mitosis.	ENSG00000138798 ENSG00000125538 ENSG00000254647	'Pro-epidermal growth factor'; 'Interleukin-1 beta'; 'Insulin'	EGF IL1B INS	P01133 P01584 P01308	EGF IL1B INS	30.00 3/10	2.73 3/110	0.00011611824212104555
GO:1901576	organic substance biosynthetic process	The chemical reactions and pathways resulting in the formation of an organic substance, any molecular entity containing carbon.	ENSG00000142208 ENSG00000138798 ENSG00000100644 ENSG00000111537 ENSG00000125538 ENSG00000254647 ENSG00000100030 ENSG00000112062 ENSG00000105329 ENSG00000232810	'RAC-alpha serine/threonine-protein kinase'; 'Pro-epidermal growth factor'; 'Hypoxia-inducible factor 1-alpha'; 'Interferon gamma'; 'Interleukin-1 beta'; 'Insulin'; 'Mitogen-activated protein kinase 1'; 'Mitogen-activated protein kinase 14'; 'Transforming growth factor beta-1 proprotein'; 'Tumor necrosis factor'	AKT1 EGF HIF1A IFNG IL1B INS MAPK1 MAPK14 TGFB1 TNF	P31749 P01133 Q16665 P01579 P01584 P01308 P28482 Q16539 P01137 P01375	AKT1 EGF HIF1A IFNG IL1B INS MAPK1 MAPK14 TGFB1 TNF	100.00 10/10	0.16 10/6297	0.00011690566158917817
GO:0016042	lipid catabolic process	The chemical reactions and pathways resulting in the breakdown of lipids, compounds soluble in an organic solvent but not, or sparingly, in an aqueous solvent.	ENSG00000142208 ENSG00000125538 ENSG00000254647 ENSG00000232810	'RAC-alpha serine/threonine-protein kinase'; 'Interleukin-1 beta'; 'Insulin'; 'Tumor necrosis factor'	AKT1 IL1B INS TNF	P31749 P01584 P01308 P01375	AKT1 IL1B INS TNF	40.00 4/10	1.15 4/348	0.00011708493205735384
GO:0031323	regulation of cellular metabolic process	Any process that modulates the frequency, rate or extent of the chemical reactions and pathways by which individual cells transform chemical substances.	ENSG00000142208 ENSG00000138798 ENSG00000100644 ENSG00000111537 ENSG00000125538 ENSG00000254647 ENSG00000100030 ENSG00000112062 ENSG00000105329 ENSG00000232810	'RAC-alpha serine/threonine-protein kinase'; 'Pro-epidermal growth factor'; 'Hypoxia-inducible factor 1-alpha'; 'Interferon gamma'; 'Interleukin-1 beta'; 'Insulin'; 'Mitogen-activated protein kinase 1'; 'Mitogen-activated protein kinase 14'; 'Transforming growth factor beta-1 proprotein'; 'Tumor necrosis factor'	AKT1 EGF HIF1A IFNG IL1B INS MAPK1 MAPK14 TGFB1 TNF	P31749 P01133 Q16665 P01579 P01584 P01308 P28482 Q16539 P01137 P01375	AKT1 EGF HIF1A IFNG IL1B INS MAPK1 MAPK14 TGFB1 TNF	100.00 10/10	0.16 10/6309	0.0001184056592666817
GO:0048869	cellular developmental process	A biological process whose specific outcome is the progression of a cell over time from an initial condition to a later condition.	ENSG00000142208 ENSG00000100644 ENSG00000111537 ENSG00000125538 ENSG00000254647 ENSG00000100030 ENSG00000112062 ENSG00000105329 ENSG00000232810	'RAC-alpha serine/threonine-protein kinase'; 'Hypoxia-inducible factor 1-alpha'; 'Interferon gamma'; 'Interleukin-1 beta'; 'Insulin'; 'Mitogen-activated protein kinase 1'; 'Mitogen-activated protein kinase 14'; 'Transforming growth factor beta-1 proprotein'; 'Tumor necrosis factor'	AKT1 HIF1A IFNG IL1B INS MAPK1 MAPK14 TGFB1 TNF	P31749 Q16665 P01579 P01584 P01308 P28482 Q16539 P01137 P01375	AKT1 HIF1A IFNG IL1B INS MAPK1 MAPK14 TGFB1 TNF	90.00 9/10	0.20 9/4468	0.0001184056592666817
GO:0046620	regulation of organ growth	Any process that modulates the frequency, rate or extent of growth of an organ of an organism.	ENSG00000142208 ENSG00000100030 ENSG00000112062	'RAC-alpha serine/threonine-protein kinase'; 'Mitogen-activated protein kinase 1'; 'Mitogen-activated protein kinase 14'	AKT1 MAPK1 MAPK14	P31749 P28482 Q16539	AKT1 MAPK1 MAPK14	30.00 3/10	2.70 3/111	0.0001184056592666817
GO:0071496	cellular response to external stimulus	Any process that results in a change in state or activity of a cell (in terms of movement, secretion, enzyme production, gene expression, etc.) as a result of an external stimulus.	ENSG00000142208 ENSG00000125538 ENSG00000100030 ENSG00000105329	'RAC-alpha serine/threonine-protein kinase'; 'Interleukin-1 beta'; 'Mitogen-activated protein kinase 1'; 'Transforming growth factor beta-1 proprotein'	AKT1 IL1B MAPK1 TGFB1	P31749 P01584 P28482 P01137	AKT1 IL1B MAPK1 TGFB1	40.00 4/10	1.13 4/353	0.00012297513455911314
GO:0001938	positive regulation of endothelial cell proliferation	Any process that activates or increases the rate or extent of endothelial cell proliferation.	ENSG00000142208 ENSG00000138798 ENSG00000100644	'RAC-alpha serine/threonine-protein kinase'; 'Pro-epidermal growth factor'; 'Hypoxia-inducible factor 1-alpha'	AKT1 EGF HIF1A	P31749 P01133 Q16665	AKT1 EGF HIF1A	30.00 3/10	2.65 3/113	0.00012435446114633872
GO:0033554	cellular response to stress	Any process that results in a change in state or activity of a cell (in terms of movement, secretion, enzyme production, gene expression, etc.) as a result of a stimulus indicating the organism is under stress. The stress is usually, but not necessarily, exogenous (e.g. temperature, humidity, ionizing radiation).	ENSG00000142208 ENSG00000100644 ENSG00000125538 ENSG00000254647 ENSG00000100030 ENSG00000112062 ENSG00000232810	'RAC-alpha serine/threonine-protein kinase'; 'Hypoxia-inducible factor 1-alpha'; 'Interleukin-1 beta'; 'Insulin'; 'Mitogen-activated protein kinase 1'; 'Mitogen-activated protein kinase 14'; 'Tumor necrosis factor'	AKT1 HIF1A IL1B INS MAPK1 MAPK14 TNF	P31749 Q16665 P01584 P01308 P28482 Q16539 P01375	AKT1 HIF1A IL1B INS MAPK1 MAPK14 TNF	70.00 7/10	0.33 7/2142	0.00012520360078822126
GO:0062197	cellular response to chemical stress	Any process that results in a change in state or activity of a cell (in terms of movement, secretion, enzyme production, gene expression, etc.) as a result of a chemical stimulus indicating the organism is under stress.	ENSG00000142208 ENSG00000100644 ENSG00000254647 ENSG00000100030	'RAC-alpha serine/threonine-protein kinase'; 'Hypoxia-inducible factor 1-alpha'; 'Insulin'; 'Mitogen-activated protein kinase 1'	AKT1 HIF1A INS MAPK1	P31749 Q16665 P01308 P28482	AKT1 HIF1A INS MAPK1	40.00 4/10	1.12 4/356	0.0001264743885442633
GO:0008610	lipid biosynthetic process	The chemical reactions and pathways resulting in the formation of lipids, compounds soluble in an organic solvent but not, or sparingly, in an aqueous solvent.	ENSG00000142208 ENSG00000111537 ENSG00000125538 ENSG00000254647 ENSG00000232810	'RAC-alpha serine/threonine-protein kinase'; 'Interferon gamma'; 'Interleukin-1 beta'; 'Insulin'; 'Tumor necrosis factor'	AKT1 IFNG IL1B INS TNF	P31749 P01579 P01584 P01308 P01375	AKT1 IFNG IL1B INS TNF	50.00 5/10	0.65 5/768	0.00012833014227976958
GO:0010763	positive regulation of fibroblast migration	Any process that increases the rate, frequency or extent of fibroblast cell migration. Fibroblast cell migration is accomplished by extension and retraction of a pseudopodium.	ENSG00000142208 ENSG00000105329	'RAC-alpha serine/threonine-protein kinase'; 'Transforming growth factor beta-1 proprotein'	AKT1 TGFB1	P31749 P01137	AKT1 TGFB1	20.00 2/10	13.33 2/15	0.00012903580906756677
GO:0002526	acute inflammatory response	Inflammation which comprises a rapid, short-lived, relatively uniform response to acute injury or antigenic challenge and is characterized by accumulations of fluid, plasma proteins, and granulocytic leukocytes. An acute inflammatory response occurs within a matter of minutes or hours, and either resolves within a few days or becomes a chronic inflammatory response.	ENSG00000125538 ENSG00000254647 ENSG00000232810	'Interleukin-1 beta'; 'Insulin'; 'Tumor necrosis factor'	IL1B INS TNF	P01584 P01308 P01375	IL1B INS TNF	30.00 3/10	2.61 3/115	0.0001299475892459401
GO:0006096	glycolytic process	The chemical reactions and pathways resulting in the breakdown of a carbohydrate into pyruvate, with the concomitant production of a small amount of ATP and the reduction of NAD(P) to NAD(P)H. Glycolysis begins with the metabolism of a carbohydrate to generate products that can enter the pathway and ends with the production of pyruvate. Pyruvate may be converted to acetyl-coenzyme A, ethanol, lac…	ENSG00000100644 ENSG00000111537 ENSG00000254647	'Hypoxia-inducible factor 1-alpha'; 'Interferon gamma'; 'Insulin'	HIF1A IFNG INS	Q16665 P01579 P01308	HIF1A IFNG INS	30.00 3/10	2.59 3/116	0.00013268296361477404
GO:0009058	biosynthetic process	The chemical reactions and pathways resulting in the formation of substances; typically the energy-requiring part of metabolism in which simpler substances are transformed into more complex ones.	ENSG00000142208 ENSG00000138798 ENSG00000100644 ENSG00000111537 ENSG00000125538 ENSG00000254647 ENSG00000100030 ENSG00000112062 ENSG00000105329 ENSG00000232810	'RAC-alpha serine/threonine-protein kinase'; 'Pro-epidermal growth factor'; 'Hypoxia-inducible factor 1-alpha'; 'Interferon gamma'; 'Interleukin-1 beta'; 'Insulin'; 'Mitogen-activated protein kinase 1'; 'Mitogen-activated protein kinase 14'; 'Transforming growth factor beta-1 proprotein'; 'Tumor necrosis factor'	AKT1 EGF HIF1A IFNG IL1B INS MAPK1 MAPK14 TGFB1 TNF	P31749 P01133 Q16665 P01579 P01584 P01308 P28482 Q16539 P01137 P01375	AKT1 EGF HIF1A IFNG IL1B INS MAPK1 MAPK14 TGFB1 TNF	100.00 10/10	0.16 10/6391	0.00013268296361477404
GO:1903510	mucopolysaccharide metabolic process	The chemical reactions and pathways involving mucopolysaccharide.	ENSG00000142208 ENSG00000138798 ENSG00000125538	'RAC-alpha serine/threonine-protein kinase'; 'Pro-epidermal growth factor'; 'Interleukin-1 beta'	AKT1 EGF IL1B	P31749 P01133 P01584	AKT1 EGF IL1B	30.00 3/10	2.59 3/116	0.00013268296361477404
[truncated: 1,541 more rows]

## Sheet: 8-intersections_main targets
Intersections of lists of main common targets of the DEG of the 3 datasets
					Names	total	elements
					targets_LT targets_ST targets_common	14	VEGFA MMP2 TLR4 PPARG BGLAP COL3A1 SELE ICAM1 FN1 BCL2 CDKN1A SLC2A4 IL6 ERBB2
[truncated: 2,267 more rows]
