# Supplementary material for: Transcriptome profiling reveals stress-responsive gene networks in cattle muscles
Source: PeerJ. 2022 Apr 6;10:e13150. doi: 10.7717/peerj.13150 (PMC8994496; doi:10.7717/peerj.13150)
Supplement: Supplemental Information 6 [file peerj-10-13150-s006.xlsx]

## Sheet: Animal groups
LT280	NOSTRESS
LT282	NOSTRESS
LT286	NOSTRESS
LT302	NOSTRESS
LT304	NOSTRESS
LT308	NOSTRESS
LT314	NOSTRESS
LT316	NOSTRESS
LT320	NOSTRESS
LT331	NOSTRESS
LT287	STRESS
LT297	STRESS
LT299	STRESS
LT301	STRESS
LT303	STRESS
LT305	STRESS
LT311	STRESS
LT321	STRESS
LT324	STRESS
LT330	STRESS

## Sheet: qPCR_raw-data_LT
Experiment File Name	Z:\UMRH_commun\Sauvegardes\Sauvegardes_StepOne\amuvi\Geneviève\AB_172_Lipivimus_LT_ATF3_22052013.eds												Experiment File Name	Z:\UMRH_commun\Sauvegardes\Sauvegardes_StepOne\amuvi\Geneviève\AB_173_Lipivimus_LT_TBP_22052013.eds												Experiment File Name	Z:\UMRH_commun\Sauvegardes\Sauvegardes_StepOne\amuvi\Geneviève\AB_174_Lipivimus_LT_CEBPD_23052013.eds												Experiment File Name	Z:\UMRH_commun\Sauvegardes\Sauvegardes_StepOne\amuvi\Geneviève\AB_175_Lipivimus_LT_RPLPO_23052013.eds
Experiment Run End Time	Not Started												Experiment Run End Time	2013-05-22 14:31:29 PM CEST												Experiment Run End Time	Not Started												Experiment Run End Time	2013-05-23 13:57:38 PM CEST
Instrument Type	steponeplus												Instrument Type	steponeplus												Instrument Type	steponeplus												Instrument Type	steponeplus
Passive Reference	ROX												Passive Reference	ROX												Passive Reference	ROX												Passive Reference	ROX
ATF3													TBP													CEBPD													RPL0
Well	Sample Name	Target Name	Task	Reporter	Quencher	Cт	Cт Mean	Cт SD	Quantity	Quantity Mean	Quantity SD		Well	Sample Name	Target Name	Task	Reporter	Quencher	Cт	Cт Mean	Cт SD	Quantity	Quantity Mean	Quantity SD		Well	Sample Name	Target Name	Task	Reporter	Quencher	Cт	Cт Mean	Cт SD	Quantity	Quantity Mean	Quantity SD		Well	Sample Name	Target Name	Task	Reporter	Quencher	Cт	Cт Mean	Cт SD	Quantity	Quantity Mean
A1	LT280	ATF3	UNKNOWN	SYBR	None	23.5574	23.5844	0.0547074	55255	54276.6	1994.91		A1	LT280	TBP	UNKNOWN	SYBR	None	28.7104	28.638	0.063867	39601.1	41633.4	1796.2		A1	LT280	CEBPD	UNKNOWN	SYBR	None	27.84	27.8539	0.0540019	53139.7	52655.9	1956.28		A1	LT280	RPLPO	UNKNOWN	SYBR	None	19.4474	19.5434	0.234507	47580.2	44843.2
A2	LT280	ATF3	UNKNOWN	SYBR	None	23.6473	23.5844	0.0547074	51981.3	54276.6	1994.91		A2	LT280	TBP	UNKNOWN	SYBR	None	28.5895	28.638	0.063867	43008.2	41633.4	1796.2		A2	LT280	CEBPD	UNKNOWN	SYBR	None	27.9135	27.8539	0.0540019	50503.1	52655.9	1956.28		A2	LT280	RPLPO	UNKNOWN	SYBR	None	19.3721	19.5434	0.234507	50199.6	44843.2
A3	LT280	ATF3	UNKNOWN	SYBR	None	23.5484	23.5844	0.0547074	55593.3	54276.6	1994.91		A3	LT280	TBP	UNKNOWN	SYBR	None	28.6141	28.638	0.063867	42290.8	41633.4	1796.2		A3	LT280	CEBPD	UNKNOWN	SYBR	None	27.8082	27.8539	0.0540019	54324.8	52655.9	1956.28		A3	LT280	RPLPO	UNKNOWN	SYBR	None	19.8106	19.5434	0.234507	36749.9	44843.2
A4	LT282	ATF3	UNKNOWN	SYBR	None	23.5194	23.5227	0.0430623	56699.4	56586.4	1651.67		A4	LT282	TBP	UNKNOWN	SYBR	None	28.525	28.3399	0.161849	44943.1	51203.2	5483.75		A4	LT282	CEBPD	UNKNOWN	SYBR	None	28.8159	28.8283	0.0290116	27027.2	26800.6	535.789		A4	LT282	RPLPO	UNKNOWN	SYBR	None	18.9692	18.96	0.0396636	66850.3	67309.4
A5	LT282	ATF3	UNKNOWN	SYBR	None	23.4815	23.5227	0.0430623	58178.7	56586.4	1651.67		A5	LT282	TBP	UNKNOWN	SYBR	None	28.2251	28.3399	0.161849	55158.1	51203.2	5483.75		A5	LT282	CEBPD	UNKNOWN	SYBR	None	28.8614	28.8283	0.0290116	26188.7	26800.6	535.789		A5	LT282	RPLPO	UNKNOWN	SYBR	None	18.9165	18.96	0.0396636	69404.2	67309.4
A6	LT282	ATF3	UNKNOWN	SYBR	None	23.5674	23.5227	0.0430623	54881.1	56586.4	1651.67		A6	LT282	TBP	UNKNOWN	SYBR	None	28.2696	28.3399	0.161849	53508.3	51203.2	5483.75		A6	LT282	CEBPD	UNKNOWN	SYBR	None	28.8075	28.8283	0.0290116	27185.8	26800.6	535.789		A6	LT282	RPLPO	UNKNOWN	SYBR	None	18.9942	18.96	0.0396636	65673.8	67309.4
A7	LT286	ATF3	UNKNOWN	SYBR	None	22.6348	22.6323	0.0377801	103385	103584	2660.55		A7	LT286	TBP	UNKNOWN	SYBR	None	28.2991	28.2771	0.0215755	52440.6	53238	784.031		A7	LT286	CEBPD	UNKNOWN	SYBR	None	29.3692	29.2419	0.110908	18422.1	20159.8	1515.02		A7	LT286	RPLPO	UNKNOWN	SYBR	None	18.8585	18.8379	0.0205489	72328.9	73400.5
A8	LT286	ATF3	UNKNOWN	SYBR	None	22.5933	22.6323	0.0377801	106338	103584	2660.55		A8	LT286	TBP	UNKNOWN	SYBR	None	28.256	28.2771	0.0215755	54008	53238	784.031		A8	LT286	CEBPD	UNKNOWN	SYBR	None	29.1902	29.2419	0.110908	20854	20159.8	1515.02		A8	LT286	RPLPO	UNKNOWN	SYBR	None	18.8174	18.8379	0.0205489	74473.9	73400.5
A9	LT286	ATF3	UNKNOWN	SYBR	None	22.6687	22.6323	0.0377801	101028	103584	2660.55		A9	LT286	TBP	UNKNOWN	SYBR	None	28.2763	28.2771	0.0215755	53265.5	53238	784.031		A9	LT286	CEBPD	UNKNOWN	SYBR	None	29.1662	29.2419	0.110908	21203.4	20159.8	1515.02		A9	LT286	RPLPO	UNKNOWN	SYBR	None	18.8378	18.8379	0.0205489	73398.7	73400.5
A10	LT287	ATF3	UNKNOWN	SYBR	None	22.2812	22.3586	0.068272	131440	124797	5848.95		A10	LT287	TBP	UNKNOWN	SYBR	None	28.0611	28.1801	0.103061	61698.5	56978	4088.09		A10	LT287	CEBPD	UNKNOWN	SYBR	None	27.6332	27.594	0.0350732	61327.5	63028.4	1523.54		A10	LT287	RPLPO	UNKNOWN	SYBR	None	18.7837	18.8725	0.0806789	76275.6	71691.9
A11	LT287	ATF3	UNKNOWN	SYBR	None	22.4102	22.3586	0.068272	120419	124797	5848.95		A11	LT287	TBP	UNKNOWN	SYBR	None	28.2389	28.1801	0.103061	54640.6	56978	4088.09		A11	LT287	CEBPD	UNKNOWN	SYBR	None	27.5656	27.594	0.0350732	64267.8	63028.4	1523.54		A11	LT287	RPLPO	UNKNOWN	SYBR	None	18.8922	18.8725	0.0806789	70615.8	71691.9
A12	LT287	ATF3	UNKNOWN	SYBR	None	22.3845	22.3586	0.068272	122534	124797	5848.95		A12	LT287	TBP	UNKNOWN	SYBR	None	28.2402	28.1801	0.103061	54595	56978	4088.09		A12	LT287	CEBPD	UNKNOWN	SYBR	None	27.5831	27.594	0.0350732	63490.1	63028.4	1523.54		A12	LT287	RPLPO	UNKNOWN	SYBR	None	18.9415	18.8725	0.0806789	68184.1	71691.9
B1	LT297	ATF3	UNKNOWN	SYBR	None	21.8271	21.7217	0.0965282	178918	192462	12478.5		B1	LT297	TBP	UNKNOWN	SYBR	None	28.6377	28.6258	0.0273932	41614.5	41960.7	788.792		B1	LT297	CEBPD	UNKNOWN	SYBR	None	26.9426	26.9141	0.050612	98955.2	100968	3575.3		B1	LT297	RPLPO	UNKNOWN	SYBR	None	19.3224	19.1601	0.162512	52004.7	58625
B2	LT297	ATF3	UNKNOWN	SYBR	None	21.6376	21.7217	0.0965282	203491	192462	12478.5		B2	LT297	TBP	UNKNOWN	SYBR	None	28.5944	28.6258	0.0273932	42863.4	41960.7	788.792		B2	LT297	CEBPD	UNKNOWN	SYBR	None	26.8556	26.9141	0.050612	105096	100968	3575.3		B2	LT297	RPLPO	UNKNOWN	SYBR	None	18.9974	19.1601	0.162512	65526.6	58625
B3	LT297	ATF3	UNKNOWN	SYBR	None	21.7005	21.7217	0.0965282	194978	192462	12478.5		B3	LT297	TBP	UNKNOWN	SYBR	None	28.6451	28.6258	0.0273932	41404.3	41960.7	788.792		B3	LT297	CEBPD	UNKNOWN	SYBR	None	26.944	26.9141	0.050612	98853.7	100968	3575.3		B3	LT297	RPLPO	UNKNOWN	SYBR	None	19.1606	19.1601	0.162512	58343.8	58625
B4	LT299	ATF3	UNKNOWN	SYBR	None	21.9739	21.9503	0.0204393	161936	164563	2274.79		B4	LT299	TBP	UNKNOWN	SYBR	None	28.2084	28.0738	0.119477	55793.4	61297.2	4904		B4	LT299	CEBPD	UNKNOWN	SYBR	None	27.2416	27.1733	0.061617	80439	84387.8	3572.08		B4	LT299	RPLPO	UNKNOWN	SYBR	None	18.7337	18.7438	0.00886038	79040.9	78472
B5	LT299	ATF3	UNKNOWN	SYBR	None	21.9388	21.9503	0.0204393	165844	164563	2274.79		B5	LT299	TBP	UNKNOWN	SYBR	None	27.9802	28.0738	0.119477	65202.4	61297.2	4904		B5	LT299	CEBPD	UNKNOWN	SYBR	None	27.1219	27.1733	0.061617	87394.3	84387.8	3572.08		B5	LT299	RPLPO	UNKNOWN	SYBR	None	18.748	18.7438	0.00886038	78237.5	78472
B6	LT299	ATF3	UNKNOWN	SYBR	None	21.9383	21.9503	0.0204393	165908	164563	2274.79		B6	LT299	TBP	UNKNOWN	SYBR	None	28.0329	28.0738	0.119477	62895.9	61297.2	4904		B6	LT299	CEBPD	UNKNOWN	SYBR	None	27.1564	27.1733	0.061617	85330	84387.8	3572.08		B6	LT299	RPLPO	UNKNOWN	SYBR	None	18.7498	18.7438	0.00886038	78137.5	78472
B7	LT301	ATF3	UNKNOWN	SYBR	None	21.2393	21.2233	0.0141644	266678	269599	2587.22		B7	LT301	TBP	UNKNOWN	SYBR	None	28.7493	28.8311	0.0902659	38562.3	36511.5	2232.8		B7	LT301	CEBPD	UNKNOWN	SYBR	None	27.4966	27.5215	0.0249438	67411.7	66267.4	1144.99		B7	LT301	RPLPO	UNKNOWN	SYBR	None	19.3552	19.363	0.0155575	50806.1	50526.3
B8	LT301	ATF3	UNKNOWN	SYBR	None	21.2124	21.2233	0.0141644	271603	269599	2587.22		B8	LT301	TBP	UNKNOWN	SYBR	None	28.8162	28.8311	0.0902659	36839.3	36511.5	2232.8		B8	LT301	CEBPD	UNKNOWN	SYBR	None	27.5465	27.5215	0.0249438	65121.8	66267.4	1144.99		B8	LT301	RPLPO	UNKNOWN	SYBR	None	19.3529	19.363	0.0155575	50888.2	50526.3
B9	LT301	ATF3	UNKNOWN	SYBR	None	21.2183	21.2233	0.0141644	270516	269599	2587.22		B9	LT301	TBP	UNKNOWN	SYBR	None	28.9279	28.8311	0.0902659	34132.9	36511.5	2232.8		B9	LT301	CEBPD	UNKNOWN	SYBR	None	27.5213	27.5215	0.0249438	66268.6	66267.4	1144.99		B9	LT301	RPLPO	UNKNOWN	SYBR	None	19.3809	19.363	0.0155575	49884.7	50526.3
B10	LT302	ATF3	UNKNOWN	SYBR	None	23.439	23.4798	0.0939582	59881	58321.4	3655.95		B10	LT302	TBP	UNKNOWN	SYBR	None	29.1935	29.1771	0.0213385	28472.6	28794.2	421.026		B10	LT302	CEBPD	UNKNOWN	SYBR	None	29.483	29.4272	0.0828763	17025	17716.5	1032.73		B10	LT302	RPLPO	UNKNOWN	SYBR	None	19.1512	19.2285	0.103047	58738.2	55691.3
B11	LT302	ATF3	UNKNOWN	SYBR	None	23.4132	23.4798	0.0939582	60938.9	58321.4	3655.95		B11	LT302	TBP	UNKNOWN	SYBR	None	29.153	29.1771	0.0213385	29270.7	28794.2	421.026		B11	LT302	CEBPD	UNKNOWN	SYBR	None	29.332	29.4272	0.0828763	18903.6	17716.5	1032.73		B11	LT302	RPLPO	UNKNOWN	SYBR	None	19.189	19.2285	0.103047	57179.7	55691.3
B12	LT302	ATF3	UNKNOWN	SYBR	None	23.5873	23.4798	0.0939582	54144.3	58321.4	3655.95		B12	LT302	TBP	UNKNOWN	SYBR	None	29.1849	29.1771	0.0213385	28639.2	28794.2	421.026		B12	LT302	CEBPD	UNKNOWN	SYBR	None	29.4665	29.4272	0.0828763	17220.8	17716.5	1032.73		B12	LT302	RPLPO	UNKNOWN	SYBR	None	19.3455	19.2285	0.103047	51156.1	55691.3
C1	LT303	ATF3	UNKNOWN	SYBR	None	21.6287	21.5385	0.086821	204718	217901	12794.1		C1	LT303	TBP	UNKNOWN	SYBR	None	28.5344	28.5345	0.0456611	44656.8	44667.8	1392.57		C1	LT303	CEBPD	UNKNOWN	SYBR	None	28.4399	28.54	0.0955394	35070.3	32768.3	2178.68		C1	LT303	RPLPO	UNKNOWN	SYBR	None	18.9125	18.791	0.108133	69600.2	76033.5
C2	LT303	ATF3	UNKNOWN	SYBR	None	21.4555	21.5385	0.086821	230267	217901	12794.1		C2	LT303	TBP	UNKNOWN	SYBR	None	28.5802	28.5345	0.0456611	43280.8	44667.8	1392.57		C2	LT303	CEBPD	UNKNOWN	SYBR	None	28.5499	28.54	0.0955394	32496.1	32768.3	2178.68		C2	LT303	RPLPO	UNKNOWN	SYBR	None	18.7056	18.791	0.108133	80636.7	76033.5
C3	LT303	ATF3	UNKNOWN	SYBR	None	21.5313	21.5385	0.086821	218717	217901	12794.1		C3	LT303	TBP	UNKNOWN	SYBR	None	28.4889	28.5345	0.0456611	46065.9	44667.8	1392.57		C3	LT303	CEBPD	UNKNOWN	SYBR	None	28.6302	28.54	0.0955394	30738.5	32768.3	2178.68		C3	LT303	RPLPO	UNKNOWN	SYBR	None	18.7548	18.791	0.108133	77863.5	76033.5
C4	LT304	ATF3	UNKNOWN	SYBR	None	24.0076	24.0404	0.145968	40700.7	39932.7	3890.2		C4	LT304	TBP	UNKNOWN	SYBR	None	28.8115	28.9222	0.117667	36957.5	34340	2739.16		C4	LT304	CEBPD	UNKNOWN	SYBR	None	29.6429	29.5976	0.0418392	15240.3	15730.7	454.051		C4	LT304	RPLPO	UNKNOWN	SYBR	None	19.1987	19.1538	0.0430716	56787.3	58645.7
C5	LT304	ATF3	UNKNOWN	SYBR	None	23.9137	24.0404	0.145968	43381.6	39932.7	3890.2		C5	LT304	TBP	UNKNOWN	SYBR	None	29.0458	28.9222	0.117667	31493.5	34340	2739.16		C5	LT304	CEBPD	UNKNOWN	SYBR	None	29.5604	29.5976	0.0418392	16136.5	15730.7	454.051		C5	LT304	RPLPO	UNKNOWN	SYBR	None	19.1128	19.1538	0.0430716	60363.8	58645.7
C6	LT304	ATF3	UNKNOWN	SYBR	None	24.2	24.0404	0.145968	35715.7	39932.7	3890.2		C6	LT304	TBP	UNKNOWN	SYBR	None	28.9094	28.9222	0.117667	34569.1	34340	2739.16		C6	LT304	CEBPD	UNKNOWN	SYBR	None	29.5894	29.5976	0.0418392	15815.4	15730.7	454.051		C6	LT304	RPLPO	UNKNOWN	SYBR	None	19.15	19.1538	0.0430716	58786	58645.7
C7	LT305	ATF3	UNKNOWN	SYBR	None	22.3532	22.3748	0.019277	125165	123353	1619.09		C7	LT305	TBP	UNKNOWN	SYBR	None	28.5734	28.6117	0.069285	43483.4	42392.2	1977.72		C7	LT305	CEBPD	UNKNOWN	SYBR	None	28.2179	28.1957	0.0280658	40899.6	41538.7	811.095		C7	LT305	RPLPO	UNKNOWN	SYBR	None	19.0048	19.0341	0.0608087	65181.2	63876.4
C8	LT305	ATF3	UNKNOWN	SYBR	None	22.3904	22.3748	0.019277	122048	123353	1619.09		C8	LT305	TBP	UNKNOWN	SYBR	None	28.57	28.6117	0.069285	43583.9	42392.2	1977.72		C8	LT305	CEBPD	UNKNOWN	SYBR	None	28.2051	28.1957	0.0280658	41265.5	41538.7	811.095		C8	LT305	RPLPO	UNKNOWN	SYBR	None	18.9935	19.0341	0.0608087	65707.2	63876.4
C9	LT305	ATF3	UNKNOWN	SYBR	None	22.3808	22.3748	0.019277	122846	123353	1619.09		C9	LT305	TBP	UNKNOWN	SYBR	None	28.6917	28.6117	0.069285	40109.3	42392.2	1977.72		C9	LT305	CEBPD	UNKNOWN	SYBR	None	28.1642	28.1957	0.0280658	42451.2	41538.7	811.095		C9	LT305	RPLPO	UNKNOWN	SYBR	None	19.104	19.0341	0.0608087	60741	63876.4
C10	LT308	ATF3	UNKNOWN	SYBR	None	23.5252	23.5717	0.0581059	56476	54748.7	2141.33		C10	LT308	TBP	UNKNOWN	SYBR	None	29.7561	29.6312	0.142938	19389.2	21182.8	2096.19		C10	LT308	CEBPD	UNKNOWN	SYBR	None	29.4087	29.477	0.0674379	17925.3	17108.8	799.859		C10	LT308	RPLPO	UNKNOWN	SYBR	None	19.7072	19.7324	0.0759057	39554.9	38891
C11	LT308	ATF3	UNKNOWN	SYBR	None	23.6368	23.5717	0.0581059	52352.9	54748.7	2141.33		C11	LT308	TBP	UNKNOWN	SYBR	None	29.4753	29.6312	0.142938	23487.2	21182.8	2096.19		C11	LT308	CEBPD	UNKNOWN	SYBR	None	29.5435	29.477	0.0674379	16326.6	17108.8	799.859		C11	LT308	RPLPO	UNKNOWN	SYBR	None	19.6722	19.7324	0.0759057	40551	38891
C12	LT308	ATF3	UNKNOWN	SYBR	None	23.5531	23.5717	0.0581059	55417.2	54748.7	2141.33		C12	LT308	TBP	UNKNOWN	SYBR	None	29.6623	29.6312	0.142938	20672.1	21182.8	2096.19		C12	LT308	CEBPD	UNKNOWN	SYBR	None	29.4788	29.477	0.0674379	17074.6	17108.8	799.859		C12	LT308	RPLPO	UNKNOWN	SYBR	None	19.8177	19.7324	0.0759057	36567.2	38891
D1	LT311	ATF3	UNKNOWN	SYBR	None	23.3381	23.115	0.193748	64126.4	75038.6	9480.65		D1	LT311	TBP	UNKNOWN	SYBR	None	28.8966	28.8735	0.0407915	34871.9	35435	994.891		D1	LT311	CEBPD	UNKNOWN	SYBR	None	27.4497	27.4169	0.0295528	69639.4	71250.1	1452.88		D1	LT311	RPLPO	UNKNOWN	SYBR	None	19.5488	19.3967	0.137088	44271.9	49482.4
D2	LT311	ATF3	UNKNOWN	SYBR	None	23.0173	23.115	0.193748	79735.9	75038.6	9480.65		D2	LT311	TBP	UNKNOWN	SYBR	None	28.8975	28.8735	0.0407915	34849.3	35435	994.891		D2	LT311	CEBPD	UNKNOWN	SYBR	None	27.3924	27.4169	0.0295528	72461.7	71250.1	1452.88		D2	LT311	RPLPO	UNKNOWN	SYBR	None	19.3587	19.3967	0.137088	50678.5	49482.4
D3	LT311	ATF3	UNKNOWN	SYBR	None	22.9895	23.115	0.193748	81253.5	75038.6	9480.65		D3	LT311	TBP	UNKNOWN	SYBR	None	28.8264	28.8735	0.0407915	36583.7	35435	994.891		D3	LT311	CEBPD	UNKNOWN	SYBR	None	27.4086	27.4169	0.0295528	71649.2	71250.1	1452.88		D3	LT311	RPLPO	UNKNOWN	SYBR	None	19.2826	19.3967	0.137088	53496.6	49482.4
D4	LT314	ATF3	UNKNOWN	SYBR	None	23.4622	23.4613	0.0615969	58945	59014.8	2469		D4	LT314	TBP	UNKNOWN	SYBR	None	28.7024	28.6225	0.0735865	39817.6	42085.4	2098.71		D4	LT314	CEBPD	UNKNOWN	SYBR	None	29.5662	29.5853	0.0867596	16071.3	15879	944.939		D4	LT314	RPLPO	UNKNOWN	SYBR	None	19.2161	19.1599	0.0499655	56088.9	58400.3
D5	LT314	ATF3	UNKNOWN	SYBR	None	23.5225	23.4613	0.0615969	56581.5	59014.8	2469		D5	LT314	TBP	UNKNOWN	SYBR	None	28.6076	28.6225	0.0735865	42479.6	42085.4	2098.71		D5	LT314	CEBPD	UNKNOWN	SYBR	None	29.6801	29.5853	0.0867596	14852.7	15879	944.939		D5	LT314	RPLPO	UNKNOWN	SYBR	None	19.1205	19.1599	0.0499655	60034.2	58400.3
D6	LT314	ATF3	UNKNOWN	SYBR	None	23.3993	23.4613	0.0615969	61518.1	59014.8	2469		D6	LT314	TBP	UNKNOWN	SYBR	None	28.5575	28.6225	0.0735865	43959.1	42085.4	2098.71		D6	LT314	CEBPD	UNKNOWN	SYBR	None	29.5097	29.5853	0.0867596	16713	15879	944.939		D6	LT314	RPLPO	UNKNOWN	SYBR	None	19.143	19.1599	0.0499655	59077.9	58400.3
D7	LT316	ATF3	UNKNOWN	SYBR	None	22.0294	22.13	0.0880937	155948	145832	8853.65		D7	LT316	TBP	UNKNOWN	SYBR	None	30.5396	30.5134	0.0807753	11355	11572.2	645.706		D7	LT316	CEBPD	UNKNOWN	SYBR	None	29.9345	29.7744	0.144583	12452.3	13959.5	1369.93		D7	LT316	RPLPO	UNKNOWN	SYBR	None	20.7628	20.7519	0.0191811	18672.4	18819.9
D8	LT316	ATF3	UNKNOWN	SYBR	None	22.1669	22.13	0.0880937	142053	145832	8853.65		D8	LT316	TBP	UNKNOWN	SYBR	None	30.5778	30.5134	0.0807753	11063	11572.2	645.706		D8	LT316	CEBPD	UNKNOWN	SYBR	None	29.6535	29.7744	0.144583	15128.9	13959.5	1369.93		D8	LT316	RPLPO	UNKNOWN	SYBR	None	20.7297	20.7519	0.0191811	19117.4	18819.9
D9	LT316	ATF3	UNKNOWN	SYBR	None	22.1936	22.13	0.0880937	139495	145832	8853.65		D9	LT316	TBP	UNKNOWN	SYBR	None	30.4227	30.5134	0.0807753	12298.4	11572.2	645.706		D9	LT316	CEBPD	UNKNOWN	SYBR	None	29.7351	29.7744	0.144583	14297.2	13959.5	1369.93		D9	LT316	RPLPO	UNKNOWN	SYBR	None	20.763	20.7519	0.0191811	18669.8	18819.9
D10	LT320	ATF3	UNKNOWN	SYBR	None	26.9597	26.7648	0.168947	5482.94	6285.52	696.018		D10	LT320	TBP	UNKNOWN	SYBR	None	29.9706	29.9417	0.0273814	16747.4	17083	318.882		D10	LT320	CEBPD	UNKNOWN	SYBR	None	30.0363	29.9928	0.054977	11604.3	11965.6	459.471		D10	LT320	RPLPO	UNKNOWN	SYBR	None	19.9888	20.1146	0.134653	32378	29696.8
D11	LT320	ATF3	UNKNOWN	SYBR	None	26.6755	26.7648	0.168947	6650.14	6285.52	696.018		D11	LT320	TBP	UNKNOWN	SYBR	None	29.9161	29.9417	0.0273814	17382	17083	318.882		D11	LT320	CEBPD	UNKNOWN	SYBR	None	30.011	29.9928	0.054977	11809.7	11965.6	459.471		D11	LT320	RPLPO	UNKNOWN	SYBR	None	20.0984	20.1146	0.134653	29949.4	29696.8
D12	LT320	ATF3	UNKNOWN	SYBR	None	26.6593	26.7648	0.168947	6723.47	6285.52	696.018		D12	LT320	TBP	UNKNOWN	SYBR	None	29.9384	29.9417	0.0273814	17119.6	17083	318.882		D12	LT320	CEBPD	UNKNOWN	SYBR	None	29.931	29.9928	0.054977	12482.7	11965.6	459.471		D12	LT320	RPLPO	UNKNOWN	SYBR	None	20.2566	20.1146	0.134653	26763	29696.8
E1	LT321	ATF3	UNKNOWN	SYBR	None	22.5842	22.5602	0.0298848	106996	108772	2216.73		E1	LT321	TBP	UNKNOWN	SYBR	None	29.4943	29.49	0.0950086	23184.6	23286.4	1513.41		E1	LT321	CEBPD	UNKNOWN	SYBR	None	26.062	26.1005	0.0488458	182124	177398	5956.53		E1	LT321	RPLPO	UNKNOWN	SYBR	None	19.9723	19.8627	0.0985254	32760.2	35471.1
E2	LT321	ATF3	UNKNOWN	SYBR	None	22.5696	22.5602	0.0298848	108064	108772	2216.73		E2	LT321	TBP	UNKNOWN	SYBR	None	29.3928	29.49	0.0950086	24848.2	23286.4	1513.41		E2	LT321	CEBPD	UNKNOWN	SYBR	None	26.1555	26.1005	0.0488458	170707	177398	5956.53		E2	LT321	RPLPO	UNKNOWN	SYBR	None	19.8346	19.8627	0.0985254	36128.8	35471.1
E3	LT321	ATF3	UNKNOWN	SYBR	None	22.5267	22.5602	0.0298848	111256	108772	2216.73		E3	LT321	TBP	UNKNOWN	SYBR	None	29.5827	29.49	0.0950086	21826.5	23286.4	1513.41		E3	LT321	CEBPD	UNKNOWN	SYBR	None	26.0841	26.1005	0.0488458	179361	177398	5956.53		E3	LT321	RPLPO	UNKNOWN	SYBR	None	19.7813	19.8627	0.0985254	37524.3	35471.1
E4	LT324	ATF3	UNKNOWN	SYBR	None	23.3533	23.3403	0.0444124	63470.9	64051.1	1943.06		E4	LT324	TBP	UNKNOWN	SYBR	None	29.221	29.3743	0.133529	27942.9	25235.6	2355.48		E4	LT324	CEBPD	UNKNOWN	SYBR	None	27.4411	27.3636	0.0787745	70054.6	73992	4041.7		E4	LT324	RPLPO	UNKNOWN	SYBR	None	19.321	19.2857	0.0309147	52057.5	53388.7
E5	LT324	ATF3	UNKNOWN	SYBR	None	23.3768	23.3403	0.0444124	62464.2	64051.1	1943.06		E5	LT324	TBP	UNKNOWN	SYBR	None	29.4648	29.3743	0.133529	23655.9	25235.6	2355.48		E5	LT324	CEBPD	UNKNOWN	SYBR	None	27.2836	27.3636	0.0787745	78130.5	73992	4041.7		E5	LT324	RPLPO	UNKNOWN	SYBR	None	19.2633	19.2857	0.0309147	54234.8	53388.7
E6	LT324	ATF3	UNKNOWN	SYBR	None	23.2908	23.3403	0.0444124	66218.1	64051.1	1943.06		E6	LT324	TBP	UNKNOWN	SYBR	None	29.4371	29.3743	0.133529	24108	25235.6	2355.48		E6	LT324	CEBPD	UNKNOWN	SYBR	None	27.3661	27.3636	0.0787745	73790.9	73992	4041.7		E6	LT324	RPLPO	UNKNOWN	SYBR	None	19.2727	19.2857	0.0309147	53873.7	53388.7
E7	LT330	ATF3	UNKNOWN	SYBR	None	23.9912	24.0604	0.104115	41156.4	39331.9	2723.85		E7	LT330	TBP	UNKNOWN	SYBR	None	29.5251	29.6634	0.12262	22702	20704.8	1765.25		E7	LT330	CEBPD	UNKNOWN	SYBR	None	27.526	27.6	0.0755153	66055	62808.4	3279.91		E7	LT330	RPLPO	UNKNOWN	SYBR	None	19.7416	19.7613	0.0175848	38599.2	38064.3
E8	LT330	ATF3	UNKNOWN	SYBR	None	24.0099	24.0604	0.104115	40638.3	39331.9	2723.85		E8	LT330	TBP	UNKNOWN	SYBR	None	29.7588	29.6634	0.12262	19353.2	20704.8	1765.25		E8	LT330	CEBPD	UNKNOWN	SYBR	None	27.6769	27.6	0.0755153	59496.1	62808.4	3279.91		E8	LT330	RPLPO	UNKNOWN	SYBR	None	19.7669	19.7613	0.0175848	37911.8	38064.3
E9	LT330	ATF3	UNKNOWN	SYBR	None	24.1801	24.0604	0.104115	36200.9	39331.9	2723.85		E9	LT330	TBP	UNKNOWN	SYBR	None	29.7064	29.6634	0.12262	20059.3	20704.8	1765.25		E9	LT330	CEBPD	UNKNOWN	SYBR	None	27.5972	27.6	0.0755153	62874	62808.4	3279.91		E9	LT330	RPLPO	UNKNOWN	SYBR	None	19.7754	19.7613	0.0175848	37682	38064.3
E10	LT331	ATF3	UNKNOWN	SYBR	None	25.0209	24.9628	0.0651697	20453.8	21290.7	947.661		E10	LT331	TBP	UNKNOWN	SYBR	None	28.9611	28.9451	0.0896377	33369.3	33778.1	2083.01		E10	LT331	CEBPD	UNKNOWN	SYBR	None	29.5089	29.5147	0.00545599	16722.2	16655.9	62.9758		E10	LT331	RPLPO	UNKNOWN	SYBR	None	18.9368	19.0418	0.151738	68407.7	63732.1
E11	LT331	ATF3	UNKNOWN	SYBR	None	24.9752	24.9628	0.0651697	21098.5	21290.7	947.661		E11	LT331	TBP	UNKNOWN	SYBR	None	29.0256	28.9451	0.0896377	31929.9	33778.1	2083.01		E11	LT331	CEBPD	UNKNOWN	SYBR	None	29.5198	29.5147	0.00545599	16596.8	16655.9	62.9758		E11	LT331	RPLPO	UNKNOWN	SYBR	None	18.9727	19.0418	0.151738	66686.9	63732.1
E12	LT331	ATF3	UNKNOWN	SYBR	None	24.8923	24.9628	0.0651697	22319.7	21290.7	947.661		E12	LT331	TBP	UNKNOWN	SYBR	None	28.8485	28.9451	0.0896377	36035.3	33778.1	2083.01		E12	LT331	CEBPD	UNKNOWN	SYBR	None	29.5153	29.5147	0.00545599	16648.8	16655.9	62.9758		E12	LT331	RPLPO	UNKNOWN	SYBR	None	19.2157	19.0418	0.151738	56101.7	63732.1
F1	G25	ATF3	STANDARD	SYBR	None	22.8074	22.7675	0.0489376	100000				F1	G25	TBP	STANDARD	SYBR	None								F1	G25	CEBPD	STANDARD	SYBR	None	26.974	26.9482	0.0365106	100000				F1	G25	RPLPO	STANDARD	SYBR	None	18.8373	18.7053	0.118372	100000
F2	G25	ATF3	STANDARD	SYBR	None	22.7129	22.7675	0.0489376	100000				F2	G25	TBP	STANDARD	SYBR	None								F2	G25	CEBPD	STANDARD	SYBR	None								F2	G25	RPLPO	STANDARD	SYBR	None	18.6085	18.7053	0.118372	100000
F3	G25	ATF3	STANDARD	SYBR	None	22.7823	22.7675	0.0489376	100000				F3	G25	TBP	STANDARD	SYBR	None								F3	G25	CEBPD	STANDARD	SYBR	None	26.9223	26.9482	0.0365106	100000				F3	G25	RPLPO	STANDARD	SYBR	None	18.6703	18.7053	0.118372	100000
F4	G50	ATF3	STANDARD	SYBR	None	23.6744	23.6606	0.0157142	50000				F4	G50	TBP	STANDARD	SYBR	None	28.4667	28.3828	0.0740708	50000				F4	G50	CEBPD	STANDARD	SYBR	None	27.9582	27.8833	0.0649701	50000				F4	G50	RPLPO	STANDARD	SYBR	None	19.2325	19.2102	0.0278552	50000
F5	G50	ATF3	STANDARD	SYBR	None	23.6435	23.6606	0.0157142	50000				F5	G50	TBP	STANDARD	SYBR	None	28.3265	28.3828	0.0740708	50000				F5	G50	CEBPD	STANDARD	SYBR	None	27.85	27.8833	0.0649701	50000				F5	G50	RPLPO	STANDARD	SYBR	None	19.2192	19.2102	0.0278552	50000
F6	G50	ATF3	STANDARD	SYBR	None	23.6638	23.6606	0.0157142	50000				F6	G50	TBP	STANDARD	SYBR	None	28.3552	28.3828	0.0740708	50000				F6	G50	CEBPD	STANDARD	SYBR	None	27.8418	27.8833	0.0649701	50000				F6	G50	RPLPO	STANDARD	SYBR	None	19.179	19.2102	0.0278552	50000
F7	G100	ATF3	STANDARD	SYBR	None	24.6898	24.6737	0.0330152	25000				F7	G100	TBP	STANDARD	SYBR	None	29.2262	29.342	0.166379	25000				F7	G100	CEBPD	STANDARD	SYBR	None	28.9668	28.9742	0.0460778	25000				F7	G100	RPLPO	STANDARD	SYBR	None	19.9936	20.0882	0.0863706	25000
F8	G100	ATF3	STANDARD	SYBR	None	24.6357	24.6737	0.0330152	25000				F8	G100	TBP	STANDARD	SYBR	None	29.2672	29.342	0.166379	25000				F8	G100	CEBPD	STANDARD	SYBR	None	29.0236	28.9742	0.0460778	25000				F8	G100	RPLPO	STANDARD	SYBR	None	20.1628	20.0882	0.0863706	25000
F9	G100	ATF3	STANDARD	SYBR	None	24.6955	24.6737	0.0330152	25000				F9	G100	TBP	STANDARD	SYBR	None	29.5327	29.342	0.166379	25000				F9	G100	CEBPD	STANDARD	SYBR	None	28.9323	28.9742	0.0460778	25000				F9	G100	RPLPO	STANDARD	SYBR	None	20.1081	20.0882	0.0863706	25000
F10	G500	ATF3	STANDARD	SYBR	None	27.0058	26.9639	0.0592335	5000				F10	G500	TBP	STANDARD	SYBR	None	32.3159	31.8179	0.434974	5000				F10	G500	CEBPD	STANDARD	SYBR	None	31.1101	31.2024	0.130564	5000				F10	G500	RPLPO	STANDARD	SYBR	None	22.5096	22.6048	0.0974769	5000
F11	G500	ATF3	STANDARD	SYBR	None	26.922	26.9639	0.0592335	5000				F11	G500	TBP	STANDARD	SYBR	None	31.5122	31.8179	0.434974	5000				F11	G500	CEBPD	STANDARD	SYBR	None								F11	G500	RPLPO	STANDARD	SYBR	None	22.6005	22.6048	0.0974769	5000
F12	G500	ATF3	STANDARD	SYBR	None								F12	G500	TBP	STANDARD	SYBR	None	31.6257	31.8179	0.434974	5000				F12	G500	CEBPD	STANDARD	SYBR	None	31.2947	31.2024	0.130564	5000				F12	G500	RPLPO	STANDARD	SYBR	None	22.7044	22.6048	0.0974769	5000
G1	G1000	ATF3	STANDARD	SYBR	None	28.2353	28.2147	0.0290449	2500				G1	G1000	TBP	STANDARD	SYBR	None	32.928	32.7058	0.19514	2500				G1	G1000	CEBPD	STANDARD	SYBR	None	32.3057	32.3057		2500				G1	G1000	RPLPO	STANDARD	SYBR	None	23.9207	23.7298	0.166703	2500
G2	G1000	ATF3	STANDARD	SYBR	None	28.2273	28.2147	0.0290449	2500				G2	G1000	TBP	STANDARD	SYBR	None	32.6267	32.7058	0.19514	2500				G2	G1000	CEBPD	STANDARD	SYBR	None								G2	G1000	RPLPO	STANDARD	SYBR	None	23.6557	23.7298	0.166703	2500
G3	G1000	ATF3	STANDARD	SYBR	None	28.1815	28.2147	0.0290449	2500				G3	G1000	TBP	STANDARD	SYBR	None	32.5626	32.7058	0.19514	2500				G3	G1000	CEBPD	STANDARD	SYBR	None								G3	G1000	RPLPO	STANDARD	SYBR	None	23.613	23.7298	0.166703	2500
G4													G4													G4													G4
G5													G5													G5													G5
G6													G6													G6													G6
G7													G7													G7													G7
G8													G8													G8													G8
G9													G9													G9													G9
G10													G10													G10													G10
G11													G11													G11													G11
G12													G12													G12													G12
H1													H1													H1													H1
H2													H2													H2													H2
H3													H3													H3													H3
H4													H4													H4													H4
H5													H5													H5													H5
H6													H6													H6													H6
H7													H7													H7													H7
H8													H8													H8													H8
H9													H9													H9													H9
H10													H10													H10													H10
H11	EAU	ATF3	NTC	SYBR	None	37.1544							H11	EAU	TBP	NTC	SYBR	None	Undetermined							H11	EAU	CEBPD	NTC	SYBR	None	Undetermined							H11	EAU	RPLPO	NTC	SYBR	None	37.1003
H12	EAU	ATF3	NTC	SYBR	None	Undetermined							H12	EAU	TBP	NTC	SYBR	None	Undetermined							H12	EAU	CEBPD	NTC	SYBR	None	Undetermined							H12	EAU	RPLPO	NTC	SYBR	None	Undetermined
[truncated: 87 more columns]

## Sheet: GeNorm Input
	ATF3	TBP	CEBPD	RPLPO	FOS	SMAD7	Cyclo A	TOP2B	UXT	MRPL39	CLN3
LT280	54276.6	41633.4	52655.9	44843.2	45496.9	67887.1	24.7842	55888.8	44124.2	53963.6	54984.5
LT282	56586.4	51203.2	26800.6	67309.4	138332	62277.4	28.7544	54198	57864	74982.9	62203.7
LT286	103584	53238	20159.8	73400.5	137010	80525.8	26.398	44215.5	46482.6	62758.3	72891.8
LT302	58321.4	28794.2	17716.5	55691.3	47118.4	46553.8	24.5148	38147.3	46046.6	48978.4	67870.9
LT304	39932.7	34340	15730.7	58645.7	14710.6	67634.8	19.3853	38261	49462.2	43743.4	55074.4
LT308	54748.7	21182.8	17108.8	38891	53856.8	28355.8	22.3642	35911.3	44348.8	35819.5	48738.5
LT314	59014.8	42085.4	15879	58400.3	11949.2	83431.8	36.7426	61060.1	57997.4	53086.5	75420.7
LT316	145832	11572.2	13959.5	18819.9	221280	31103.4	20.7081	35256.7	40473.1	34627.7	42902.9
LT320	6285.52	17083	11965.6	29696.8	48693.2	19043.1	18.008	34578.1	38735.6	47496.2	48433.2
LT331	21290.7	33778.1	16655.9	63732.1	52028.4	21278.8	16.4242	30905.6	44268.2	49793.8	57661
LT287	124797	56978	63028.4	71691.9	128441	131165	27.1456	66489.6	63239.1	68309.1	82788.4
LT297	192462	41960.7	100968	58625	177123	135618	19.5568	49148.1	56675.6	63604.3	59168.1
LT299	164563	61297.2	84387.8	78472	125892	231882	30.218	66601.4	55002.6	80689.7	59743.6
LT301	269599	36511.5	66267.4	50526.3	186094	83947.1	36.3912	51225	50851.8	48071.4	64885
LT303	217901	44667.8	32768.3	76033.5	66092	110997	19.6962	42210.4	44839.3	53464.4	56268.3
LT305	123353	42392.2	41538.7	63876.4	125256	66092.5	19.4256	32487	42067.3	57339.5	64780.2
LT311	75038.6	35435	71250.1	49482.4	41478.8	69659.2	19.6584	31841.3	37289.3	38632.2	54707.4
LT321	108772	23286.4	177398	35471.1	45866.9	25189.5	18.8225	34949	48416.4	43079.1	36641.5
LT324	64051.1	25235.6	73992	53388.7	169134	45380.6	23.5055	30073.2	43844.4	49209.8	50357.8
LT330	39331.9	20704.8	62808.4	38064.3	109016	56230.3	31.8695	31912.4	46611.4	44611.8	43946.8
