# Supplementary material for: Transcriptome profiling reveals stress-responsive gene networks in cattle muscles
Source: PeerJ. 2022 Apr 6;10:e13150. doi: 10.7717/peerj.13150 (PMC8994496; doi:10.7717/peerj.13150)
Supplement: Supplemental Information 7 [file peerj-10-13150-s007.xlsx]

## Sheet: Feuil1
Miame Checklist
Part 1 Experiment description
“The minimal information required in this section includes the type of the experiment (such as normal-versus-diseased comparison, time course, dose response, and so on) and the experimental variables, including parameters or conditions tested (such as time, dose, genetic variation or response to a treatment or compound).”
“this section specifies the experimental relationships between the array and sample entities—that is, which samples and which arrays were used in each hybridization assay. Each of these will be assigned unique identifiers that are cross-referenced with the information provided in the following sections.”
- animal : Normand cull cows
- experimental variables : cows exposed to stress vs cows with limited stress
- n-count : 32 cows ( two groups of cows : finished and slaughtered under conditions of limited stress (n = 16) or physical and psychological stress (n = 16) )
- tissues used for slide : 2 muscles studied : m. Longissimus thoracis (LT) and m. Semitendinosus (ST)
- animal age, and other variables : 48–60 months of age, supplement diet (lipid-rich or Lipid VitE PERP)
Part 2 Array design.
“The aim of this section is to provide a systematic definition of all arrays used in the experiment, including the genes represented and their physical layout on the array.”
“The array-type definition includes information common to all arrays of a particular type (such as glass-slide spotted with PCR-amplified cDNA clones) as well as precise descriptions of the physical content of each element (spot or feature). This section consists of three parts: (i) a description of the array as a whole (such as platform type, provider and surface type); (ii) a description of eac…
- Array series : Platform Agilent-024900
- Deconvoluted spot list with gene names : see transcriptomic data under accession number GSE119912 (GEO), sheet Matrix Platform Agilent-024900
- Array type : Agilent custom 8 X 15K gene expression microarrays (GENOTEND_V2) designed with 10,064 probes (including 1614 control probes) for 4,210 bovine genes including more than 3,000 specific muscular genes (Agilent 60-mer SurePrint technology)
- Array size : 65µm/probe ; 8x15K probes/slide
- Slide type (and coating) : Agilent glass microarrays
Part 3 Samples
“The MIAME 'sample' concept represents the biological material (or biomaterial) for which the gene expression profile is being established. This section is divided into three parts which describe the source of the original sample (such as organism taxonomy and cell type) and any biological in vivo or in vitro treatments applied, the technical extraction of the nucleic acids, and their subsequent …
- Cy3/Cy5 labels for tissues : one color experiment (Cyanine 3 labeled cRNA)
- Dye swap? Or reference control? One color experiment ; control probes (included Spikes RNA)
- Labelling protocol used : The total RNA was amplified and labeled with Cyanine 3 using Agilent’s Low RNA Input Linear Amplification Kit, PLUS, One-Color (Agilent Technologies) following the detailed protocol described by Agilent. Briefly, 500 ng of total RNA was reverse transcribed to double-strand cDNA using a poly dT-T7 promoter primer. cDNA products were then used as templates for in vitro t…
- Sample extraction protocol used : Total RNA was extracted using TrizolTM as described by the manufacturer. Extraction was followed by a purification using RNeasy Mini kit (QIAgenTM).Total RNA was quantified with a Nanodrop ND.1000 spectrophotometer (Thermo Scientific, World Headquarters Location, Waltham, USA). RNA integrity was evaluated with the 2100 bioanalyzer (Agilent Technologies, Massy, …
- Amount of sample labelled : 500 ng of total RNA
Part 4 Hybridizations
“This section defines the laboratory conditions under which the hybridizations were carried out. Other than a free-text description of the hybridization protocol, MIAME requires that a number of critical hybridization parameters are explicitly specified: choice of hybridization solution (such as salt and detergent concentrations), nature of the blocking agent, wash procedure, quantity of labeled …
- Hybridization protocol : For each hybridization, 600 ng of Cyanine 3 labeled cRNA were fragmented and hybridised at 65°C for 17 hours to an Agilent 8 x 15 K custom Oligo Microarray.
- ALL modifications and deviations from the protocol
- Manual hybridization or automatic chamber? Agilent hybridization chamber
- Number of slides done at the same time : 2
- Hyb time : 17 hours
- Number of washes : 3
- Amount of labelled sample hybridized : 600 ng of Cy3-ARNc
- Labelling efficiency : Yield > 1,65µg and Specific Activity > 9 pmol Cy3/µg ARNc, checked on NanoDrop and BioAnalyzer
Part 5 Measurements
“Image data should be provided as raw scanner image files (such as TIFF), accompanied by scanning information that includes relevant scan parameters and laboratory protocols.”
- Which version of scanner software used : Feature Extraction 10.1
- Laser power for scan : XDR High 100% Low 10%
- Instrument model numbers : Agilent DNA G2505B scanner
- Must save original .tiff format images (composite image is optional)
For each experimental image, a microarray quantification matrix contains the complete image analysis output as directly generated by the image analysis software (normally provided as separate spreadsheet-type files). Note that for a given image this is a 2D matrix, where array elements (spots or features) constitute one dimension and quantification types (such as mean and median intensity, mean o…
- Normalization protocol : Each array was normalized by dividing the raw values of its probe intensities by the median of the Control probes of the array.
- Does the scanner software subtract background? How much? No background substraction but spatial detrend to decrease the contribution of any systematic foreground signal gradient on the microarray to the background and multiplicative detrending
- Spot raw values, background intensity, ch1 and 2 intensity, etc. : see transcriptomic data under accession number GSE119912 (GEO)
- Corresponding gene name : see transcriptomic data under accession number GSE119912 (GEO), sheet Matrix Platform Agilent-024900
- Methods of analysis (MAN, Spotfire, Genespring) be detailed : Differential analyses were conducted via linear modelling with the diet* period * stress interaction factor to explain the probes’ levels. An empirical Bayes method was used to moderate the standard errors of the estimated log-fold changes using the R/Limma package (http://bioinf.wehi.edu.au/limma/) as described in Smyth et al. (2003…
- Normalized to controls? Controls removed? All normalization parameters : In order to ensure the median level for all probes, the raw value of each probe intensity was divided by the median of the corresponding probes from all arrays. After filtration out of the probes with 2/3 missing values, a log2 transformation was applied to data.
- Name of Images, Experiment, and location of files : see transcriptomic data under accession number GSE119912 (GEO)
- Lowess or other normalization if used (and parameters) : no Lowess (one-color experiment) ; only spacial detrend, multiplicative detrend and normalization on control probes were performed as described.
Finally, the gene expression matrix (summarized information) consists of sets of gene expression levels for each sample. If microarray quantification matrices can be considered spot/image centric, then the gene expression matrix is gene/sample centric. At this point, the expression values may have been normalized, consolidated and transformed in any number of ways by the submitter in order to pre…
- Output file : see transcriptomic data under accession number GSE119912 (GEO), sheet Matrix Template
- Normalized ratios : one color experiment, normalized Cy3 signal intensity (Agilent Feature Extraction gProcessed Signal : spatial and multiplicatively detrended Signal)
- Numerical manipulations
- Cut off values : no cut off
Part 6 Normalization controls
“A typical microarray experiment involves a number of hybridization assays in which the data from multiple samples are analyzed to identify relative changes in expression levels, identify differentially expressed genes and, in many cases, discover classes of genes or samples having similar patterns of expression.”
- Hypothesis : The conditions to which cattle are subjected before slaughter (social isolation, transportation, deprivation of food and water) are sources of emotional and physical stress that may affect the nutritional and organoleptic qualities of meat from these animals. We have examined the muscle transcriptomes (m. Longissimus thoracis and the m. Semitendinosus) in cows exposed to stress vs …
- Gene expression patterns found : see publication Cassar-Malek et al., (submitted), Supplemental Table S2
- Controls used, normalization methods used : see above
