# Supplementary material for: Transcriptome profiling reveals stress-responsive gene networks in cattle muscles
Source: PeerJ. 2022 Apr 6;10:e13150. doi: 10.7717/peerj.13150 (PMC8994496; doi:10.7717/peerj.13150)
Supplement: Supplemental Information 9 — Enrichment in GO Molecular Factor terms in the lists of DEGs in both the LT and the ST muscles [file peerj-10-13150-s009.xlsx]

## Sheet: Feuil1
62 genes in LT														32 genes in ST :
Correction BH FDR = 0.08 : 9 GO BP (and 1 wikipathway) + 17 GO MF (0 GO CC, 0 KEGG, 0 réactome)														Correction BH FDR = 0.08 : 26 GO BP (and 1 wikipathway) + 19 GO MF (0 GO CC, 0 KEGG, O reactome)
GO_MF	Name	Function	Ensembl	Protein Name	Gene Name	Uniprot	Query	Term frequency within the dataset (%)	Term frequency within the genome (%)	P-value (fdr)				GO_MF	Name	Function	Ensembl	Protein Name	Gene Name	Uniprot	Query	Term frequency within the dataset (%)	Term frequency within the genome (%)	P-value (fdr)
GO:0003677	DNA binding	Any molecular function by which a gene product interacts selectively and non-covalently with DNA (deoxyribonucleic acid).	ENSBTAG00000008688 ENSBTAG00000000569 ENSBTAG00000020015 ENSBTAG00000002216 ENSBTAG00000008545 ENSBTAG00000054800 ENSBTAG00000009214 ENSBTAG00000006030 ENSBTAG00000012441 ENSBTAG00000046307 ENSBTAG00000051972 ENSBTAG00000014003 ENSBTAG00000004322	'Hairy/enhancer-of-split related with YRPW motif-like protein'; 'Transcription factor HES-1'; 'DNA fragmentation factor subunit beta'; 'Myoblast determination protein 1'; 'Cyclic AMP-dependent transcription factor ATF-3'; 'Hes family bHLH transcription factor 6'; 'Hairy and enhancer of split 6'; 'Protein C-ets-2'; 'Myogenin'; 'Mothers against decapentaplegic homolog'; 'CCAAT/enhancer-binding prot…	HEYL HES1 DFFB MYOD1 ATF3 HES6 ETS2 MYOG SMAD7 CEBPD CEBPB MYF6 FOS	Q2NL18 Q3ZBG4 Q58CZ0 Q7YS82 Q2KII1 A0A3Q1LSS2 Q17QX8 A1A4L6 Q7YS81 E1B8T7 A0A3Q1M0Z8 A0A3Q1MDT0 O02756 O02755 Q7YS80 O77628	NM_001024565 NM_001034678 NM_001035109 NM_001040478 NM_001046193 NM_001075949 NM_001080214 NM_001111325 NM_001192865 NM_174267 NM_176788 NM_181811 NM_182786	26.00 13/50	8.12 13/160	0.013744343581011403				GO:0001227	DNA-binding transcription repressor activity, RNA polymerase II-specific	A DNA-binding transcription factor activity that represses or decreases the transcription of specific gene sets transcribed by RNA polymerase II.	ENSBTAG00000008688 ENSBTAG00000008545 ENSBTAG00000054800 ENSBTAG00000009214 ENSBTAG00000015406	'Hairy/enhancer-of-split related with YRPW motif-like protein'; 'Cyclic AMP-dependent transcription factor ATF-3'; 'Hairy and enhancer of split 6'; 'Hes family bHLH transcription factor 6'; 'Protein C-ets-2'; 'Zinc finger protein 750'	HEYL ATF3 HES6 ETS2 ZNF750	Q2NL18 Q2KII1 A0A3Q1LSS2 Q17QX8 A1A4L6 A2VDR9	NM_001024565 NM_001046193 NM_001075949 NM_001080214 NM_001081533	20.00 5/25	19.23 5/26	0.0009638397645909213
GO:0003690	double-stranded DNA binding	Interacting selectively and non-covalently with double-stranded DNA.	ENSBTAG00000008688 ENSBTAG00000000569 ENSBTAG00000002216 ENSBTAG00000008545 ENSBTAG00000054800 ENSBTAG00000009214 ENSBTAG00000006030 ENSBTAG00000046307 ENSBTAG00000051972 ENSBTAG00000004322	'Hairy/enhancer-of-split related with YRPW motif-like protein'; 'Transcription factor HES-1'; 'Myoblast determination protein 1'; 'Cyclic AMP-dependent transcription factor ATF-3'; 'Hes family bHLH transcription factor 6'; 'Hairy and enhancer of split 6'; 'Protein C-ets-2'; 'Myogenin'; 'CCAAT/enhancer-binding protein delta'; 'CCAAT/enhancer-binding protein beta'; 'Proto-oncogene c-Fos'	HEYL HES1 MYOD1 ATF3 HES6 ETS2 MYOG CEBPD CEBPB FOS	Q2NL18 Q3ZBG4 Q7YS82 Q2KII1 A0A3Q1LSS2 Q17QX8 A1A4L6 Q7YS81 O02756 O02755 O77628	NM_001024565 NM_001034678 NM_001040478 NM_001046193 NM_001075949 NM_001080214 NM_001111325 NM_174267 NM_176788 NM_182786	20.00 10/50	8.70 10/115	0.013744343581011403				GO:0001217	DNA-binding transcription repressor activity	A DNA-binding transcription factor activity that represses or decreases the transcription of specific gene sets.	ENSBTAG00000008688 ENSBTAG00000008545 ENSBTAG00000054800 ENSBTAG00000009214 ENSBTAG00000015406	'Hairy/enhancer-of-split related with YRPW motif-like protein'; 'Cyclic AMP-dependent transcription factor ATF-3'; 'Hairy and enhancer of split 6'; 'Hes family bHLH transcription factor 6'; 'Protein C-ets-2'; 'Zinc finger protein 750'	HEYL ATF3 HES6 ETS2 ZNF750	Q2NL18 Q2KII1 A0A3Q1LSS2 Q17QX8 A1A4L6 A2VDR9	NM_001024565 NM_001046193 NM_001075949 NM_001080214 NM_001081533	20.00 5/25	19.23 5/26	0.0009638397645909213
GO:0003700	DNA-binding transcription factor activity	A transcription regulator activity that modulates transcription of gene sets via selective and non-covalent binding to a specific double-stranded genomic DNA sequence (sometimes referred to as a motif) within a cis-regulatory region. Regulatory regions include promoters (proximal and distal) and enhancers. Genes are transcriptional units, and include bacterial operons.	ENSBTAG00000008688 ENSBTAG00000000569 ENSBTAG00000002216 ENSBTAG00000008545 ENSBTAG00000054800 ENSBTAG00000009214 ENSBTAG00000006030 ENSBTAG00000046307 ENSBTAG00000051972 ENSBTAG00000004322	'Hairy/enhancer-of-split related with YRPW motif-like protein'; 'Transcription factor HES-1'; 'Myoblast determination protein 1'; 'Cyclic AMP-dependent transcription factor ATF-3'; 'Hes family bHLH transcription factor 6'; 'Hairy and enhancer of split 6'; 'Protein C-ets-2'; 'Myogenin'; 'CCAAT/enhancer-binding protein delta'; 'CCAAT/enhancer-binding protein beta'; 'Proto-oncogene c-Fos'	HEYL HES1 MYOD1 ATF3 HES6 ETS2 MYOG CEBPD CEBPB FOS	Q2NL18 Q3ZBG4 Q7YS82 Q2KII1 A0A3Q1LSS2 Q17QX8 A1A4L6 Q7YS81 O02756 O02755 O77628	NM_001024565 NM_001034678 NM_001040478 NM_001046193 NM_001075949 NM_001080214 NM_001111325 NM_174267 NM_176788 NM_182786	20.00 10/50	9.90 10/101	0.013744343581011403				GO:0003700	DNA-binding transcription factor activity	A transcription regulator activity that modulates transcription of gene sets via selective and non-covalent binding to a specific double-stranded genomic DNA sequence (sometimes referred to as a motif) within a cis-regulatory region. Regulatory regions include promoters (proximal and distal) and enhancers. Genes are transcriptional units, and include bacterial operons.	ENSBTAG00000008688 ENSBTAG00000008545 ENSBTAG00000054800 ENSBTAG00000009214 ENSBTAG00000015406 ENSBTAG00000006030 ENSBTAG00000046307 ENSBTAG00000004322	'Hairy/enhancer-of-split related with YRPW motif-like protein'; 'Cyclic AMP-dependent transcription factor ATF-3'; 'Hairy and enhancer of split 6'; 'Hes family bHLH transcription factor 6'; 'Protein C-ets-2'; 'Zinc finger protein 750'; 'Myogenin'; 'CCAAT/enhancer-binding protein delta'; 'Proto-oncogene c-Fos'	HEYL ATF3 HES6 ETS2 ZNF750 MYOG CEBPD FOS	Q2NL18 Q2KII1 A0A3Q1LSS2 Q17QX8 A1A4L6 A2VDR9 Q7YS81 O02756 O77628	NM_001024565 NM_001046193 NM_001075949 NM_001080214 NM_001081533 NM_001111325 NM_174267 NM_182786	32.00 8/25	7.92 8/101	0.0009795555601720956
GO:0043565	sequence-specific DNA binding	Interacting selectively and non-covalently with DNA of a specific nucleotide composition, e.g. GC-rich DNA binding, or with a specific sequence motif or type of DNA e.g. promotor binding or rDNA binding.	ENSBTAG00000008688 ENSBTAG00000000569 ENSBTAG00000002216 ENSBTAG00000008545 ENSBTAG00000054800 ENSBTAG00000009214 ENSBTAG00000006030 ENSBTAG00000046307 ENSBTAG00000051972 ENSBTAG00000004322	'Hairy/enhancer-of-split related with YRPW motif-like protein'; 'Transcription factor HES-1'; 'Myoblast determination protein 1'; 'Cyclic AMP-dependent transcription factor ATF-3'; 'Hes family bHLH transcription factor 6'; 'Hairy and enhancer of split 6'; 'Protein C-ets-2'; 'Myogenin'; 'CCAAT/enhancer-binding protein delta'; 'CCAAT/enhancer-binding protein beta'; 'Proto-oncogene c-Fos'	HEYL HES1 MYOD1 ATF3 HES6 ETS2 MYOG CEBPD CEBPB FOS	Q2NL18 Q3ZBG4 Q7YS82 Q2KII1 A0A3Q1LSS2 Q17QX8 A1A4L6 Q7YS81 O02756 O02755 O77628	NM_001024565 NM_001034678 NM_001040478 NM_001046193 NM_001075949 NM_001080214 NM_001111325 NM_174267 NM_176788 NM_182786	20.00 10/50	8.47 10/118	0.013744343581011403				GO:0003690	double-stranded DNA binding	Interacting selectively and non-covalently with double-stranded DNA.	ENSBTAG00000008688 ENSBTAG00000008545 ENSBTAG00000054800 ENSBTAG00000009214 ENSBTAG00000015406 ENSBTAG00000006030 ENSBTAG00000046307 ENSBTAG00000004322	'Hairy/enhancer-of-split related with YRPW motif-like protein'; 'Cyclic AMP-dependent transcription factor ATF-3'; 'Hairy and enhancer of split 6'; 'Hes family bHLH transcription factor 6'; 'Protein C-ets-2'; 'Zinc finger protein 750'; 'Myogenin'; 'CCAAT/enhancer-binding protein delta'; 'Proto-oncogene c-Fos'	HEYL ATF3 HES6 ETS2 ZNF750 MYOG CEBPD FOS	Q2NL18 Q2KII1 A0A3Q1LSS2 Q17QX8 A1A4L6 A2VDR9 Q7YS81 O02756 O77628	NM_001024565 NM_001046193 NM_001075949 NM_001080214 NM_001081533 NM_001111325 NM_174267 NM_182786	32.00 8/25	6.96 8/115	0.0015211759376696475
GO:0000977	RNA polymerase II transcription regulatory region sequence-specific DNA binding	Interacting selectively and non-covalently with a specific sequence of DNA that is part of a regulatory region that controls the transcription of a gene or cistron by RNA polymerase II.	ENSBTAG00000008688 ENSBTAG00000000569 ENSBTAG00000002216 ENSBTAG00000008545 ENSBTAG00000054800 ENSBTAG00000009214 ENSBTAG00000006030 ENSBTAG00000051972 ENSBTAG00000004322	'Hairy/enhancer-of-split related with YRPW motif-like protein'; 'Transcription factor HES-1'; 'Myoblast determination protein 1'; 'Cyclic AMP-dependent transcription factor ATF-3'; 'Hes family bHLH transcription factor 6'; 'Hairy and enhancer of split 6'; 'Protein C-ets-2'; 'Myogenin'; 'CCAAT/enhancer-binding protein beta'; 'Proto-oncogene c-Fos'	HEYL HES1 MYOD1 ATF3 HES6 ETS2 MYOG CEBPB FOS	Q2NL18 Q3ZBG4 Q7YS82 Q2KII1 A0A3Q1LSS2 Q17QX8 A1A4L6 Q7YS81 O02755 O77628	NM_001024565 NM_001034678 NM_001040478 NM_001046193 NM_001075949 NM_001080214 NM_001111325 NM_176788 NM_182786	18.00 9/50	9.38 9/96	0.013744343581011403				GO:0140110	transcription regulator activity	A molecular function that controls the rate, timing and/or magnitude of gene transcription. The function of transcriptional regulators is to modulate gene expression at the transcription step so that they are expressed in the right cell at the right time and in the right amount throughout the life of the cell and the organism. Genes are transcriptional units, and include bacterial operons.	ENSBTAG00000008688 ENSBTAG00000008545 ENSBTAG00000054800 ENSBTAG00000009214 ENSBTAG00000015406 ENSBTAG00000006030 ENSBTAG00000046307 ENSBTAG00000000484 ENSBTAG00000004322	'Hairy/enhancer-of-split related with YRPW motif-like protein'; 'Cyclic AMP-dependent transcription factor ATF-3'; 'Hairy and enhancer of split 6'; 'Hes family bHLH transcription factor 6'; 'Protein C-ets-2'; 'Zinc finger protein 750'; 'Myogenin'; 'CCAAT/enhancer-binding protein delta'; 'Hyaluronidase-2'; 'Proto-oncogene c-Fos'	HEYL ATF3 HES6 ETS2 ZNF750 MYOG CEBPD HYAL2 FOS	Q2NL18 Q2KII1 A0A3Q1LSS2 Q17QX8 A1A4L6 A2VDR9 Q7YS81 O02756 Q8SQG8 O77628	NM_001024565 NM_001046193 NM_001075949 NM_001080214 NM_001081533 NM_001111325 NM_174267 NM_174347 NM_182786	36.00 9/25	5.73 9/157	0.0015211759376696475
GO:1990837	sequence-specific double-stranded DNA binding	Interacting selectively and non-covalently with double-stranded DNA of a specific nucleotide composition, e.g. GC-rich DNA binding, or with a specific sequence motif or type of DNA, e.g. promotor binding or rDNA binding.	ENSBTAG00000008688 ENSBTAG00000000569 ENSBTAG00000002216 ENSBTAG00000008545 ENSBTAG00000054800 ENSBTAG00000009214 ENSBTAG00000006030 ENSBTAG00000046307 ENSBTAG00000051972 ENSBTAG00000004322	'Hairy/enhancer-of-split related with YRPW motif-like protein'; 'Transcription factor HES-1'; 'Myoblast determination protein 1'; 'Cyclic AMP-dependent transcription factor ATF-3'; 'Hes family bHLH transcription factor 6'; 'Hairy and enhancer of split 6'; 'Protein C-ets-2'; 'Myogenin'; 'CCAAT/enhancer-binding protein delta'; 'CCAAT/enhancer-binding protein beta'; 'Proto-oncogene c-Fos'	HEYL HES1 MYOD1 ATF3 HES6 ETS2 MYOG CEBPD CEBPB FOS	Q2NL18 Q3ZBG4 Q7YS82 Q2KII1 A0A3Q1LSS2 Q17QX8 A1A4L6 Q7YS81 O02756 O02755 O77628	NM_001024565 NM_001034678 NM_001040478 NM_001046193 NM_001075949 NM_001080214 NM_001111325 NM_174267 NM_176788 NM_182786	20.00 10/50	8.93 10/112	0.013744343581011403				GO:1990837	sequence-specific double-stranded DNA binding	Interacting selectively and non-covalently with double-stranded DNA of a specific nucleotide composition, e.g. GC-rich DNA binding, or with a specific sequence motif or type of DNA, e.g. promotor binding or rDNA binding.	ENSBTAG00000008688 ENSBTAG00000008545 ENSBTAG00000054800 ENSBTAG00000009214 ENSBTAG00000015406 ENSBTAG00000006030 ENSBTAG00000046307 ENSBTAG00000004322	'Hairy/enhancer-of-split related with YRPW motif-like protein'; 'Cyclic AMP-dependent transcription factor ATF-3'; 'Hairy and enhancer of split 6'; 'Hes family bHLH transcription factor 6'; 'Protein C-ets-2'; 'Zinc finger protein 750'; 'Myogenin'; 'CCAAT/enhancer-binding protein delta'; 'Proto-oncogene c-Fos'	HEYL ATF3 HES6 ETS2 ZNF750 MYOG CEBPD FOS	Q2NL18 Q2KII1 A0A3Q1LSS2 Q17QX8 A1A4L6 A2VDR9 Q7YS81 O02756 O77628	NM_001024565 NM_001046193 NM_001075949 NM_001080214 NM_001081533 NM_001111325 NM_174267 NM_182786	32.00 8/25	7.14 8/112	0.0015211759376696475
GO:0000981	DNA-binding transcription factor activity, RNA polymerase II-specific	A DNA-binding transcription factor activity that modulates the transcription of specific gene sets transcribed by RNA polymerase II.	ENSBTAG00000008688 ENSBTAG00000000569 ENSBTAG00000002216 ENSBTAG00000008545 ENSBTAG00000054800 ENSBTAG00000009214 ENSBTAG00000006030 ENSBTAG00000051972 ENSBTAG00000004322	'Hairy/enhancer-of-split related with YRPW motif-like protein'; 'Transcription factor HES-1'; 'Myoblast determination protein 1'; 'Cyclic AMP-dependent transcription factor ATF-3'; 'Hes family bHLH transcription factor 6'; 'Hairy and enhancer of split 6'; 'Protein C-ets-2'; 'Myogenin'; 'CCAAT/enhancer-binding protein beta'; 'Proto-oncogene c-Fos'	HEYL HES1 MYOD1 ATF3 HES6 ETS2 MYOG CEBPB FOS	Q2NL18 Q3ZBG4 Q7YS82 Q2KII1 A0A3Q1LSS2 Q17QX8 A1A4L6 Q7YS81 O02755 O77628	NM_001024565 NM_001034678 NM_001040478 NM_001046193 NM_001075949 NM_001080214 NM_001111325 NM_176788 NM_182786	18.00 9/50	9.57 9/94	0.013744343581011403				GO:0043565	sequence-specific DNA binding	Interacting selectively and non-covalently with DNA of a specific nucleotide composition, e.g. GC-rich DNA binding, or with a specific sequence motif or type of DNA e.g. promotor binding or rDNA binding.	ENSBTAG00000008688 ENSBTAG00000008545 ENSBTAG00000054800 ENSBTAG00000009214 ENSBTAG00000015406 ENSBTAG00000006030 ENSBTAG00000046307 ENSBTAG00000004322	'Hairy/enhancer-of-split related with YRPW motif-like protein'; 'Cyclic AMP-dependent transcription factor ATF-3'; 'Hairy and enhancer of split 6'; 'Hes family bHLH transcription factor 6'; 'Protein C-ets-2'; 'Zinc finger protein 750'; 'Myogenin'; 'CCAAT/enhancer-binding protein delta'; 'Proto-oncogene c-Fos'	HEYL ATF3 HES6 ETS2 ZNF750 MYOG CEBPD FOS	Q2NL18 Q2KII1 A0A3Q1LSS2 Q17QX8 A1A4L6 A2VDR9 Q7YS81 O02756 O77628	NM_001024565 NM_001046193 NM_001075949 NM_001080214 NM_001081533 NM_001111325 NM_174267 NM_182786	32.00 8/25	6.78 8/118	0.0015211759376696475
GO:0001227	DNA-binding transcription repressor activity, RNA polymerase II-specific	A DNA-binding transcription factor activity that represses or decreases the transcription of specific gene sets transcribed by RNA polymerase II.	ENSBTAG00000008688 ENSBTAG00000000569 ENSBTAG00000008545 ENSBTAG00000054800 ENSBTAG00000009214	'Hairy/enhancer-of-split related with YRPW motif-like protein'; 'Transcription factor HES-1'; 'Cyclic AMP-dependent transcription factor ATF-3'; 'Hes family bHLH transcription factor 6'; 'Hairy and enhancer of split 6'; 'Protein C-ets-2'	HEYL HES1 ATF3 HES6 ETS2	Q2NL18 Q3ZBG4 Q2KII1 A0A3Q1LSS2 Q17QX8 A1A4L6	NM_001024565 NM_001034678 NM_001046193 NM_001075949 NM_001080214	10.00 5/50	19.23 5/26	0.013744343581011403				GO:0003677	DNA binding	Any molecular function by which a gene product interacts selectively and non-covalently with DNA (deoxyribonucleic acid).	ENSBTAG00000008688 ENSBTAG00000008545 ENSBTAG00000054800 ENSBTAG00000009214 ENSBTAG00000015406 ENSBTAG00000006030 ENSBTAG00000012441 ENSBTAG00000046307 ENSBTAG00000004322	'Hairy/enhancer-of-split related with YRPW motif-like protein'; 'Cyclic AMP-dependent transcription factor ATF-3'; 'Hairy and enhancer of split 6'; 'Hes family bHLH transcription factor 6'; 'Protein C-ets-2'; 'Zinc finger protein 750'; 'Myogenin'; 'Mothers against decapentaplegic homolog'; 'CCAAT/enhancer-binding protein delta'; 'Proto-oncogene c-Fos'	HEYL ATF3 HES6 ETS2 ZNF750 MYOG SMAD7 CEBPD FOS	Q2NL18 Q2KII1 A0A3Q1LSS2 Q17QX8 A1A4L6 A2VDR9 Q7YS81 E1B8T7 A0A3Q1MDT0 A0A3Q1M0Z8 O02756 O77628	NM_001024565 NM_001046193 NM_001075949 NM_001080214 NM_001081533 NM_001111325 NM_001192865 NM_174267 NM_182786	36.00 9/25	5.62 9/160	0.0015493046795071077
GO:0001217	DNA-binding transcription repressor activity	A DNA-binding transcription factor activity that represses or decreases the transcription of specific gene sets.	ENSBTAG00000008688 ENSBTAG00000000569 ENSBTAG00000008545 ENSBTAG00000054800 ENSBTAG00000009214	'Hairy/enhancer-of-split related with YRPW motif-like protein'; 'Transcription factor HES-1'; 'Cyclic AMP-dependent transcription factor ATF-3'; 'Hes family bHLH transcription factor 6'; 'Hairy and enhancer of split 6'; 'Protein C-ets-2'	HEYL HES1 ATF3 HES6 ETS2	Q2NL18 Q3ZBG4 Q2KII1 A0A3Q1LSS2 Q17QX8 A1A4L6	NM_001024565 NM_001034678 NM_001046193 NM_001075949 NM_001080214	10.00 5/50	19.23 5/26	0.013744343581011403				GO:0000981	DNA-binding transcription factor activity, RNA polymerase II-specific	A DNA-binding transcription factor activity that modulates the transcription of specific gene sets transcribed by RNA polymerase II.	ENSBTAG00000008688 ENSBTAG00000008545 ENSBTAG00000054800 ENSBTAG00000009214 ENSBTAG00000015406 ENSBTAG00000006030 ENSBTAG00000004322	'Hairy/enhancer-of-split related with YRPW motif-like protein'; 'Cyclic AMP-dependent transcription factor ATF-3'; 'Hairy and enhancer of split 6'; 'Hes family bHLH transcription factor 6'; 'Protein C-ets-2'; 'Zinc finger protein 750'; 'Myogenin'; 'Proto-oncogene c-Fos'	HEYL ATF3 HES6 ETS2 ZNF750 MYOG FOS	Q2NL18 Q2KII1 A0A3Q1LSS2 Q17QX8 A1A4L6 A2VDR9 Q7YS81 O77628	NM_001024565 NM_001046193 NM_001075949 NM_001080214 NM_001081533 NM_001111325 NM_182786	28.00 7/25	7.45 7/94	0.0018757373207252091
GO:0000976	transcription cis-regulatory region binding	Interacting selectively and non-covalently with a specific sequence of DNA that is part of a regulatory region that controls transcription of that section of the DNA. The transcribed region might be described as a gene, cistron, or operon.	ENSBTAG00000008688 ENSBTAG00000000569 ENSBTAG00000002216 ENSBTAG00000008545 ENSBTAG00000054800 ENSBTAG00000009214 ENSBTAG00000006030 ENSBTAG00000051972 ENSBTAG00000004322	'Hairy/enhancer-of-split related with YRPW motif-like protein'; 'Transcription factor HES-1'; 'Myoblast determination protein 1'; 'Cyclic AMP-dependent transcription factor ATF-3'; 'Hes family bHLH transcription factor 6'; 'Hairy and enhancer of split 6'; 'Protein C-ets-2'; 'Myogenin'; 'CCAAT/enhancer-binding protein beta'; 'Proto-oncogene c-Fos'	HEYL HES1 MYOD1 ATF3 HES6 ETS2 MYOG CEBPB FOS	Q2NL18 Q3ZBG4 Q7YS82 Q2KII1 A0A3Q1LSS2 Q17QX8 A1A4L6 Q7YS81 O02755 O77628	NM_001024565 NM_001034678 NM_001040478 NM_001046193 NM_001075949 NM_001080214 NM_001111325 NM_176788 NM_182786	18.00 9/50	8.41 9/107	0.022228923482454633				GO:0000977	RNA polymerase II transcription regulatory region sequence-specific DNA binding	Interacting selectively and non-covalently with a specific sequence of DNA that is part of a regulatory region that controls the transcription of a gene or cistron by RNA polymerase II.	ENSBTAG00000008688 ENSBTAG00000008545 ENSBTAG00000054800 ENSBTAG00000009214 ENSBTAG00000015406 ENSBTAG00000006030 ENSBTAG00000004322	'Hairy/enhancer-of-split related with YRPW motif-like protein'; 'Cyclic AMP-dependent transcription factor ATF-3'; 'Hairy and enhancer of split 6'; 'Hes family bHLH transcription factor 6'; 'Protein C-ets-2'; 'Zinc finger protein 750'; 'Myogenin'; 'Proto-oncogene c-Fos'	HEYL ATF3 HES6 ETS2 ZNF750 MYOG FOS	Q2NL18 Q2KII1 A0A3Q1LSS2 Q17QX8 A1A4L6 A2VDR9 Q7YS81 O77628	NM_001024565 NM_001046193 NM_001075949 NM_001080214 NM_001081533 NM_001111325 NM_182786	28.00 7/25	7.29 7/96	0.0019341230647544146
GO:0000978	RNA polymerase II cis-regulatory region sequence-specific DNA binding	Interacting selectively and non-covalently with a specific upstream regulatory DNA sequence (transcription factor recognition sequence or binding site) located in cis relative to the transcription start site (i.e., on the same strand of DNA) of a gene transcribed by RNA polymerase II.	ENSBTAG00000008688 ENSBTAG00000000569 ENSBTAG00000002216 ENSBTAG00000008545 ENSBTAG00000054800 ENSBTAG00000009214 ENSBTAG00000051972 ENSBTAG00000004322	'Hairy/enhancer-of-split related with YRPW motif-like protein'; 'Transcription factor HES-1'; 'Myoblast determination protein 1'; 'Cyclic AMP-dependent transcription factor ATF-3'; 'Hes family bHLH transcription factor 6'; 'Hairy and enhancer of split 6'; 'Protein C-ets-2'; 'CCAAT/enhancer-binding protein beta'; 'Proto-oncogene c-Fos'	HEYL HES1 MYOD1 ATF3 HES6 ETS2 CEBPB FOS	Q2NL18 Q3ZBG4 Q7YS82 Q2KII1 A0A3Q1LSS2 Q17QX8 A1A4L6 O02755 O77628	NM_001024565 NM_001034678 NM_001040478 NM_001046193 NM_001075949 NM_001080214 NM_176788 NM_182786	16.00 8/50	9.30 8/86	0.022228923482454633				GO:0001067	transcription regulatory region nucleic acid binding	Interacting selectively and non-covalently with a nucleic acid region that regulates a nucleic acid-based process. Such processes include transcription, DNA replication, and DNA repair.	ENSBTAG00000008688 ENSBTAG00000008545 ENSBTAG00000054800 ENSBTAG00000009214 ENSBTAG00000015406 ENSBTAG00000006030 ENSBTAG00000004322	'Hairy/enhancer-of-split related with YRPW motif-like protein'; 'Cyclic AMP-dependent transcription factor ATF-3'; 'Hairy and enhancer of split 6'; 'Hes family bHLH transcription factor 6'; 'Protein C-ets-2'; 'Zinc finger protein 750'; 'Myogenin'; 'Proto-oncogene c-Fos'	HEYL ATF3 HES6 ETS2 ZNF750 MYOG FOS	Q2NL18 Q2KII1 A0A3Q1LSS2 Q17QX8 A1A4L6 A2VDR9 Q7YS81 O77628	NM_001024565 NM_001046193 NM_001075949 NM_001080214 NM_001081533 NM_001111325 NM_182786	28.00 7/25	6.54 7/107	0.0032242747549354636
GO:0001067	transcription regulatory region nucleic acid binding	Interacting selectively and non-covalently with a nucleic acid region that regulates a nucleic acid-based process. Such processes include transcription, DNA replication, and DNA repair.	ENSBTAG00000008688 ENSBTAG00000000569 ENSBTAG00000002216 ENSBTAG00000008545 ENSBTAG00000054800 ENSBTAG00000009214 ENSBTAG00000006030 ENSBTAG00000051972 ENSBTAG00000004322	'Hairy/enhancer-of-split related with YRPW motif-like protein'; 'Transcription factor HES-1'; 'Myoblast determination protein 1'; 'Cyclic AMP-dependent transcription factor ATF-3'; 'Hes family bHLH transcription factor 6'; 'Hairy and enhancer of split 6'; 'Protein C-ets-2'; 'Myogenin'; 'CCAAT/enhancer-binding protein beta'; 'Proto-oncogene c-Fos'	HEYL HES1 MYOD1 ATF3 HES6 ETS2 MYOG CEBPB FOS	Q2NL18 Q3ZBG4 Q7YS82 Q2KII1 A0A3Q1LSS2 Q17QX8 A1A4L6 Q7YS81 O02755 O77628	NM_001024565 NM_001034678 NM_001040478 NM_001046193 NM_001075949 NM_001080214 NM_001111325 NM_176788 NM_182786	18.00 9/50	8.41 9/107	0.022228923482454633				GO:0000976	transcription cis-regulatory region binding	Interacting selectively and non-covalently with a specific sequence of DNA that is part of a regulatory region that controls transcription of that section of the DNA. The transcribed region might be described as a gene, cistron, or operon.	ENSBTAG00000008688 ENSBTAG00000008545 ENSBTAG00000054800 ENSBTAG00000009214 ENSBTAG00000015406 ENSBTAG00000006030 ENSBTAG00000004322	'Hairy/enhancer-of-split related with YRPW motif-like protein'; 'Cyclic AMP-dependent transcription factor ATF-3'; 'Hairy and enhancer of split 6'; 'Hes family bHLH transcription factor 6'; 'Protein C-ets-2'; 'Zinc finger protein 750'; 'Myogenin'; 'Proto-oncogene c-Fos'	HEYL ATF3 HES6 ETS2 ZNF750 MYOG FOS	Q2NL18 Q2KII1 A0A3Q1LSS2 Q17QX8 A1A4L6 A2VDR9 Q7YS81 O77628	NM_001024565 NM_001046193 NM_001075949 NM_001080214 NM_001081533 NM_001111325 NM_182786	28.00 7/25	6.54 7/107	0.0032242747549354636
GO:0000987	cis-regulatory region sequence-specific DNA binding	Interacting selectively and non-covalently with a specific upstream regulatory DNA sequence (transcription factor recognition sequence or binding site) located in cis relative to the transcription start site (i.e., on the same strand of DNA) of a gene transcribed by some RNA polymerase. The proximal promoter is in cis with and relatively close to the core promoter.	ENSBTAG00000008688 ENSBTAG00000000569 ENSBTAG00000002216 ENSBTAG00000008545 ENSBTAG00000054800 ENSBTAG00000009214 ENSBTAG00000051972 ENSBTAG00000004322	'Hairy/enhancer-of-split related with YRPW motif-like protein'; 'Transcription factor HES-1'; 'Myoblast determination protein 1'; 'Cyclic AMP-dependent transcription factor ATF-3'; 'Hes family bHLH transcription factor 6'; 'Hairy and enhancer of split 6'; 'Protein C-ets-2'; 'CCAAT/enhancer-binding protein beta'; 'Proto-oncogene c-Fos'	HEYL HES1 MYOD1 ATF3 HES6 ETS2 CEBPB FOS	Q2NL18 Q3ZBG4 Q7YS82 Q2KII1 A0A3Q1LSS2 Q17QX8 A1A4L6 O02755 O77628	NM_001024565 NM_001034678 NM_001040478 NM_001046193 NM_001075949 NM_001080214 NM_176788 NM_182786	16.00 8/50	9.09 8/88	0.023925155779542136				GO:0001216	DNA-binding transcription activator activity	A DNA-binding transcription factor activity that activates or increases transcription of specific gene sets.	ENSBTAG00000008688 ENSBTAG00000008545 ENSBTAG00000015406 ENSBTAG00000006030 ENSBTAG00000004322	'Hairy/enhancer-of-split related with YRPW motif-like protein'; 'Cyclic AMP-dependent transcription factor ATF-3'; 'Zinc finger protein 750'; 'Myogenin'; 'Proto-oncogene c-Fos'	HEYL ATF3 ZNF750 MYOG FOS	Q2NL18 Q2KII1 A2VDR9 Q7YS81 O77628	NM_001024565 NM_001046193 NM_001081533 NM_001111325 NM_182786	20.00 5/25	9.62 5/52	0.004372202874661895
GO:0001228	DNA-binding transcription activator activity, RNA polymerase II-specific	A DNA-binding transcription factor activity that activates or increases transcription of specific gene sets transcribed by RNA polymerase II.	ENSBTAG00000008688 ENSBTAG00000002216 ENSBTAG00000008545 ENSBTAG00000006030 ENSBTAG00000051972 ENSBTAG00000004322	'Hairy/enhancer-of-split related with YRPW motif-like protein'; 'Myoblast determination protein 1'; 'Cyclic AMP-dependent transcription factor ATF-3'; 'Myogenin'; 'CCAAT/enhancer-binding protein beta'; 'Proto-oncogene c-Fos'	HEYL MYOD1 ATF3 MYOG CEBPB FOS	Q2NL18 Q7YS82 Q2KII1 Q7YS81 O02755 O77628	NM_001024565 NM_001040478 NM_001046193 NM_001111325 NM_176788 NM_182786	12.00 6/50	11.54 6/52	0.02646682522769799				GO:0001228	DNA-binding transcription activator activity, RNA polymerase II-specific	A DNA-binding transcription factor activity that activates or increases transcription of specific gene sets transcribed by RNA polymerase II.	ENSBTAG00000008688 ENSBTAG00000008545 ENSBTAG00000015406 ENSBTAG00000006030 ENSBTAG00000004322	'Hairy/enhancer-of-split related with YRPW motif-like protein'; 'Cyclic AMP-dependent transcription factor ATF-3'; 'Zinc finger protein 750'; 'Myogenin'; 'Proto-oncogene c-Fos'	HEYL ATF3 ZNF750 MYOG FOS	Q2NL18 Q2KII1 A2VDR9 Q7YS81 O77628	NM_001024565 NM_001046193 NM_001081533 NM_001111325 NM_182786	20.00 5/25	9.62 5/52	0.004372202874661895
GO:0001216	DNA-binding transcription activator activity	A DNA-binding transcription factor activity that activates or increases transcription of specific gene sets.	ENSBTAG00000008688 ENSBTAG00000002216 ENSBTAG00000008545 ENSBTAG00000006030 ENSBTAG00000051972 ENSBTAG00000004322	'Hairy/enhancer-of-split related with YRPW motif-like protein'; 'Myoblast determination protein 1'; 'Cyclic AMP-dependent transcription factor ATF-3'; 'Myogenin'; 'CCAAT/enhancer-binding protein beta'; 'Proto-oncogene c-Fos'	HEYL MYOD1 ATF3 MYOG CEBPB FOS	Q2NL18 Q7YS82 Q2KII1 Q7YS81 O02755 O77628	NM_001024565 NM_001040478 NM_001046193 NM_001111325 NM_176788 NM_182786	12.00 6/50	11.54 6/52	0.02646682522769799				GO:0000978	RNA polymerase II cis-regulatory region sequence-specific DNA binding	Interacting selectively and non-covalently with a specific upstream regulatory DNA sequence (transcription factor recognition sequence or binding site) located in cis relative to the transcription start site (i.e., on the same strand of DNA) of a gene transcribed by RNA polymerase II.	ENSBTAG00000008688 ENSBTAG00000008545 ENSBTAG00000054800 ENSBTAG00000009214 ENSBTAG00000015406 ENSBTAG00000004322	'Hairy/enhancer-of-split related with YRPW motif-like protein'; 'Cyclic AMP-dependent transcription factor ATF-3'; 'Hairy and enhancer of split 6'; 'Hes family bHLH transcription factor 6'; 'Protein C-ets-2'; 'Zinc finger protein 750'; 'Proto-oncogene c-Fos'	HEYL ATF3 HES6 ETS2 ZNF750 FOS	Q2NL18 Q2KII1 A0A3Q1LSS2 Q17QX8 A1A4L6 A2VDR9 O77628	NM_001024565 NM_001046193 NM_001075949 NM_001080214 NM_001081533 NM_182786	24.00 6/25	6.98 6/86	0.005650667977801332
GO:0046983	protein dimerization activity	The formation of a protein dimer, a macromolecular structure consists of two noncovalently associated identical or nonidentical subunits.	ENSBTAG00000008688 ENSBTAG00000011969 ENSBTAG00000013860 ENSBTAG00000000569 ENSBTAG00000002216 ENSBTAG00000008545 ENSBTAG00000054800 ENSBTAG00000008429 ENSBTAG00000006030 ENSBTAG00000002144 ENSBTAG00000014003	'Hairy/enhancer-of-split related with YRPW motif-like protein'; 'Heat shock protein beta-1'; 'Growth arrest and DNA damage-inducible protein GADD45 alpha'; 'Transcription factor HES-1'; 'Myoblast determination protein 1'; 'Cyclic AMP-dependent transcription factor ATF-3'; 'Hes family bHLH transcription factor 6'; 'Hairy and enhancer of split 6'; 'LDL receptor related protein 4'; 'Myogenin'; 'Beta…	HEYL HSPB1 GADD45A HES1 MYOD1 ATF3 HES6 LRP4 MYOG ADRB2 MYF6	Q2NL18 Q3T149 Q3ZBN6 Q3ZBG4 Q7YS82 Q2KII1 A0A3Q1LSS2 Q17QX8 Q00KA9 Q7YS81 Q28044 Q7YS80	NM_001024565 NM_001025569 NM_001034247 NM_001034678 NM_001040478 NM_001046193 NM_001075949 NM_001077843 NM_001111325 NM_174231 NM_181811	22.00 11/50	6.51 11/169	0.036840845254836344				GO:0000987	cis-regulatory region sequence-specific DNA binding	Interacting selectively and non-covalently with a specific upstream regulatory DNA sequence (transcription factor recognition sequence or binding site) located in cis relative to the transcription start site (i.e., on the same strand of DNA) of a gene transcribed by some RNA polymerase. The proximal promoter is in cis with and relatively close to the core promoter.	ENSBTAG00000008688 ENSBTAG00000008545 ENSBTAG00000054800 ENSBTAG00000009214 ENSBTAG00000015406 ENSBTAG00000004322	'Hairy/enhancer-of-split related with YRPW motif-like protein'; 'Cyclic AMP-dependent transcription factor ATF-3'; 'Hairy and enhancer of split 6'; 'Hes family bHLH transcription factor 6'; 'Protein C-ets-2'; 'Zinc finger protein 750'; 'Proto-oncogene c-Fos'	HEYL ATF3 HES6 ETS2 ZNF750 FOS	Q2NL18 Q2KII1 A0A3Q1LSS2 Q17QX8 A1A4L6 A2VDR9 O77628	NM_001024565 NM_001046193 NM_001075949 NM_001080214 NM_001081533 NM_182786	24.00 6/25	6.82 6/88	0.0060052967534748635
GO:0000979	RNA polymerase II core promoter sequence-specific DNA binding	Interacting selectively and non-covalently with a DNA sequence that is part of the core promoter of a RNA polymerase II-transcribed gene.	ENSBTAG00000051972 ENSBTAG00000004322	'CCAAT/enhancer-binding protein beta'; 'Proto-oncogene c-Fos'	CEBPB FOS	O02755 O77628	NM_176788 NM_182786	4.00 2/50	50.00 2/4	0.05526918518230816				GO:0030971	receptor tyrosine kinase binding	Interacting selectively and non-covalently with a receptor that possesses protein tyrosine kinase activity.	ENSBTAG00000008429 ENSBTAG00000000484	'LDL receptor related protein 4'; 'Hyaluronidase-2'	LRP4 HYAL2	Q00KA9 Q8SQG8	NM_001077843 NM_174347	8.00 2/25	25.00 2/8	0.04168739766194328
GO:0140110	transcription regulator activity	A molecular function that controls the rate, timing and/or magnitude of gene transcription. The function of transcriptional regulators is to modulate gene expression at the transcription step so that they are expressed in the right cell at the right time and in the right amount throughout the life of the cell and the organism. Genes are transcriptional units, and include bacterial operons.	ENSBTAG00000008688 ENSBTAG00000000569 ENSBTAG00000002216 ENSBTAG00000008545 ENSBTAG00000054800 ENSBTAG00000009214 ENSBTAG00000006030 ENSBTAG00000046307 ENSBTAG00000051972 ENSBTAG00000004322	'Hairy/enhancer-of-split related with YRPW motif-like protein'; 'Transcription factor HES-1'; 'Myoblast determination protein 1'; 'Cyclic AMP-dependent transcription factor ATF-3'; 'Hes family bHLH transcription factor 6'; 'Hairy and enhancer of split 6'; 'Protein C-ets-2'; 'Myogenin'; 'CCAAT/enhancer-binding protein delta'; 'CCAAT/enhancer-binding protein beta'; 'Proto-oncogene c-Fos'	HEYL HES1 MYOD1 ATF3 HES6 ETS2 MYOG CEBPD CEBPB FOS	Q2NL18 Q3ZBG4 Q7YS82 Q2KII1 A0A3Q1LSS2 Q17QX8 A1A4L6 Q7YS81 O02756 O02755 O77628	NM_001024565 NM_001034678 NM_001040478 NM_001046193 NM_001075949 NM_001080214 NM_001111325 NM_174267 NM_176788 NM_182786	20.00 10/50	6.37 10/157	0.06289861655184671				GO:1990782	protein tyrosine kinase binding	Interacting selectively and non-covalently with protein tyrosine kinase.	ENSBTAG00000008429 ENSBTAG00000000484	'LDL receptor related protein 4'; 'Hyaluronidase-2'	LRP4 HYAL2	Q00KA9 Q8SQG8	NM_001077843 NM_174347	8.00 2/25	20.00 2/10	0.06231562162483685
														GO:0003676	nucleic acid binding	Interacting selectively and non-covalently with any nucleic acid.	ENSBTAG00000008688 ENSBTAG00000008545 ENSBTAG00000054800 ENSBTAG00000009214 ENSBTAG00000015406 ENSBTAG00000006030 ENSBTAG00000012441 ENSBTAG00000046307 ENSBTAG00000004322	'Hairy/enhancer-of-split related with YRPW motif-like protein'; 'Cyclic AMP-dependent transcription factor ATF-3'; 'Hairy and enhancer of split 6'; 'Hes family bHLH transcription factor 6'; 'Protein C-ets-2'; 'Zinc finger protein 750'; 'Myogenin'; 'Mothers against decapentaplegic homolog'; 'CCAAT/enhancer-binding protein delta'; 'Proto-oncogene c-Fos'	HEYL ATF3 HES6 ETS2 ZNF750 MYOG SMAD7 CEBPD FOS	Q2NL18 Q2KII1 A0A3Q1LSS2 Q17QX8 A1A4L6 A2VDR9 Q7YS81 E1B8T7 A0A3Q1MDT0 A0A3Q1M0Z8 O02756 O77628	NM_001024565 NM_001046193 NM_001075949 NM_001080214 NM_001081533 NM_001111325 NM_001192865 NM_174267 NM_182786	36.00 9/25	2.94 9/306	0.07904164796219099
								3 elements included exclusively in "ST":
								receptor tyrosine kinase binding
								protein tyrosine kinase binding
								nucleic acid binding
		2 elements included exclusively in "LT":
		protein dimerization activity
		RNA polymerase II core promoter sequence-specific DNA binding
					16 common elements in "LT" and "ST":
					DNA binding
					double-stranded DNA binding
					DNA-binding transcription factor activity
					sequence-specific DNA binding
					RNA polymerase II transcription regulatory region sequence-specific DNA binding
					sequence-specific double-stranded DNA binding
					DNA-binding transcription factor activity, RNA polymerase II-specific
					DNA-binding transcription repressor activity, RNA polymerase II-specific
					DNA-binding transcription repressor activity
					transcription cis-regulatory region binding
					RNA polymerase II cis-regulatory region sequence-specific DNA binding
					transcription regulatory region nucleic acid binding
					cis-regulatory region sequence-specific DNA binding
					DNA-binding transcription activator activity, RNA polymerase II-specific
					DNA-binding transcription activator activity
					transcription regulator activity
